# Supplementary material for: SID-2 negatively regulates development likely independent of nutritional dsRNA uptake
Source: RNA Biol. 2020 Oct 12;18(6):888–99. doi: 10.1080/15476286.2020.1827619 (PMC8081039; doi:10.1080/15476286.2020.1827619)
Supplement: Supplemental Material [file KRNB_A_1827619_SM9129.zip]

Archive with 13 entries (12 files):
- Supplementary information/
- Supplementary information/FigureS1.pdf
- Supplementary information/FigureS2.pdf
- Supplementary information/FigureS3.pdf
- Supplementary information/Table 1 rpb-2 RNAi.xlsx
- Supplementary information/Table 2 Brood size.xlsx
- Supplementary information/Table 3 Single worms phenotypic data.xlsx
- Supplementary information/Table 4 Length at hatching.xlsx
- Supplementary information/Table 5 Embryo RNAseq.xlsx
- Supplementary information/Table 6 Lipid metabolomics.xlsx
- Supplementary information/Table 7 RNAi clones.xlsx
- Supplementary information/Table 8 Strains.xlsx
- Supplementary information/Table 9 Oligos.xlsx
