# Supplementary material for: SID-2 negatively regulates development likely independent of nutritional dsRNA uptake
Source: RNA Biol. 2020 Oct 12;18(6):888–99. doi: 10.1080/15476286.2020.1827619 (PMC8081039; doi:10.1080/15476286.2020.1827619)
Supplement: Supplemental Material [file KRNB_A_1827619_SM9129.zip › Supplementary information/Table 1 rpb-2 RNAi.xlsx]

## Sheet: Sheet1
RNAi feeding experiment on L4 larva fed with either control (L4440) or rpb-2 RNAi by feeding. The presents (+) or absence (-) of F1 larvae was scored after 48 hours. Three independent experiments were conducted.
	L4440	rpb-2
wild-type	+	-
sid-2(qt142)	+	+
sid-2(mj465)	+	+
sid-1(qt129)	+	+
sid-1(mj444)	+	+
