# Supplementary material for: SID-2 negatively regulates development likely independent of nutritional dsRNA uptake
Source: RNA Biol. 2020 Oct 12;18(6):888–99. doi: 10.1080/15476286.2020.1827619 (PMC8081039; doi:10.1080/15476286.2020.1827619)
Supplement: Supplemental Material [file KRNB_A_1827619_SM9129.zip › Supplementary information/Table 2 Brood size.xlsx]

## Sheet: Sheet1
Identifiers	Values
N2	205
N2	240
N2	213
N2	250
N2	200
N2	298
N2	184
N2	193
N2	257
N2	244
N2	255
N2	290
N2	201
N2	206
N2	238
N2	211
N2	224
N2	273
N2	292
N2	190
N2	211
N2	185
N2	217
N2	121
N2	197
N2	168
N2	245
N2	200
N2	190
N2	176
N2	169
N2	194
N2	203
N2	215
N2	196
N2	215
N2	186
N2	182
SX3072	178
SX3072	214
SX3072	190
SX3072	204
SX3072	207
SX3072	184
SX3072	161
SX3072	230
SX3072	191
SX3072	209
SX3072	179
SX3072	183
SX3072	182
SX3072	172
SX3072	160
SX3072	150
SX3072	156
SX3072	208
SX3072	198
SX3072	212
SX3072	141
SX3072	158
SX3072	226
SX3072	197
SX3072	183
SX3072	157
SX3072	153
SX3072	224
SX3072	215
SX3072	207
SX3072	207
SX3072	211
SX3072	264
SX3072	231
SX3072	256
SX3072	200
SX3072	281
SX3072	197
SX3072	154
SX3072	203
SX3072	193
SX3072	178
SX3072	207
SX3072	217
SX3072	168
SX3072	235
SX3072	174
SX3072	169
SX3072	185
SX3072	196
SX3072	155
SX3072	196
SX3072	203
SX3072	146
SX3072	149
SX3072	151
SX3237	205
SX3237	242
SX3237	203
SX3237	182
SX3237	185
SX3237	214
SX3237	211
SX3237	198
SX3237	193
SX3237	188
SX3237	89
SX3237	205
SX3237	193
SX3237	176
SX3237	212
SX3237	206
SX3237	188
SX3237	204
SX3237	218
SX3237	260
SX3237	209
SX3237	289
SX3237	218
SX3237	270
SX3237	235
SX3237	264
SX3237	260
SX3237	246
SX3237	267
SX3237	204
SX3237	185
SX3237	262
SX3237	143
SX3237	218
SX3237	249
SX3237	274
SX3237	287
SX3237	192
SX3237	200
SX3237	187
SX3237	41
SX3237	162
SX3237	217
SX3237	200
SX3237	210
SX3237	176
SX3237	187
SX3237	200
SX3237	181
SX3237	198
SX3237	193
SX3237	194
SX3237	176
SX3237	197
SX3237	202
SX3237	232
SX3237	251
