# Supplementary material for: SID-2 negatively regulates development likely independent of nutritional dsRNA uptake
Source: RNA Biol. 2020 Oct 12;18(6):888–99. doi: 10.1080/15476286.2020.1827619 (PMC8081039; doi:10.1080/15476286.2020.1827619)
Supplement: Supplemental Material [file KRNB_A_1827619_SM9129.zip › Supplementary information/Table 3 Single worms phenotypic data.xlsx]

## Sheet: N2 (wild-type)
Raw phenotypic data for N2 (wild-type)								logistic function
Animal	'ExUtero Dev'	'Hatch-Dev'	EggtoEgg'	LogisticMax' (L)	LogisticRate' (k)	LogisticShift' (x_0)
1	11.9081	52.2933	64.2014	1247.52	0.060835	33.4129
2	10.0633	46.8489	56.9122	1255.73	0.0594205	35.1864
3	12.4858	48.8667	61.3525	1267.47	0.060779	34.5283
4	9.93	46.2711	56.2011	924.506	0.08	22.5324
5	11.4103	50.1467	61.5569	1370.46	0.0596166	34.6729
6	11.2722	46.8489	58.1211	1283.93	0.0682028	33.7723
7	7.86361	47.5511	55.4147	1110.82	0.0635069	32.7858
8	10.7122	46.7067	57.4189	1372.3	0.0580322	37.7939
9	10.2803	47.7447	58.025	1378.18	0.066583	35.5064
10	11.7072	48.9003	60.6075	1435.82	0.0649331	36.6274
11	9.29389	47.46	56.7539	1372.86	0.0646887	37.031
12	10.6317	51.1758	61.8075	1068.2	0.0609663	28.9685
13	10.6406	NaN	NaN	983.755	0.0657631	28.2879
14	10.2758	51.1467	61.4225	1256.66	0.0620347	37.9581
15	8.43556	NaN	NaN	1362.56	0.0444861	45.5781
16	10.0042	51.4311	61.4353	1150.62	0.0586283	36.2758
17	10.2044	48.4178	58.6222	1309.96	0.0579372	37.2365
18	9.07083	51.1333	60.2042	1507.64	0.0496445	46.5817
19	9.36	NaN	NaN	900	0.0445252	30.3293
20	9.79083	49.2844	59.0753	1243.46	0.0563531	35.9714

## Sheet: SX3072 (sid-2(qt142))
Raw phenotypic data for SX3072 sid-2(qt142)								logistic function
Animal	'ExUtero Dev'	'Hatch-Dev'	EggtoEgg'	LogisticMax' (L)	LogisticRate' (k)	LogisticShift' (x_0)
1	10.2192	46.5644	56.7836	1366.9	0.0675068	33.349
2	11.2189	45.9956	57.2144	1316.68	0.0646031	31.8741
3	9.65917	44.1289	53.7881	1431.31	0.0633715	33.733
4	8.81	45.9867	54.7967	1372.96	0.0661003	31.7062
5	9.52583	47.56	57.0858	1295.46	0.0662183	31.9426
6	9.67222	45.8444	55.5167	1289.6	0.063646	31.9778
7	10.2456	47.56	57.8056	1250.22	0.0661219	32.4158
8	10.3922	49.28	59.6722	1414.81	0.0549604	39.1893
9	8.83667	45.7022	54.5389	1327.88	0.0665793	31.9475
10	10.6903	46.5644	57.2547	1279.58	0.0672307	31.0386
11	9.27222	45.4178	54.69	1394.19	0.0592303	34.0274
12	9.445	48.3133	57.7583	1148.32	0.0691751	30.9519
13	9.44972	47.46	56.9097	1330.89	0.0655184	34.4178
14	11.445	47.3267	58.7717	1310.66	0.0646367	32.8326
15	11.8761	48.0381	59.9142	1456.76	0.0596791	37.6832
16	9.605	49.1756	58.7806	1426.96	0.0615131	37.6843
17	9.60944	49.6022	59.2117	1448.63	0.061087	38.9167
18	7.92083	47.4511	55.3719	1238.9	0.0650606	33.7966
19	6.78722	46.7311	53.5183	1081.99	0.0766135	29.4683
20	11.5778	47.8578	59.4356	1380.95	0.0597018	37.5879
21	11.5819	46.5644	58.1464	1227.13	0.0786149	32.5298
22	10.0178	51.1333	61.1511	1104.14	0.0519644	33.7256
23	10.5908	46.7114	57.3022	1185.6	0.070541	30.6469
24	11.1644	46.7111	57.8756	1337.96	0.0598785	33.9063
25	9.60417	50.9914	60.5956	1196.42	0.0582847	37.8197
26	9.89306	NaN	NaN	1289.67	0.0615274	37.1711
27	10.3242	46.8533	57.1775	1428.75	0.0613872	35.5445
28	10.1867	48.5603	58.7469	1202.23	0.0576044	34.9381
29	10.0486	49.1422	59.1908	1156.53	0.0700466	30.1077
30	10.7644	52.2847	63.0492	1615.62	0.0467711	50.8863
31	10.3419	47.8492	58.1911	1285.2	0.0638814	33.116

## Sheet: SX3237 (sid-2(mj465))
Raw phenotypic data for SX3237 sid-2(mj465)								logistic function
Animal	ExUtero Dev'	Hatch-Dev'	EggtoEgg'	LogisticMax' (L)	LogisticRate' (k)	LogisticShift' (x_0)
1	10.2903	50.4178	60.7081	1177.39	0.0688686	32.0772
2	10.5789	46.9911	57.57	1081.85	0.0672513	29.1307
3	9.8725	48.1289	58.0014	1200.11	0.0755435	29.7325
4	9.87667	NaN	NaN	1311.89	0.0639037	33.4355
5	10.1658	46.5644	56.7303	1228.96	0.0653215	32.0209
6	8.32111	47.8356	56.1567	1012.03	0.0789466	27.534
7	8.32556	46.84	55.1656	1190.08	0.0741039	32.0161
8	9.46778	46.5556	56.0233	1158.19	0.0578074	30.3254
9	8.61917	47.4089	56.0281	1143.22	0.0719388	31.4095
10	10.4722	46.4222	56.8944	1235.1	0.0678898	32.0897
11	10.4769	NaN	NaN	1800	0.0636428	44.6178
12	9.51167	49.4603	58.9719	1675.35	0.0531254	43.711
13	10.0847	46.1803	56.265	1296.32	0.0698496	32.9612
14	11.2272	45.6114	56.8386	1328.56	0.0640074	33.8967
15	9.66694	47.3181	56.985	1262.2	0.0656939	34.1863
16	12.0897	46.9	58.9897	1235.01	0.0720478	31.4974
17	12.0939	47.8956	59.9894	1321.05	0.0696956	33.8532
18	10.3917	49.7444	60.1361	1296.76	0.0697735	34.3393
19	12.5294	48.0467	60.5761	1414.4	0.0613078	36.7339
20	9.84056	48.0292	57.8697	1420.59	0.0593108	37.5103
21	10.6983	47.8956	58.5939	1054.44	0.08	29.3104
22	9.79556	46.2756	56.0711	1373.82	0.0578365	35.9938
23	9.51528	49.5689	59.0842	1399.05	0.0583986	38.0511
24	9.66222	46.2756	55.9378	1355.14	0.0606431	35.5251
25	9.52417	47.8489	57.3731	1241.18	0.0673603	32.3879
26	10.0978	47.9914	58.0892	1331.01	0.0622506	35.9416
27	6.83083	47.4044	54.2353	1170.58	0.0690823	33.4442
28	9.25306	45.9911	55.2442	1301.62	0.0686697	33.7972
29	8.54639	48.4178	56.9642	1486.65	0.053211	41.4163
30	10.9689	48.4311	59.4	1265.32	0.0674932	36.2054
31	10.6886	46.9956	57.6842	1209.71	0.0709715	31.3159
32	10.6933	47.7067	58.4	1262.3	0.0591745	36.1346
33	9.27528	55.7111	64.9864	1440.82	0.04	51.4888

## Sheet: N2 length
real_time	time since hatching (h)	length (µm)	n is the individual identifier
19-Apr-2019 00:52:04	0.709775	158.747	1
19-Apr-2019 01:09:06	0.993643	180.945	1
19-Apr-2019 01:34:44	1.42088	149.173	1
19-Apr-2019 02:00:18	1.84698	174.041	1
19-Apr-2019 03:34:14	3.41257	206.27	1
19-Apr-2019 03:42:44	3.5542	196.507	1
19-Apr-2019 03:51:18	3.69698	177.169	1
19-Apr-2019 05:25:10	5.26145	189.603	1
19-Apr-2019 05:33:42	5.40366	147.419	1
19-Apr-2019 05:50:44	5.68755	186.743	1
19-Apr-2019 05:59:14	5.8292	220.537	1
19-Apr-2019 06:33:20	6.39755	228.278	1
19-Apr-2019 06:41:56	6.54088	162.713	1
19-Apr-2019 07:16:06	7.11032	226.983	1
19-Apr-2019 07:33:08	7.39419	193.379	1
19-Apr-2019 07:41:40	7.53645	218.973	1
19-Apr-2019 07:50:16	7.67977	157.105	1
19-Apr-2019 08:15:52	8.10643	218.135	1
19-Apr-2019 08:32:56	8.39089	222.29	1
19-Apr-2019 08:49:54	8.67364	201.467	1
19-Apr-2019 09:07:03	8.95945	241.628	1
19-Apr-2019 09:15:36	9.10199	224.313	1
19-Apr-2019 09:24:02	9.24255	233.429	1
19-Apr-2019 09:32:36	9.38534	206.729	1
19-Apr-2019 09:41:12	9.52866	191.815	1
19-Apr-2019 09:58:16	9.8131	244.109	1
19-Apr-2019 10:06:42	9.95367	264.284	1
19-Apr-2019 10:15:12	10.0953	250.744	1
19-Apr-2019 10:49:26	10.6659	233.618	1
19-Apr-2019 10:58:00	10.8087	226.066	1
19-Apr-2019 11:06:28	10.9498	250.555	1
19-Apr-2019 11:40:38	11.5192	251.85	1
19-Apr-2019 11:49:04	11.6598	257.648	1
19-Apr-2019 13:57:06	13.7937	302.77	1
19-Apr-2019 14:05:40	13.9364	281.22	1
19-Apr-2019 14:39:48	14.5053	327.716	1
19-Apr-2019 14:56:56	14.7909	299.989	1
19-Apr-2019 15:05:24	14.932	297.62	1
19-Apr-2019 15:30:56	15.3575	350.45	1
19-Apr-2019 15:39:30	15.5003	331.034	1
19-Apr-2019 15:56:32	15.7842	334.352	1
19-Apr-2019 16:05:10	15.9281	279.656	1
19-Apr-2019 16:13:36	16.0687	298.536	1
19-Apr-2019 16:22:10	16.2114	295.028	1
19-Apr-2019 16:39:14	16.4959	325.504	1
19-Apr-2019 16:47:50	16.6392	334.62	1
19-Apr-2019 16:56:24	16.782	337.48	1
19-Apr-2019 17:04:52	16.9231	327.638	1
19-Apr-2019 17:13:28	17.0664	311.886	1
19-Apr-2019 17:21:52	17.2064	355.712	1
19-Apr-2019 17:30:28	17.3498	347.892	1
19-Apr-2019 17:38:58	17.4914	342.63	1
19-Apr-2019 17:47:34	17.6348	366.582	1
19-Apr-2019 17:56:04	17.7764	352.852	1
19-Apr-2019 18:04:32	17.9175	363.264	1
19-Apr-2019 18:13:04	18.0598	342.362	1
19-Apr-2019 18:21:36	18.202	378.826	1
19-Apr-2019 18:30:10	18.3448	384.624	1
19-Apr-2019 18:38:46	18.4881	386.378	1
19-Apr-2019 18:47:18	18.6303	388.59	1
19-Apr-2019 18:55:46	18.7714	374.781	1
19-Apr-2019 19:04:22	18.9148	368.604	1
19-Apr-2019 19:12:50	19.0559	366.961	1
19-Apr-2019 19:21:22	19.1981	389.237	1
19-Apr-2019 19:29:54	19.3403	425.701	1
19-Apr-2019 19:38:32	19.4842	381.227	1
19-Apr-2019 19:47:00	19.6253	381.227	1
19-Apr-2019 19:55:28	19.7664	369.821	1
19-Apr-2019 20:04:02	19.9092	387.215	1
19-Apr-2019 20:12:40	20.0531	401.56	1
19-Apr-2019 20:21:08	20.1942	423.679	1
19-Apr-2019 20:38:10	20.4781	413.725	1
19-Apr-2019 20:46:44	20.6209	409.681	1
19-Apr-2019 20:55:12	20.762	396.141	1
19-Apr-2019 21:03:44	20.9042	435.007	1
19-Apr-2019 21:12:18	21.047	388.858	1
19-Apr-2019 21:20:48	21.1887	477.079	1
19-Apr-2019 21:29:20	21.3309	403.425	1
19-Apr-2019 21:38:00	21.4753	371.653	1
19-Apr-2019 21:46:28	21.6164	460.791	1
19-Apr-2019 21:54:56	21.7575	383.138	1
19-Apr-2019 22:03:30	21.9003	405.146	1
19-Apr-2019 22:12:02	22.0425	435.845	1
19-Apr-2019 22:20:40	22.1865	472.119	1
19-Apr-2019 22:54:48	22.7553	448.436	1
19-Apr-2019 23:03:18	22.897	409.76	1
19-Apr-2019 23:11:52	23.0398	437.566	1
19-Apr-2019 23:28:48	23.322	407.927	1
19-Apr-2019 23:37:24	23.4653	445.877	1
19-Apr-2019 23:45:52	23.6064	461.216	1
20-Apr-2019 00:03:00	23.892	353.958	1
20-Apr-2019 00:11:34	24.0348	464.456	1
20-Apr-2019 00:20:00	24.1753	424.216	1
20-Apr-2019 00:28:32	24.3175	432.874	1
20-Apr-2019 00:37:12	24.462	394.577	1
20-Apr-2019 00:45:36	24.602	395.415	1
20-Apr-2019 00:54:12	24.7453	433.901	1
20-Apr-2019 01:02:46	24.8881	437.945	1
20-Apr-2019 01:11:12	25.0287	458.847	1
20-Apr-2019 01:19:48	25.172	463.919	1
20-Apr-2019 01:36:50	25.4559	477.694	1
20-Apr-2019 01:45:28	25.5998	479.481	1
20-Apr-2019 02:11:04	26.0265	476.431	1
20-Apr-2019 02:28:02	26.3092	513.353	1
20-Apr-2019 02:36:40	26.4531	487.949	1
20-Apr-2019 02:45:04	26.5931	521.285	1
20-Apr-2019 02:54:00	26.7421	448.246	1
20-Apr-2019 03:02:32	26.8842	483.067	1
20-Apr-2019 03:10:56	27.0242	500.003	1
20-Apr-2019 03:19:30	27.167	523.196	1
20-Apr-2019 03:28:06	27.3103	491.345	1
20-Apr-2019 03:36:34	27.4514	496.685	1
20-Apr-2019 03:45:06	27.5937	521.631	1
20-Apr-2019 03:53:40	27.7364	518.346	1
20-Apr-2019 04:02:10	27.8781	517.777	1
20-Apr-2019 04:10:46	28.0214	496.149	1
20-Apr-2019 04:19:20	28.1642	535.551	1
20-Apr-2019 04:27:52	28.3064	544.398	1
20-Apr-2019 04:36:16	28.4464	526.625	1
20-Apr-2019 04:44:54	28.5903	514.381	1
20-Apr-2019 04:53:22	28.7314	494.853	1
20-Apr-2019 05:02:00	28.8753	522.849	1
20-Apr-2019 05:10:44	29.0209	495.043	1
20-Apr-2019 05:19:20	29.1642	538.142	1
20-Apr-2019 05:27:48	29.3053	524.792	1
20-Apr-2019 05:36:16	29.4464	508.393	1
20-Apr-2019 05:44:48	29.5887	533.529	1
20-Apr-2019 06:01:52	29.8731	548.979	1
20-Apr-2019 06:10:26	30.0159	556.453	1
20-Apr-2019 06:19:02	30.1592	579.22	1
20-Apr-2019 06:27:36	30.302	611.07	1
20-Apr-2019 06:36:03	30.4431	553.325	1
20-Apr-2019 06:44:38	30.5859	565.758	1
20-Apr-2019 06:53:06	30.727	546.152	1
20-Apr-2019 07:01:44	30.8709	582.996	1
20-Apr-2019 07:10:10	31.0114	573.579	1
20-Apr-2019 07:18:42	31.1537	587.766	1
20-Apr-2019 07:27:30	31.3003	598.256	1
20-Apr-2019 07:36:00	31.442	577.086	1
20-Apr-2019 07:44:34	31.5848	604.513	1
20-Apr-2019 07:53:08	31.7276	597.988	1
20-Apr-2019 08:01:38	31.8692	606.378	1
20-Apr-2019 08:10:10	32.0114	605.272	1
20-Apr-2019 08:18:48	32.1553	597.262	1
20-Apr-2019 08:27:12	32.2953	583.801	1
20-Apr-2019 08:35:44	32.4375	602.222	1
20-Apr-2019 08:44:24	32.582	596.234	1
20-Apr-2019 08:52:48	32.722	605.619	1
20-Apr-2019 09:01:20	32.8642	621.181	1
20-Apr-2019 09:09:54	33.007	624.957	1
20-Apr-2019 09:18:26	33.1492	627.548	1
20-Apr-2019 09:26:56	33.2909	659.699	1
20-Apr-2019 09:35:48	33.4387	612.902	1
20-Apr-2019 09:44:22	33.5814	624.957	1
20-Apr-2019 09:52:48	33.722	632.698	1
20-Apr-2019 10:01:28	33.8665	610.501	1
20-Apr-2019 10:10:00	34.0086	620.533	1
20-Apr-2019 10:18:32	34.1509	650.171	1
20-Apr-2019 10:27:02	34.2925	671.295	1
20-Apr-2019 10:35:34	34.4348	665.307	1
20-Apr-2019 10:44:02	34.5759	625.604	1
20-Apr-2019 10:52:38	34.7192	663.711	1
20-Apr-2019 11:01:10	34.8614	646.886	1
20-Apr-2019 11:09:44	35.0042	678.389	1
20-Apr-2019 11:18:12	35.1453	669.921	1
20-Apr-2019 11:26:39	35.2864	675.641	1
20-Apr-2019 11:35:18	35.4303	662.448	1
20-Apr-2019 11:43:46	35.5714	669.574	1
20-Apr-2019 11:52:32	35.7175	653.901	1
20-Apr-2019 12:01:12	35.862	658.862	1
20-Apr-2019 12:09:42	36.0037	674.345	1
20-Apr-2019 12:18:16	36.1464	707.268	1
20-Apr-2019 12:26:44	36.2876	720.272	1
20-Apr-2019 12:35:20	36.4309	684.992	1
20-Apr-2019 12:43:48	36.572	679.763	1
20-Apr-2019 12:52:22	36.7148	730.494	1
20-Apr-2019 13:00:54	36.857	734.917	1
20-Apr-2019 13:09:26	36.9992	689.684	1
20-Apr-2019 13:18:00	37.142	690.443	1
20-Apr-2019 13:26:30	37.2837	734.616	1
20-Apr-2019 13:35:04	37.4264	707.491	1
20-Apr-2019 13:43:30	37.567	699.18	1
20-Apr-2019 13:52:00	37.7086	738.503	1
20-Apr-2019 14:00:36	37.852	718.897	1
20-Apr-2019 14:09:44	38.0042	728.851	1
20-Apr-2019 14:18:08	38.1442	723.243	1
20-Apr-2019 14:26:48	38.2887	726.56	1
20-Apr-2019 14:35:12	38.4287	736.134	1
20-Apr-2019 14:52:18	38.7137	728.661	1
20-Apr-2019 15:00:52	38.8564	729.577	1
20-Apr-2019 15:09:28	38.9998	719.925	1
20-Apr-2019 15:18:00	39.142	718.819	1
20-Apr-2019 15:35:00	39.4253	766.12	1
20-Apr-2019 15:43:28	39.5664	710.697	1
20-Apr-2019 16:00:32	39.8509	731.599	1
20-Apr-2019 16:09:06	39.9937	722.34	1
20-Apr-2019 16:26:46	40.2881	722.372	1
20-Apr-2019 16:35:18	40.4303	753.954	1
20-Apr-2019 16:43:48	40.572	735.755	1
20-Apr-2019 16:52:16	40.7131	736.292	1
20-Apr-2019 17:00:52	40.8564	709.86	1
20-Apr-2019 17:09:24	40.9987	755.171	1
20-Apr-2019 17:17:56	41.1409	770.543	1
20-Apr-2019 17:34:56	41.4242	757.573	1
19-Apr-2019 01:26:26	3.12736	146.503	2
19-Apr-2019 01:52:06	3.55512	155.809	2
19-Apr-2019 02:09:06	3.83846	176.253	2
19-Apr-2019 02:17:42	3.98179	166.299	2
19-Apr-2019 02:26:10	4.1229	194.105	2
19-Apr-2019 02:34:46	4.26624	195.859	2
19-Apr-2019 02:43:12	4.4068	174.957	2
19-Apr-2019 02:51:44	4.54902	193.379	2
19-Apr-2019 03:00:16	4.69125	200.472	2
19-Apr-2019 03:08:54	4.83514	194.485	2
19-Apr-2019 03:17:24	4.9768	216.303	2
19-Apr-2019 03:25:54	5.11847	212.069	2
19-Apr-2019 03:34:30	5.26182	179.191	2
19-Apr-2019 03:42:58	5.40291	192.541	2
19-Apr-2019 03:51:32	5.5457	216.95	2
19-Apr-2019 04:00:00	5.68679	147.609	2
19-Apr-2019 04:17:10	5.97293	222.938	2
19-Apr-2019 04:25:40	6.11458	220.726	2
19-Apr-2019 04:34:10	6.25625	211.152	2
19-Apr-2019 04:42:38	6.39736	211.879	2
19-Apr-2019 04:51:18	6.54181	221.453	2
19-Apr-2019 04:59:46	6.68291	168.969	2
19-Apr-2019 05:08:18	6.82513	145.397	2
19-Apr-2019 05:16:52	6.96791	223.855	2
19-Apr-2019 05:25:24	7.11014	149.173	2
19-Apr-2019 05:33:50	7.25069	215.845	2
19-Apr-2019 05:42:22	7.39291	225.877	2
19-Apr-2019 05:59:32	7.67903	206.729	2
19-Apr-2019 06:08:00	7.82013	208.293	2
19-Apr-2019 06:16:32	7.96235	240.064	2
19-Apr-2019 06:25:06	8.10513	223.665	2
19-Apr-2019 06:33:40	8.24791	252.766	2
19-Apr-2019 06:42:12	8.39015	236.746	2
19-Apr-2019 06:50:42	8.5318	209.209	2
19-Apr-2019 06:59:18	8.67513	229.195	2
19-Apr-2019 07:07:44	8.81569	206.46	2
19-Apr-2019 07:24:46	9.09957	242.545	2
19-Apr-2019 07:33:22	9.24291	211.231	2
19-Apr-2019 07:41:54	9.38515	254.52	2
19-Apr-2019 07:50:24	9.5268	228.736	2
19-Apr-2019 07:59:00	9.67015	178.465	2
19-Apr-2019 08:16:00	9.95346	168.053	2
19-Apr-2019 08:24:38	10.0974	216.761	2
19-Apr-2019 08:33:10	10.2396	245.215	2
19-Apr-2019 08:41:40	10.3812	248.99	2
19-Apr-2019 08:58:44	10.6657	173.583	2
19-Apr-2019 09:15:50	10.9507	225.608	2
19-Apr-2019 09:24:20	11.0924	253.035	2
19-Apr-2019 09:32:50	11.234	234.535	2
19-Apr-2019 09:41:24	11.3768	245.215	2
19-Apr-2019 09:49:50	11.5174	209.857	2
19-Apr-2019 10:07:00	11.8035	226.525	2
19-Apr-2019 10:32:30	12.2285	151.385	2
19-Apr-2019 10:41:06	12.3718	210.315	2
19-Apr-2019 11:06:44	12.799	232.323	2
19-Apr-2019 11:23:42	13.0818	279.198	2
19-Apr-2019 11:32:16	13.2246	191.625	2
19-Apr-2019 11:40:46	13.3662	261.424	2
19-Apr-2019 11:49:22	13.5096	247.885	2
19-Apr-2019 11:57:58	13.6529	278.171	2
19-Apr-2019 12:06:30	13.7951	308.3	2
19-Apr-2019 12:23:32	14.0791	268.328	2
19-Apr-2019 12:31:58	14.2196	323.862	2
19-Apr-2019 12:40:30	14.3618	295.218	2
19-Apr-2019 12:57:38	14.6474	298.078	2
19-Apr-2019 13:06:14	14.7907	268.597	2
19-Apr-2019 13:14:46	14.9329	321.46	2
19-Apr-2019 13:23:10	15.0729	307.92	2
19-Apr-2019 13:31:50	15.2174	317.226	2
19-Apr-2019 13:40:20	15.359	296.782	2
19-Apr-2019 13:57:26	15.644	275.501	2
19-Apr-2019 14:05:52	15.7846	254.52	2
19-Apr-2019 14:14:30	15.9285	338.507	2
19-Apr-2019 14:23:02	16.0707	277.255	2
19-Apr-2019 14:40:00	16.3535	320.812	2
19-Apr-2019 14:48:32	16.4957	326.8	2
19-Apr-2019 14:57:10	16.6396	311.238	2
19-Apr-2019 15:05:36	16.7801	334.81	2
19-Apr-2019 15:14:14	16.924	274.316	2
19-Apr-2019 15:22:42	17.0651	310.59	2
19-Apr-2019 15:31:12	17.2068	317.684	2
19-Apr-2019 15:39:42	17.3485	278.282	2
19-Apr-2019 15:48:16	17.4912	334.084	2
19-Apr-2019 15:56:52	17.6346	266.954	2
19-Apr-2019 16:05:26	17.7774	326.61	2
19-Apr-2019 16:13:54	17.9185	335.458	2
19-Apr-2019 16:22:24	18.0601	331.224	2
19-Apr-2019 16:48:02	18.4874	319.896	2
19-Apr-2019 16:56:34	18.6296	368.604	2
19-Apr-2019 17:05:08	18.7724	357.466	2
19-Apr-2019 17:13:34	18.9129	340.798	2
19-Apr-2019 17:22:10	19.0563	357.813	2
19-Apr-2019 17:39:10	19.3396	343.847	2
19-Apr-2019 17:56:20	19.6257	344.574	2
19-Apr-2019 18:21:56	20.0524	367.609	2
19-Apr-2019 18:30:30	20.1951	348.081	2
19-Apr-2019 18:38:54	20.3351	303.496	2
19-Apr-2019 18:47:34	20.4796	376.993	2
19-Apr-2019 19:04:34	20.7629	380.848	2
19-Apr-2019 19:13:08	20.9057	370.168	2
19-Apr-2019 19:21:40	21.0479	403.615	2
19-Apr-2019 19:30:14	21.1907	376.614	2
19-Apr-2019 19:38:38	21.3307	425.053	2
19-Apr-2019 19:47:12	21.4735	387.752	2
19-Apr-2019 19:55:48	21.6168	415.29	2
19-Apr-2019 20:12:52	21.9013	442.827	2
19-Apr-2019 20:38:30	22.3285	442.369	2
19-Apr-2019 20:55:28	22.6112	411.245	2
19-Apr-2019 21:03:58	22.7529	413.267	2
19-Apr-2019 21:12:36	22.8968	350.562	2
19-Apr-2019 22:20:50	24.034	432.337	2
19-Apr-2019 22:37:52	24.3179	446.525	2
19-Apr-2019 22:46:24	24.4601	454.423	2
19-Apr-2019 23:03:32	24.7456	452.591	2
19-Apr-2019 23:12:00	24.8868	445.419	2
19-Apr-2019 23:37:42	25.3151	456.367	2
19-Apr-2019 23:46:12	25.4568	499.925	2
20-Apr-2019 00:11:50	25.884	486.005	2
20-Apr-2019 00:20:16	26.0246	525.329	2
20-Apr-2019 00:28:46	26.1662	514.459	2
20-Apr-2019 00:45:58	26.4529	494.931	2
20-Apr-2019 01:02:56	26.7357	497.333	2
20-Apr-2019 01:11:28	26.8779	503.242	2
20-Apr-2019 01:20:04	27.0213	495.311	2
20-Apr-2019 01:37:06	27.3051	482.341	2
20-Apr-2019 01:45:36	27.4468	490.54	2
20-Apr-2019 02:02:42	27.7318	509.499	2
20-Apr-2019 02:11:14	27.874	497.981	2
20-Apr-2019 02:19:44	28.0157	494.585	2
20-Apr-2019 02:28:18	28.1585	530.859	2
20-Apr-2019 02:36:48	28.3001	543.94	2
20-Apr-2019 02:45:26	28.444	526.356	2
20-Apr-2019 02:54:06	28.5885	566.216	2
20-Apr-2019 03:02:38	28.7307	529.831	2
20-Apr-2019 03:11:16	28.8746	548.79	2
20-Apr-2019 03:19:42	29.0151	512.057	2
20-Apr-2019 03:36:52	29.3012	529.484	2
20-Apr-2019 04:19:30	30.0118	517.24	2
20-Apr-2019 04:28:02	30.154	497.333	2
20-Apr-2019 05:02:08	30.7224	473.493	2
20-Apr-2019 05:10:58	30.8696	442.179	2
20-Apr-2019 05:19:26	31.0107	526.814	2
20-Apr-2019 05:28:04	31.1546	592.917	2
20-Apr-2019 06:02:10	31.7229	557.101	2
20-Apr-2019 06:10:40	31.8646	541.349	2
20-Apr-2019 06:19:10	32.0062	564.842	2
20-Apr-2019 06:36:20	32.2924	493.479	2
20-Apr-2019 06:44:46	32.4329	551.492	2
20-Apr-2019 06:53:24	32.5768	573.958	2
20-Apr-2019 07:01:54	32.7185	581.51	2
20-Apr-2019 07:18:58	33.0029	582.963	2
20-Apr-2019 07:36:20	33.2924	550.465	2
20-Apr-2019 07:44:50	33.434	531.965	2
20-Apr-2019 07:53:24	33.5768	553.972	2
20-Apr-2019 08:27:28	34.1446	609.964	2
20-Apr-2019 08:36:02	34.2874	599.474	2
20-Apr-2019 08:44:32	34.429	619.237	2
20-Apr-2019 08:53:04	34.5712	608.668	2
20-Apr-2019 09:01:36	34.7135	618.7	2
20-Apr-2019 09:10:08	34.8557	611.875	2
20-Apr-2019 09:18:44	34.999	625.526	2
20-Apr-2019 09:27:12	35.1401	612.176	2
20-Apr-2019 09:36:02	35.2874	625.447	2
20-Apr-2019 09:44:30	35.4285	633.156	2
20-Apr-2019 09:53:06	35.5718	634.609	2
20-Apr-2019 10:01:34	35.7129	614.735	2
20-Apr-2019 10:10:14	35.8573	628.006	2
20-Apr-2019 10:18:40	35.9979	664.202	2
20-Apr-2019 10:27:16	36.1412	654.817	2
20-Apr-2019 10:35:42	36.2818	639.255	2
20-Apr-2019 10:44:22	36.4262	652.416	2
20-Apr-2019 10:52:46	36.5662	640.329	2
20-Apr-2019 11:01:22	36.7096	659.588	2
20-Apr-2019 11:09:52	36.8512	641.166	2
20-Apr-2019 11:18:30	36.9951	641.925	2
20-Apr-2019 11:27:00	37.1368	657.455	2
20-Apr-2019 11:35:32	37.279	650.393	2
20-Apr-2019 11:43:58	37.4196	681.138	2
20-Apr-2019 11:52:50	37.5674	725.075	2
20-Apr-2019 12:01:20	37.709	683.808	2
20-Apr-2019 12:09:52	37.8513	675.876	2
20-Apr-2019 12:18:30	37.9951	720.54	2
20-Apr-2019 12:43:58	38.4196	680.222	2
20-Apr-2019 14:09:58	39.8529	681.105	2
20-Apr-2019 14:18:22	39.9929	686.713	2
20-Apr-2019 14:35:30	40.2785	686.098	2
20-Apr-2019 14:44:00	40.4201	687.047	2
20-Apr-2019 14:52:38	40.5641	682.623	2
20-Apr-2019 15:01:08	40.7057	704.284	2
20-Apr-2019 15:09:34	40.8462	746.324	2
20-Apr-2019 15:18:12	40.9901	705.168	2
20-Apr-2019 15:26:46	41.1329	745.139	2
20-Apr-2019 15:35:10	41.2729	731.678	2
20-Apr-2019 15:43:50	41.4174	733.052	2
20-Apr-2019 15:52:18	41.5585	715.422	2
20-Apr-2019 16:00:46	41.6996	740.637	2
20-Apr-2019 16:09:20	41.8424	752.233	2
20-Apr-2019 16:18:30	41.9951	740.146	2
20-Apr-2019 16:26:58	42.1363	738.314	2
20-Apr-2019 16:35:26	42.2774	746.703	2
20-Apr-2019 16:44:02	42.4207	763.45	2
20-Apr-2019 16:52:32	42.5624	771.571	2
20-Apr-2019 17:35:10	43.2729	792.015	2
20-Apr-2019 17:43:44	43.4157	818.335	2
20-Apr-2019 18:09:24	43.8435	762.265	2
20-Apr-2019 18:17:58	43.9862	775.425	2
20-Apr-2019 18:52:34	44.5629	789.881	2
20-Apr-2019 19:01:10	44.7062	785.379	2
20-Apr-2019 19:18:14	44.9907	821.574	2
20-Apr-2019 19:35:14	45.274	813.296	2
20-Apr-2019 21:18:10	46.9896	877.232	2
20-Apr-2019 21:26:44	47.1324	869.903	2
20-Apr-2019 21:52:22	47.5596	887.441	2
20-Apr-2019 22:26:28	48.1279	848.274	2
20-Apr-2019 23:01:24	48.7102	879.13	2
20-Apr-2019 23:09:56	48.8524	926.464	2
20-Apr-2019 23:18:30	48.9951	931.771	2
20-Apr-2019 23:44:04	49.4213	900.758	2
21-Apr-2019 00:01:08	49.7057	904.992	2
21-Apr-2019 00:09:40	49.8479	977.383	2
21-Apr-2019 01:27:18	51.1418	935.926	2
21-Apr-2019 01:44:18	51.4251	926.431	2
21-Apr-2019 01:52:50	51.5674	943.21	2
21-Apr-2019 02:01:26	51.7107	937.065	2
21-Apr-2019 02:35:30	52.2785	919.37	2
21-Apr-2019 03:09:34	52.8462	936.921	2
21-Apr-2019 03:18:12	52.9901	947.634	2
21-Apr-2019 03:27:26	53.144	964.649	2
21-Apr-2019 03:36:02	53.2874	926.81	2
21-Apr-2019 03:44:38	53.4307	929.971	2
21-Apr-2019 03:53:04	53.5712	947.555	2
21-Apr-2019 04:18:44	53.999	989.549	2
21-Apr-2019 04:27:10	54.1396	934.552	2
21-Apr-2019 04:35:44	54.2824	943.747	2
21-Apr-2019 04:44:16	54.4246	952.025	2
21-Apr-2019 05:26:58	55.1362	948.36	2
21-Apr-2019 06:53:02	56.5707	981.048	2
21-Apr-2019 07:01:38	56.714	980.021	2
21-Apr-2019 07:18:42	56.9985	996.119	2
21-Apr-2019 08:02:10	57.7229	965.185	2
21-Apr-2019 08:10:46	57.8663	979.831	2
21-Apr-2019 08:19:12	58.0068	1011.26	2
21-Apr-2019 08:36:22	58.2929	1016.86	2
21-Apr-2019 08:44:46	58.4329	1004.43	2
21-Apr-2019 09:01:56	58.719	927.838	2
21-Apr-2019 09:10:26	58.8607	1000.69	2
21-Apr-2019 10:01:40	59.7146	1025.1	2
21-Apr-2019 10:10:06	59.8551	1077.93	2
21-Apr-2019 10:44:14	60.424	1015.95	2
21-Apr-2019 11:27:00	61.1368	977.004	2
21-Apr-2019 13:00:54	62.7018	1007.1	2
21-Apr-2019 13:09:22	62.8429	1047.45	2
21-Apr-2019 13:17:56	62.9857	1069.43	2
21-Apr-2019 14:00:32	63.6956	1058.94	2
21-Apr-2019 14:09:04	63.8379	1013.39	2
21-Apr-2019 15:08:46	64.8329	1054.17	2
21-Apr-2019 15:17:24	64.9768	1083.46	2
19-Apr-2019 01:18:11	0.567358	145.587	3
19-Apr-2019 04:17:25	3.55461	153.597	3
19-Apr-2019 05:34:15	4.83514	156.267	3
19-Apr-2019 06:33:59	5.8307	180.297	3
19-Apr-2019 07:25:05	6.68235	209.857	3
19-Apr-2019 07:33:37	6.82457	221.643	3
19-Apr-2019 07:42:09	6.9668	187.201	3
19-Apr-2019 08:07:49	7.39458	223.207	3
19-Apr-2019 08:16:19	7.53627	162.713	3
19-Apr-2019 08:33:23	7.8207	143.375	3
19-Apr-2019 08:41:59	7.96405	155.809	3
19-Apr-2019 08:59:01	8.24793	200.741	3
19-Apr-2019 09:07:35	8.39069	220.347	3
19-Apr-2019 09:16:03	8.5318	240.98	3
19-Apr-2019 09:24:35	8.67402	173.203	3
19-Apr-2019 09:33:11	8.81736	219.431	3
19-Apr-2019 09:41:43	8.95961	235.182	3
19-Apr-2019 09:50:07	9.09957	234.993	3
19-Apr-2019 09:58:47	9.24404	250.555	3
19-Apr-2019 10:07:11	9.38402	214.28	3
19-Apr-2019 10:15:51	9.52849	229.005	3
19-Apr-2019 10:41:27	9.95514	246.51	3
19-Apr-2019 10:58:31	10.2396	162.713	3
19-Apr-2019 11:32:33	10.8068	238.121	3
19-Apr-2019 11:41:05	10.949	232.97	3
19-Apr-2019 11:58:07	11.2329	254.52	3
19-Apr-2019 12:06:47	11.3774	267.87	3
19-Apr-2019 12:15:11	11.5173	249.259	3
19-Apr-2019 12:32:21	11.8035	260.966	3
19-Apr-2019 14:57:27	14.2218	295.676	3
19-Apr-2019 15:23:01	14.6479	291.71	3
19-Apr-2019 15:31:31	14.7896	279.008	3
19-Apr-2019 15:40:03	14.9318	296.134	3
19-Apr-2019 15:57:05	15.2157	297.24	3
19-Apr-2019 16:05:39	15.3585	324.13	3
19-Apr-2019 16:22:47	15.644	305.82	3
19-Apr-2019 16:39:43	15.9262	328.822	3
19-Apr-2019 18:05:05	17.349	352.774	3
19-Apr-2019 18:13:35	17.4907	390.154	3
19-Apr-2019 18:30:41	17.7757	345.49	3
19-Apr-2019 18:39:19	17.9196	342.552	3
19-Apr-2019 19:04:49	18.3446	360.136	3
19-Apr-2019 19:21:55	18.6296	367.04	3
19-Apr-2019 19:30:25	18.7712	351.936	3
19-Apr-2019 20:04:35	19.3407	405.716	3
19-Apr-2019 20:13:07	19.4829	419.982	3
19-Apr-2019 20:30:07	19.7662	377.641	3
19-Apr-2019 20:47:13	20.0512	378.557	3
19-Apr-2019 21:04:15	20.3351	369.252	3
19-Apr-2019 21:12:47	20.4774	384.814	3
19-Apr-2019 21:46:59	21.0474	394.577	3
19-Apr-2019 22:04:03	21.3318	439.32	3
19-Apr-2019 22:12:35	21.474	422.841	3
19-Apr-2019 22:29:37	21.7579	438.214	3
19-Apr-2019 22:46:41	22.0424	406.822	3
19-Apr-2019 22:55:15	22.1852	400.834	3
19-Apr-2019 23:03:45	22.3268	449.731	3
19-Apr-2019 23:20:55	22.6129	391.528	3
20-Apr-2019 00:03:35	23.324	393.471	3
20-Apr-2019 00:12:03	23.4651	417.77	3
20-Apr-2019 00:20:35	23.6074	410.139	3
20-Apr-2019 00:29:11	23.7507	447.061	3
20-Apr-2019 00:37:37	23.8913	439.32	3
20-Apr-2019 00:46:13	24.0346	446.525	3
20-Apr-2019 00:54:43	24.1763	427.187	3
20-Apr-2019 01:03:13	24.3179	418.418	3
20-Apr-2019 01:11:49	24.4612	431.12	3
20-Apr-2019 01:20:17	24.6024	403.883	3
20-Apr-2019 01:28:53	24.7457	454.803	3
20-Apr-2019 01:37:27	24.8885	444.47	3
20-Apr-2019 02:02:59	25.314	445.687	3
20-Apr-2019 02:11:31	25.4563	449.653	3
20-Apr-2019 02:20:07	25.5996	455.451	3
20-Apr-2019 02:28:31	25.7396	497.143	3
20-Apr-2019 02:45:41	26.0257	488.485	3
20-Apr-2019 02:54:25	26.1712	506.907	3
20-Apr-2019 03:03:03	26.3151	493.747	3
20-Apr-2019 03:11:35	26.4574	492.641	3
20-Apr-2019 03:20:03	26.5985	500.73	3
20-Apr-2019 03:28:35	26.7407	470.633	3
20-Apr-2019 03:37:03	26.8818	502.405	3
20-Apr-2019 03:45:35	27.024	503.131	3
20-Apr-2019 03:54:11	27.1674	491.915	3
20-Apr-2019 04:02:39	27.3085	501.299	3
20-Apr-2019 04:11:11	27.4507	505.533	3
20-Apr-2019 04:19:47	27.594	477.001	3
20-Apr-2019 04:28:15	27.7351	492.373	3
20-Apr-2019 04:36:49	27.8779	511.331	3
20-Apr-2019 04:45:21	28.0201	470.823	3
20-Apr-2019 04:53:51	28.1618	527.083	3
20-Apr-2019 05:02:29	28.3057	559.312	3
20-Apr-2019 05:11:17	28.4524	507.287	3
20-Apr-2019 05:19:45	28.5935	590.705	3
20-Apr-2019 05:28:17	28.7357	534.824	3
20-Apr-2019 05:36:49	28.8779	512.169	3
20-Apr-2019 05:45:27	29.0218	554.431	3
20-Apr-2019 05:53:53	29.1624	518.503	3
20-Apr-2019 06:02:31	29.3062	518.156	3
20-Apr-2019 06:11:03	29.4485	517.856	3
20-Apr-2019 06:19:33	29.5902	491.803	3
20-Apr-2019 06:27:59	29.7307	492.183	3
20-Apr-2019 06:36:39	29.8751	527.272	3
20-Apr-2019 06:45:11	30.0174	515.218	3
20-Apr-2019 06:53:35	30.1574	524.524	3
20-Apr-2019 07:02:07	30.2996	514.269	3
20-Apr-2019 07:10:45	30.4435	508.393	3
20-Apr-2019 07:19:11	30.584	514.112	3
20-Apr-2019 07:27:59	30.7307	527.731	3
20-Apr-2019 07:36:33	30.8735	529.674	3
20-Apr-2019 07:45:09	31.0168	587.118	3
20-Apr-2019 07:53:35	31.1574	584.069	3
20-Apr-2019 08:02:15	31.3018	579.946	3
20-Apr-2019 08:10:47	31.444	613.897	3
20-Apr-2019 08:19:15	31.5851	586.202	3
20-Apr-2019 08:27:47	31.7274	556.642	3
20-Apr-2019 08:36:19	31.8696	544.857	3
20-Apr-2019 08:44:49	32.0112	590.927	3
20-Apr-2019 09:01:53	32.2957	553.403	3
20-Apr-2019 09:10:29	32.439	611.148	3
20-Apr-2019 09:18:59	32.5807	592	3
20-Apr-2019 09:27:35	32.7241	607.942	3
20-Apr-2019 09:36:15	32.8685	608.747	3
20-Apr-2019 09:53:21	33.1535	614.735	3
20-Apr-2019 10:19:01	33.5812	593.296	3
20-Apr-2019 10:27:29	33.7223	615.193	3
20-Apr-2019 10:35:59	33.864	661.878	3
20-Apr-2019 10:44:39	34.0085	642.73	3
20-Apr-2019 10:53:09	34.1501	673.664	3
20-Apr-2019 11:01:39	34.2918	612.176	3
20-Apr-2019 11:27:17	34.719	631.782	3
20-Apr-2019 11:44:23	35.004	684.377	3
20-Apr-2019 11:53:03	35.1485	656.002	3
20-Apr-2019 12:01:43	35.2929	639.602	3
20-Apr-2019 12:10:07	35.4329	667.218	3
20-Apr-2019 12:18:47	35.5774	646.349	3
20-Apr-2019 12:27:17	35.719	643.188	3
20-Apr-2019 12:35:45	35.8601	680.49	3
20-Apr-2019 12:44:21	36.0035	685.483	3
20-Apr-2019 12:52:55	36.1463	660.694	3
20-Apr-2019 13:01:21	36.2868	674.234	3
20-Apr-2019 13:09:57	36.4302	670.111	3
20-Apr-2019 13:18:23	36.5707	676.367	3
20-Apr-2019 13:26:59	36.714	704.899	3
20-Apr-2019 13:35:33	36.8568	700.476	3
20-Apr-2019 13:44:05	36.999	659.856	3
20-Apr-2019 13:52:39	37.1418	690.601	3
20-Apr-2019 14:01:11	37.284	719.971	3
20-Apr-2019 14:10:09	37.4335	668.972	3
20-Apr-2019 14:18:45	37.5768	690.601	3
20-Apr-2019 14:27:19	37.7196	719.702	3
20-Apr-2019 14:35:43	37.8596	686.288	3
20-Apr-2019 14:44:19	38.0029	698.532	3
20-Apr-2019 14:52:53	38.1457	721.914	3
20-Apr-2019 15:01:25	38.2879	722.294	3
20-Apr-2019 15:09:59	38.4307	678.199	3
20-Apr-2019 15:18:23	38.5707	685.83	3
20-Apr-2019 15:26:59	38.714	707	3
20-Apr-2019 15:35:35	38.8574	768.443	3
20-Apr-2019 15:52:31	39.1396	694.946	3
20-Apr-2019 16:09:41	39.4257	720.461	3
20-Apr-2019 16:27:11	39.7174	722.137	3
20-Apr-2019 16:35:47	39.8607	776.989	3
20-Apr-2019 16:52:53	40.1457	726.606	3
20-Apr-2019 17:01:25	40.2879	751.206	3
20-Apr-2019 17:09:55	40.4296	703.872	3
20-Apr-2019 17:18:31	40.5729	680.68	3
20-Apr-2019 17:27:03	40.7151	720.73	3
20-Apr-2019 17:35:29	40.8557	669.43	3
20-Apr-2019 17:44:05	40.999	718.518	3
20-Apr-2019 17:52:35	41.1407	723.969	3
20-Apr-2019 18:01:03	41.2818	740.146	3
20-Apr-2019 18:18:07	41.5663	731.678	3
20-Apr-2019 19:52:39	43.1418	898.278	3
20-Apr-2019 20:01:05	43.2824	830.121	3
20-Apr-2019 20:26:39	43.7085	833.171	3
20-Apr-2019 21:01:19	44.2862	785.569	3
20-Apr-2019 21:09:59	44.4307	807.655	3
20-Apr-2019 21:18:27	44.5718	864.864	3
20-Apr-2019 21:26:57	44.7135	827.373	3
20-Apr-2019 21:35:29	44.8557	835.651	3
20-Apr-2019 21:44:05	44.999	828.668	3
20-Apr-2019 21:52:39	45.1418	838.399	3
20-Apr-2019 22:01:07	45.2829	813.754	3
20-Apr-2019 22:09:39	45.4251	776.8	3
20-Apr-2019 22:18:11	45.5674	826.646	3
20-Apr-2019 22:26:43	45.7096	870.204	3
20-Apr-2019 22:35:17	45.8524	855.479	3
20-Apr-2019 22:43:51	45.9951	859.681	3
20-Apr-2019 22:52:17	46.1357	859.949	3
20-Apr-2019 23:01:35	46.2907	841.828	3
20-Apr-2019 23:10:11	46.434	864.864	3
20-Apr-2019 23:27:13	46.7179	864.294	3
20-Apr-2019 23:35:45	46.8601	879.398	3
21-Apr-2019 04:44:35	52.0074	946.528	3
21-Apr-2019 05:01:41	52.2924	997.448	3
21-Apr-2019 05:10:13	52.4346	928.833	3
21-Apr-2019 05:27:13	52.7179	967.05	3
21-Apr-2019 05:35:43	52.8596	999.391	3
21-Apr-2019 05:45:05	53.0157	980.322	3
21-Apr-2019 06:53:19	54.1529	986.198	3
21-Apr-2019 07:01:59	54.2974	982.265	3
21-Apr-2019 07:27:27	54.7218	953.7	3
21-Apr-2019 07:44:31	55.0062	1065.68	3
21-Apr-2019 07:53:07	55.1496	995.962	3
21-Apr-2019 08:19:35	55.5907	1013.81	3
21-Apr-2019 09:19:15	56.5851	998.9	3
21-Apr-2019 09:36:19	56.8696	1020.34	3
21-Apr-2019 09:44:53	57.0124	999.326	3
21-Apr-2019 10:10:25	57.4379	963.922	3
21-Apr-2019 11:01:35	58.2907	1009.77	3
21-Apr-2019 11:18:39	58.5751	933.826	3
18-Apr-2019 22:36:18	0.425126	151.653	4
19-Apr-2019 03:17:56	5.11901	170.533	4
19-Apr-2019 03:26:22	5.25958	184.073	4
19-Apr-2019 03:34:58	5.40291	184.721	4
19-Apr-2019 03:43:26	5.54403	183.157	4
19-Apr-2019 04:00:38	5.83069	159.395	4
19-Apr-2019 04:26:14	6.25735	201.847	4
19-Apr-2019 04:34:42	6.39847	198.719	4
19-Apr-2019 04:43:10	6.53957	200.093	4
19-Apr-2019 05:00:22	6.82624	188.117	4
19-Apr-2019 05:08:54	6.96849	201.199	4
19-Apr-2019 05:17:22	7.10958	210.773	4
19-Apr-2019 05:25:54	7.25182	223.855	4
19-Apr-2019 05:34:24	7.39345	163.171	4
19-Apr-2019 05:43:00	7.5368	197.881	4
19-Apr-2019 05:51:32	7.67902	155.619	4
19-Apr-2019 06:00:06	7.82181	214.928	4
19-Apr-2019 06:08:30	7.9618	147.609	4
19-Apr-2019 06:17:04	8.10457	228.01	4
19-Apr-2019 06:25:42	8.24848	219.62	4
19-Apr-2019 06:34:14	8.3907	227.172	4
19-Apr-2019 06:42:38	8.53069	228.547	4
19-Apr-2019 06:51:14	8.67402	230.3	4
19-Apr-2019 06:59:44	8.81569	230.948	4
19-Apr-2019 07:08:16	8.9579	230.759	4
19-Apr-2019 07:16:46	9.09957	254.141	4
19-Apr-2019 07:25:24	9.24348	249.449	4
19-Apr-2019 07:42:24	9.5268	198.987	4
19-Apr-2019 07:59:34	9.81293	248.264	4
19-Apr-2019 08:08:00	9.95347	228.736	4
19-Apr-2019 08:16:30	10.0951	254.062	4
19-Apr-2019 08:25:10	10.2396	244.567	4
19-Apr-2019 08:33:34	10.3796	251.202	4
19-Apr-2019 08:50:42	10.6651	206.27	4
19-Apr-2019 08:59:18	10.8084	232.781	4
19-Apr-2019 09:07:44	10.949	258.106	4
19-Apr-2019 09:16:20	11.0924	250.823	4
19-Apr-2019 09:24:54	11.2351	226.983	4
19-Apr-2019 09:33:18	11.3751	254.978	4
19-Apr-2019 09:41:52	11.5179	227.709	4
19-Apr-2019 09:50:22	11.6596	204.785	4
19-Apr-2019 09:58:58	11.8029	230.948	4
19-Apr-2019 10:07:34	11.9462	234.993	4
19-Apr-2019 10:24:38	12.2307	240.791	4
19-Apr-2019 10:33:04	12.3712	190.709	4
19-Apr-2019 10:41:40	12.5146	265.2	4
19-Apr-2019 10:50:10	12.6563	258.296	4
19-Apr-2019 11:07:14	12.9407	292.928	4
19-Apr-2019 11:15:50	13.084	292.169	4
19-Apr-2019 11:32:54	13.3685	252.766	4
19-Apr-2019 11:41:26	13.5107	298.804	4
19-Apr-2019 11:58:26	13.794	266.575	4
19-Apr-2019 12:06:58	13.9363	332.598	4
19-Apr-2019 12:15:32	14.079	329.66	4
19-Apr-2019 12:24:06	14.2218	299.452	4
19-Apr-2019 12:32:30	14.3618	307.652	4
19-Apr-2019 12:41:08	14.5057	353.5	4
19-Apr-2019 12:49:40	14.6479	334.81	4
19-Apr-2019 13:06:42	14.9318	330.655	4
19-Apr-2019 13:15:16	15.0746	322.029	4
19-Apr-2019 13:23:50	15.2173	335.458	4
19-Apr-2019 13:40:50	15.5007	353.5	4
19-Apr-2019 13:49:24	15.6435	353.042	4
19-Apr-2019 14:15:00	16.0701	425.701	4
19-Apr-2019 14:31:58	16.3529	389.964	4
19-Apr-2019 14:40:34	16.4962	361.242	4
19-Apr-2019 14:49:06	16.6385	360.326	4
19-Apr-2019 15:06:14	16.924	356.17	4
19-Apr-2019 15:14:44	17.0657	438.973	4
19-Apr-2019 15:31:48	17.3501	442.291	4
19-Apr-2019 15:48:54	17.6352	434.091	4
19-Apr-2019 15:57:20	17.7757	377.91	4
19-Apr-2019 16:05:56	17.919	353.042	4
19-Apr-2019 16:14:24	18.0601	373.028	4
19-Apr-2019 16:22:54	18.2018	340.15	4
19-Apr-2019 16:40:04	18.4879	388.053	4
19-Apr-2019 17:14:12	19.0568	416.775	4
19-Apr-2019 17:39:50	19.484	419.792	4
19-Apr-2019 17:48:16	19.6246	375.429	4
19-Apr-2019 17:56:46	19.7662	382.981	4
19-Apr-2019 18:05:22	19.9096	403.962	4
19-Apr-2019 18:13:58	20.0529	417.043	4
19-Apr-2019 18:22:26	20.194	412.43	4
19-Apr-2019 18:30:56	20.3357	423.947	4
19-Apr-2019 18:39:28	20.4779	403.046	4
19-Apr-2019 18:48:06	20.6218	419.792	4
19-Apr-2019 18:56:38	20.764	417.122	4
19-Apr-2019 19:05:06	20.9051	433.98	4
19-Apr-2019 19:13:40	21.0479	435.923	4
19-Apr-2019 19:39:10	21.4729	439.241	4
19-Apr-2019 19:47:44	21.6157	411.167	4
19-Apr-2019 19:56:20	21.759	486.084	4
19-Apr-2019 20:04:46	21.8996	478.264	4
19-Apr-2019 20:21:54	22.1851	458.199	4
19-Apr-2019 20:39:00	22.4701	472.197	4
19-Apr-2019 21:04:38	22.8974	485.816	4
19-Apr-2019 21:13:06	23.0385	492.641	4
19-Apr-2019 21:21:34	23.1796	505.991	4
19-Apr-2019 21:38:42	23.4651	509.309	4
19-Apr-2019 21:47:16	23.6079	505.075	4
19-Apr-2019 22:04:14	23.8907	573.31	4
19-Apr-2019 22:12:54	24.0352	569.724	4
19-Apr-2019 22:21:18	24.1751	516.213	4
19-Apr-2019 22:46:58	24.6029	526.167	4
19-Apr-2019 23:21:02	25.1707	519.721	4
19-Apr-2019 23:46:42	25.5985	591.811	4
20-Apr-2019 04:02:54	29.8685	620.186	4
20-Apr-2019 04:11:26	30.0107	637.122	4
20-Apr-2019 04:19:58	30.1529	652.952	4
20-Apr-2019 04:28:30	30.2951	617.673	4
20-Apr-2019 04:37:08	30.439	613.013	4
20-Apr-2019 04:45:38	30.5807	583.722	4
20-Apr-2019 04:54:08	30.7224	615.304	4
20-Apr-2019 05:28:32	31.2957	642.809	4
20-Apr-2019 05:45:38	31.5807	606.378	4
20-Apr-2019 05:54:14	31.724	665.923	4
20-Apr-2019 06:02:38	31.864	584.259	4
20-Apr-2019 06:11:10	32.0062	645.97	4
20-Apr-2019 06:19:48	32.1501	651.009	4
20-Apr-2019 06:28:14	32.2907	659.856	4
20-Apr-2019 06:36:52	32.4346	654.137	4
20-Apr-2019 06:45:26	32.5774	601.306	4
20-Apr-2019 06:53:50	32.7173	614.846	4
20-Apr-2019 07:10:56	33.0024	606.077	4
20-Apr-2019 07:19:30	33.1451	613.249	4
20-Apr-2019 07:28:20	33.2924	668.056	4
20-Apr-2019 07:36:54	33.4351	674.423	4
20-Apr-2019 07:45:18	33.5751	650.551	4
20-Apr-2019 07:53:52	33.7179	655.354	4
20-Apr-2019 08:02:28	33.8612	659.13	4
20-Apr-2019 08:10:58	34.0029	695.862	4
20-Apr-2019 08:19:30	34.1451	697.917	4
20-Apr-2019 08:28:06	34.2885	714.742	4
20-Apr-2019 08:36:38	34.4307	695.293	4
20-Apr-2019 08:45:08	34.5724	700.017	4
20-Apr-2019 08:53:38	34.714	679.417	4
20-Apr-2019 09:10:44	34.999	632.698	4
20-Apr-2019 09:19:16	35.1412	685.751	4
20-Apr-2019 09:27:46	35.2829	672.401	4
20-Apr-2019 09:36:38	35.4307	694.645	4
20-Apr-2019 11:27:30	37.2785	663.743	4
20-Apr-2019 11:36:00	37.4201	672.212	4
20-Apr-2019 12:10:24	37.9935	712.563	4
20-Apr-2019 12:44:38	38.564	736.213	4
20-Apr-2019 12:53:04	38.7046	690.712	4
20-Apr-2019 14:10:30	39.9951	699.559	4
20-Apr-2019 14:18:54	40.1351	761.159	4
20-Apr-2019 14:27:28	40.2779	708.865	4
20-Apr-2019 15:01:42	40.8485	716.954	4
20-Apr-2019 15:35:48	41.4168	694.409	4
20-Apr-2019 16:09:58	41.9863	723.432	4
20-Apr-2019 16:19:02	42.1374	781.223	4
20-Apr-2019 16:27:30	42.2785	727.935	4
20-Apr-2019 16:36:04	42.4212	783.547	4
20-Apr-2019 18:01:26	43.844	782.519	4
20-Apr-2019 18:09:50	43.984	773.436	4
20-Apr-2019 18:26:54	44.2685	699.828	4
20-Apr-2019 19:01:36	44.8468	762.344	4
21-Apr-2019 00:52:48	50.7001	832.333	4
21-Apr-2019 01:01:35	50.8465	861.166	4
21-Apr-2019 03:45:04	53.5712	894.882	4
21-Apr-2019 04:02:08	53.8557	873.41	4
21-Apr-2019 04:36:16	54.4246	865.747	4
21-Apr-2019 05:27:28	55.2779	856.474	4
19-Apr-2019 00:56:19	1.27845	135.365	5
19-Apr-2019 01:04:47	1.41955	187.391	5
19-Apr-2019 01:13:21	1.56233	151.385	5
19-Apr-2019 01:21:59	1.70622	171.371	5
19-Apr-2019 01:30:27	1.84734	156.077	5
19-Apr-2019 01:47:33	2.13235	205.623	5
19-Apr-2019 01:56:07	2.27511	177.817	5
19-Apr-2019 02:13:11	2.55957	214.549	5
19-Apr-2019 02:30:07	2.84177	208.293	5
19-Apr-2019 02:38:45	2.98567	188.686	5
19-Apr-2019 02:47:19	3.12847	138.951	5
19-Apr-2019 02:55:51	3.27066	160.043	5
19-Apr-2019 03:04:21	3.41233	177.169	5
19-Apr-2019 03:21:23	3.69622	181.861	5
19-Apr-2019 03:29:51	3.83733	189.871	5
19-Apr-2019 03:38:27	3.98068	201.12	5
19-Apr-2019 03:46:55	4.12177	209.857	5
19-Apr-2019 03:55:29	4.26456	218.973	5
19-Apr-2019 04:04:07	4.40844	205.433	5
19-Apr-2019 04:12:33	4.54901	192.731	5
19-Apr-2019 04:21:03	4.69065	208.751	5
19-Apr-2019 04:29:35	4.83289	217.409	5
19-Apr-2019 04:38:13	4.9768	210.505	5
19-Apr-2019 04:46:39	5.11734	180.755	5
19-Apr-2019 04:55:11	5.25956	203.869	5
19-Apr-2019 05:12:15	5.54399	215.197	5
19-Apr-2019 05:20:55	5.68844	210.315	5
19-Apr-2019 05:29:19	5.82843	200.283	5
19-Apr-2019 05:54:57	6.25568	225.877	5
19-Apr-2019 06:03:31	6.39845	213.443	5
19-Apr-2019 06:11:59	6.53955	200.283	5
19-Apr-2019 06:46:09	7.109	226.335	5
19-Apr-2019 07:03:13	7.39345	237.394	5
19-Apr-2019 07:11:47	7.53622	234.076	5
19-Apr-2019 07:20:17	7.67789	236.746	5
19-Apr-2019 07:37:27	7.96403	238.042	5
19-Apr-2019 08:54:11	9.24287	260.129	5
19-Apr-2019 09:02:47	9.38623	271.836	5
19-Apr-2019 09:11:15	9.52733	256.732	5
19-Apr-2019 09:45:19	10.0951	249.449	5
19-Apr-2019 09:53:57	10.239	260.05	5
19-Apr-2019 10:28:07	10.8084	250.286	5
19-Apr-2019 10:36:35	10.9496	242.734	5
19-Apr-2019 11:02:15	11.3773	234.266	5
19-Apr-2019 11:10:41	11.5179	257	5
19-Apr-2019 11:27:47	11.8029	247.426	5
19-Apr-2019 11:36:15	11.944	238.5	5
19-Apr-2019 11:53:27	12.2307	271.456	5
19-Apr-2019 12:53:11	13.2262	266.116	5
19-Apr-2019 13:01:41	13.3679	310.78	5
19-Apr-2019 13:18:45	13.6523	303.228	5
19-Apr-2019 13:35:43	13.9351	306.546	5
19-Apr-2019 13:52:55	14.2218	331.682	5
19-Apr-2019 14:01:23	14.3629	355.254	5
19-Apr-2019 14:09:53	14.5046	319.248	5
19-Apr-2019 14:18:29	14.6479	288.203	5
19-Apr-2019 14:27:03	14.7907	320.734	5
19-Apr-2019 15:01:07	15.3584	284.538	5
19-Apr-2019 15:18:13	15.6434	318.6	5
19-Apr-2019 15:26:39	15.784	342.741	5
19-Apr-2019 15:35:13	15.9268	346.864	5
19-Apr-2019 15:43:45	16.069	287.666	5
19-Apr-2019 15:52:15	16.2107	337.212	5
19-Apr-2019 16:00:51	16.354	354.985	5
19-Apr-2019 16:09:25	16.4968	338.697	5
19-Apr-2019 16:34:55	16.9218	381.686	5
19-Apr-2019 17:00:39	17.3507	364.18	5
19-Apr-2019 17:09:09	17.4923	369.33	5
19-Apr-2019 17:26:07	17.7751	383.518	5
19-Apr-2019 17:43:11	18.0595	372.838	5
19-Apr-2019 18:00:20	18.3453	389.506	5
19-Apr-2019 18:08:51	18.4873	369.9	5
19-Apr-2019 18:17:23	18.6295	370.436	5
19-Apr-2019 18:25:55	18.7718	361.7	5
19-Apr-2019 19:34:11	19.9095	366.124	5
19-Apr-2019 19:51:19	20.1951	377.451	5
19-Apr-2019 20:59:35	21.3329	421.467	5
19-Apr-2019 21:16:39	21.6173	434.359	5
19-Apr-2019 21:33:41	21.9012	434.359	5
19-Apr-2019 21:42:13	22.0435	449.273	5
19-Apr-2019 21:50:47	22.1862	433.063	5
19-Apr-2019 21:59:11	22.3262	451.106	5
19-Apr-2019 22:07:51	22.4707	445.307	5
19-Apr-2019 22:16:15	22.6107	446.793	5
19-Apr-2019 22:33:19	22.8951	433.443	5
19-Apr-2019 23:07:29	23.4646	468.879	5
19-Apr-2019 23:16:01	23.6068	480.397	5
19-Apr-2019 23:24:33	23.749	478.911	5
19-Apr-2019 23:41:37	24.0334	474.677	5
19-Apr-2019 23:50:13	24.1768	481.961	5
19-Apr-2019 23:58:43	24.3185	461.786	5
20-Apr-2019 01:15:27	25.5973	505.991	5
20-Apr-2019 01:23:59	25.7396	507.208	5
20-Apr-2019 01:32:31	25.8818	492.451	5
20-Apr-2019 01:41:09	26.0257	489.055	5
20-Apr-2019 01:49:41	26.1679	516.481	5
20-Apr-2019 01:58:07	26.3084	522.737	5
20-Apr-2019 02:06:41	26.4512	519.989	5
20-Apr-2019 02:23:49	26.7368	513.196	5
20-Apr-2019 02:40:49	27.0201	514.76	5
20-Apr-2019 02:58:07	27.3084	515.866	5
20-Apr-2019 03:06:43	27.4518	533.228	5
20-Apr-2019 03:15:19	27.5951	548.253	5
20-Apr-2019 03:23:47	27.7362	527.809	5
20-Apr-2019 03:32:15	27.8773	546.61	5
20-Apr-2019 03:40:47	28.0195	530.859	5
20-Apr-2019 03:49:23	28.1629	549.549	5
20-Apr-2019 03:57:53	28.3045	553.704	5
20-Apr-2019 04:06:23	28.4462	592.917	5
20-Apr-2019 04:14:59	28.5896	541.997	5
20-Apr-2019 04:23:33	28.7323	568.049	5
20-Apr-2019 04:32:05	28.8746	581.778	5
20-Apr-2019 04:40:37	29.0168	586.85	5
20-Apr-2019 04:49:07	29.1584	573.5	5
20-Apr-2019 04:57:41	29.3012	561.714	5
20-Apr-2019 05:06:13	29.4435	590.816	5
20-Apr-2019 05:14:55	29.5884	564.194	5
20-Apr-2019 06:14:47	30.5862	590.247	5
20-Apr-2019 06:31:45	30.869	623.582	5
20-Apr-2019 06:40:21	31.0123	617.706	5
20-Apr-2019 06:48:55	31.1551	619.158	5
20-Apr-2019 07:48:53	32.1546	653.221	5
20-Apr-2019 07:57:19	32.2951	630.297	5
20-Apr-2019 08:05:59	32.4395	662.526	5
20-Apr-2019 08:14:23	32.5795	692.007	5
20-Apr-2019 08:22:57	32.7223	662.526	5
20-Apr-2019 08:31:35	32.8662	647.881	5
20-Apr-2019 08:40:05	33.0079	657.756	5
20-Apr-2019 08:48:37	33.1501	694.219	5
20-Apr-2019 08:57:07	33.2918	672.212	5
20-Apr-2019 09:05:41	33.4346	675.228	5
20-Apr-2019 09:14:07	33.5751	703.034	5
20-Apr-2019 09:22:45	33.719	712.072	5
20-Apr-2019 09:31:11	33.8596	694.108	5
20-Apr-2019 09:39:59	34.0062	636.284	5
20-Apr-2019 09:48:37	34.1501	701.693	5
20-Apr-2019 09:57:11	34.2929	705.357	5
20-Apr-2019 10:05:35	34.4329	690.633	5
20-Apr-2019 10:14:11	34.5762	707.111	5
20-Apr-2019 10:22:45	34.719	705.436	5
20-Apr-2019 10:31:15	34.8607	719.166	5
20-Apr-2019 10:39:43	35.0018	678.546	5
20-Apr-2019 10:48:15	35.144	704.899	5
20-Apr-2019 10:56:51	35.2873	736.292	5
20-Apr-2019 11:05:25	35.4301	708.675	5
20-Apr-2019 11:13:51	35.5707	716.875	5
20-Apr-2019 11:22:23	35.7129	708.865	5
20-Apr-2019 11:30:59	35.8562	710.429	5
20-Apr-2019 11:39:33	35.999	715.926	5
20-Apr-2019 11:48:30	36.1482	720.919	5
20-Apr-2019 11:56:47	36.2862	740.068	5
20-Apr-2019 12:05:21	36.429	722.942	5
20-Apr-2019 12:13:51	36.5707	734.269	5
20-Apr-2019 12:22:31	36.7151	677.63	5
20-Apr-2019 12:30:59	36.8562	727.634	5
20-Apr-2019 12:48:07	37.1418	685.83	5
20-Apr-2019 12:56:33	37.2823	720.429	5
20-Apr-2019 13:05:11	37.4262	706.385	5
20-Apr-2019 13:13:37	37.5668	736.782	5
20-Apr-2019 13:22:15	37.7107	727.444	5
20-Apr-2019 13:30:43	37.8518	766.957	5
20-Apr-2019 13:39:19	37.9951	714.473	5
20-Apr-2019 13:47:47	38.1362	767.527	5
20-Apr-2019 13:56:21	38.279	715.01	5
20-Apr-2019 14:05:25	38.4301	735.912	5
20-Apr-2019 14:31:01	38.8568	741.442	5
20-Apr-2019 14:39:31	38.9984	743.654	5
19-Apr-2019 02:47:26	3.26846	183.615	6
19-Apr-2019 04:04:16	4.54903	180.297	6
19-Apr-2019 04:21:22	4.83402	191.625	6
19-Apr-2019 04:38:30	5.11957	216.224	6
19-Apr-2019 04:46:58	5.26069	199.177	6
19-Apr-2019 04:55:34	5.40402	216.034	6
19-Apr-2019 05:04:00	5.54458	229.842	6
19-Apr-2019 05:29:36	5.97124	213.901	6
19-Apr-2019 07:03:28	7.53568	249.259	6
19-Apr-2019 07:46:14	8.24848	224.502	6
19-Apr-2019 07:54:40	8.38903	242.086	6
19-Apr-2019 08:11:50	8.67515	185.369	6
19-Apr-2019 08:20:22	8.81735	243.84	6
19-Apr-2019 08:37:24	9.10125	259.402	6
19-Apr-2019 09:54:06	10.3796	226.525	6
19-Apr-2019 10:11:18	10.6662	241.17	6
19-Apr-2019 10:19:42	10.8062	265.39	6
19-Apr-2019 10:36:52	11.0924	192.273	6
19-Apr-2019 11:53:36	12.3712	193.189	6
19-Apr-2019 12:27:42	12.9396	223.855	6
19-Apr-2019 13:01:56	13.5101	292.47	6
19-Apr-2019 13:10:24	13.6512	253.225	6
19-Apr-2019 13:44:34	14.2207	248.074	6
19-Apr-2019 14:35:50	15.0751	198.908	6
19-Apr-2019 14:52:46	15.3573	259.86	6
19-Apr-2019 15:01:20	15.5001	314.556	6
19-Apr-2019 15:26:56	15.9268	257.19	6
19-Apr-2019 15:35:28	16.069	342.82	6
19-Apr-2019 15:52:34	16.354	330.196	6
19-Apr-2019 16:01:08	16.4968	298.615	6
19-Apr-2019 16:09:42	16.6396	311.238	6
19-Apr-2019 16:18:06	16.7796	308.568	6
19-Apr-2019 16:26:42	16.9229	333.056	6
19-Apr-2019 16:35:18	17.0663	259.023	6
19-Apr-2019 16:43:48	17.2079	269.703	6
19-Apr-2019 17:00:54	17.4929	239.875	6
19-Apr-2019 17:09:24	17.6346	255.247	6
19-Apr-2019 17:17:50	17.7751	268.976	6
19-Apr-2019 17:51:58	18.344	334.81	6
19-Apr-2019 18:00:31	18.4866	299.184	6
19-Apr-2019 18:09:10	18.6307	311.428	6
19-Apr-2019 18:17:42	18.7729	335.569	6
19-Apr-2019 18:26:06	18.9129	330.576	6
19-Apr-2019 18:34:46	19.0574	329.202	6
19-Apr-2019 19:00:20	19.4835	344.116	6
19-Apr-2019 19:08:48	19.6246	372.38	6
19-Apr-2019 19:17:20	19.7668	356.896	6
19-Apr-2019 19:25:50	19.9085	348.618	6
19-Apr-2019 19:34:30	20.0529	354.874	6
19-Apr-2019 19:43:00	20.1946	396.521	6
19-Apr-2019 20:00:04	20.479	299.452	6
19-Apr-2019 20:08:34	20.6207	325.884	6
19-Apr-2019 20:17:06	20.7629	377.262	6
19-Apr-2019 20:25:34	20.904	375.24	6
19-Apr-2019 20:34:06	21.0462	388.969	6
19-Apr-2019 20:51:14	21.3318	305.44	6
19-Apr-2019 20:59:44	21.4735	396.141	6
19-Apr-2019 21:08:22	21.6174	415.021	6
19-Apr-2019 21:16:48	21.7579	393.851	6
19-Apr-2019 21:25:24	21.9012	428.45	6
19-Apr-2019 21:33:54	22.0429	437.108	6
19-Apr-2019 22:08:00	22.6112	472.956	6
19-Apr-2019 22:33:38	23.0385	456.825	6
19-Apr-2019 22:42:06	23.1796	450.379	6
19-Apr-2019 22:50:42	23.3229	387.026	6
19-Apr-2019 22:59:16	23.4657	451.406	6
19-Apr-2019 23:16:16	23.749	341.177	6
19-Apr-2019 23:24:52	23.8924	350.751	6
19-Apr-2019 23:33:24	24.0346	338.239	6
19-Apr-2019 23:41:58	24.1774	427.455	6
19-Apr-2019 23:50:22	24.3174	409.033	6
20-Apr-2019 00:07:28	24.6024	414.485	6
20-Apr-2019 00:16:04	24.7457	383.439	6
20-Apr-2019 00:24:34	24.8874	420.551	6
20-Apr-2019 00:33:04	25.029	454.881	6
20-Apr-2019 00:41:40	25.1723	485.357	6
20-Apr-2019 00:50:12	25.3146	474.946	6
20-Apr-2019 00:58:38	25.4551	476.431	6
20-Apr-2019 01:07:12	25.5979	452.781	6
20-Apr-2019 01:15:48	25.7412	470.175	6
20-Apr-2019 01:24:14	25.8818	494.585	6
20-Apr-2019 01:32:50	26.0251	508.851	6
20-Apr-2019 01:41:26	26.1685	503.321	6
20-Apr-2019 01:49:54	26.3096	499.813	6
20-Apr-2019 02:07:00	26.5946	502.595	6
20-Apr-2019 02:15:30	26.7362	482.151	6
20-Apr-2019 02:24:06	26.8796	512.548	6
20-Apr-2019 02:32:30	27.0196	500.651	6
20-Apr-2019 02:41:02	27.1618	500.494	6
20-Apr-2019 02:49:40	27.3057	495.311	6
20-Apr-2019 02:58:22	27.4507	499.545	6
20-Apr-2019 03:06:58	27.594	494.931	6
20-Apr-2019 03:15:28	27.7357	523.843	6
20-Apr-2019 03:23:58	27.8774	510.225	6
20-Apr-2019 03:32:38	28.0218	498.629	6
20-Apr-2019 03:41:06	28.1629	471.739	6
20-Apr-2019 03:49:38	28.3051	513.353	6
20-Apr-2019 03:58:12	28.4479	533.26	6
20-Apr-2019 04:06:44	28.5901	552.297	6
20-Apr-2019 04:15:14	28.7318	559.044	6
20-Apr-2019 04:23:48	28.8746	519.799	6
20-Apr-2019 04:32:16	29.0157	537.305	6
20-Apr-2019 04:40:50	29.1585	576.249	6
20-Apr-2019 04:49:22	29.3007	548.822	6
20-Apr-2019 05:06:28	29.5856	526.893	6
20-Apr-2019 05:32:20	30.0168	572.852	6
20-Apr-2019 05:40:54	30.1596	553.783	6
20-Apr-2019 05:49:22	30.3007	578.539	6
20-Apr-2019 06:06:22	30.584	571.098	6
20-Apr-2019 06:14:54	30.7262	591.464	6
20-Apr-2019 06:23:32	30.8701	632.966	6
20-Apr-2019 06:32:00	31.0112	594.323	6
20-Apr-2019 06:40:30	31.1529	604.624	6
20-Apr-2019 15:39:34	40.1374	832.444	6
20-Apr-2019 15:47:58	40.2773	828.747	6
20-Apr-2019 16:05:10	40.564	778.017	6
20-Apr-2019 19:30:54	43.9929	844.688	6
20-Apr-2019 20:13:38	44.7051	892.212	6
20-Apr-2019 21:30:54	45.9929	899.116	6
20-Apr-2019 21:48:06	46.2796	974.635	6
20-Apr-2019 22:13:34	46.704	922.655	6
20-Apr-2019 22:30:42	46.9896	929.291	6
21-Apr-2019 00:56:38	49.4218	957.823	6
21-Apr-2019 01:14:22	49.7174	936.227	6
21-Apr-2019 03:40:14	52.1485	988.142	6
21-Apr-2019 03:57:24	52.4346	1027.62	6
21-Apr-2019 04:05:52	52.5757	1042.92	6
21-Apr-2019 04:23:00	52.8613	1032.54	6
21-Apr-2019 04:40:04	53.1457	995.124	6
21-Apr-2019 06:06:08	54.5801	1025.41	6
21-Apr-2019 07:31:34	56.0041	1035.85	6
21-Apr-2019 07:39:58	56.144	1029.06	6
21-Apr-2019 07:48:32	56.2867	1071.48	6
21-Apr-2019 07:57:52	56.4423	1053.09	6
21-Apr-2019 08:32:00	57.0112	1054.05	6
21-Apr-2019 12:22:26	60.8518	1059.93	6
21-Apr-2019 13:30:42	61.9896	1089.6	6
19-Apr-2019 02:22:13	6.25682	196.965	7
19-Apr-2019 02:30:41	6.3979	215.655	7
19-Apr-2019 02:47:45	6.68234	210.046	7
19-Apr-2019 02:56:23	6.82628	222.48	7
19-Apr-2019 03:04:47	6.96624	204.059	7
19-Apr-2019 03:13:23	7.10958	187.849	7
19-Apr-2019 03:21:57	7.25237	212.527	7
19-Apr-2019 03:30:31	7.39515	206.539	7
19-Apr-2019 03:38:55	7.53513	213.822	7
19-Apr-2019 03:47:29	7.67791	172.935	7
19-Apr-2019 03:56:03	7.82071	218.325	7
19-Apr-2019 04:55:51	8.81738	172.019	7
19-Apr-2019 05:47:01	9.67014	175.147	7
19-Apr-2019 05:55:33	9.81235	156.267	7
19-Apr-2019 06:29:35	10.3796	190.787	7
19-Apr-2019 07:12:23	11.0929	190.061	7
19-Apr-2019 09:28:51	13.3674	241.897	7
19-Apr-2019 09:37:19	13.5085	266.116	7
19-Apr-2019 09:45:53	13.6512	235.64	7
19-Apr-2019 10:20:03	14.2207	192.083	7
19-Apr-2019 11:02:45	14.9324	293.464	7
19-Apr-2019 11:19:49	15.2168	290.526	7
19-Apr-2019 11:28:23	15.3596	255.168	7
19-Apr-2019 12:10:57	16.069	274.316	7
19-Apr-2019 12:19:35	16.213	315.093	7
19-Apr-2019 12:27:59	16.3529	300.1	7
19-Apr-2019 12:36:39	16.4974	313.182	7
19-Apr-2019 12:53:35	16.7796	339.771	7
19-Apr-2019 13:02:07	16.9218	312.802	7
19-Apr-2019 13:10:47	17.0663	315.282	7
19-Apr-2019 13:19:15	17.2074	313.908	7
19-Apr-2019 13:27:49	17.3502	333.704	7
19-Apr-2019 13:36:19	17.4918	326.152	7
19-Apr-2019 13:53:19	17.7751	325.426	7
19-Apr-2019 14:01:53	17.9179	348.16	7
19-Apr-2019 14:10:27	18.0607	335.268	7
19-Apr-2019 14:18:57	18.2024	341.177	7
19-Apr-2019 14:36:01	18.4868	349.914	7
19-Apr-2019 14:44:37	18.6302	328.364	7
19-Apr-2019 14:53:09	18.7724	367.308	7
19-Apr-2019 15:01:39	18.914	353.232	7
19-Apr-2019 15:10:07	19.0551	340.34	7
19-Apr-2019 15:18:39	19.1973	339.044	7
19-Apr-2019 15:27:11	19.3396	335.916	7
19-Apr-2019 15:44:19	19.6251	339.044	7
19-Apr-2019 15:52:49	19.7668	370.547	7
19-Apr-2019 16:35:33	20.479	354.148	7
19-Apr-2019 17:01:07	20.9051	363.722	7
19-Apr-2019 17:09:35	21.0462	346.328	7
19-Apr-2019 17:18:07	21.1885	349.377	7
19-Apr-2019 18:35:01	22.4702	349.534	7
19-Apr-2019 18:43:31	22.6118	377.72	7
19-Apr-2019 18:52:07	22.7551	376.804	7
19-Apr-2019 19:00:31	22.8951	379.474	7
19-Apr-2019 19:09:11	23.0396	365.554	7
19-Apr-2019 19:17:35	23.1796	365.096	7
19-Apr-2019 19:26:13	23.3235	375.966	7
19-Apr-2019 19:34:47	23.4662	381.764	7
19-Apr-2019 20:00:23	23.8929	330.386	7
19-Apr-2019 20:59:59	24.8862	398.164	7
19-Apr-2019 21:08:31	25.0285	382.144	7
19-Apr-2019 21:51:19	25.7418	403.425	7
19-Apr-2019 21:59:43	25.8818	457.015	7
19-Apr-2019 22:08:23	26.0262	478.453	7
19-Apr-2019 22:25:23	26.3096	437.945	7
19-Apr-2019 22:33:59	26.4529	429.935	7
19-Apr-2019 22:42:31	26.5951	496.685	7
19-Apr-2019 22:51:01	26.7368	427.344	7
19-Apr-2019 22:59:27	26.8773	441.152	7
19-Apr-2019 23:08:05	27.0213	443.096	7
19-Apr-2019 23:16:33	27.1624	489.971	7
19-Apr-2019 23:25:07	27.3051	480.665	7
19-Apr-2019 23:33:35	27.4462	471.739	7
19-Apr-2019 23:42:07	27.5885	500.841	7
19-Apr-2019 23:50:41	27.7312	476.621	7
19-Apr-2019 23:59:11	27.8729	485.816	7
20-Apr-2019 00:16:15	28.1574	484.52	7
20-Apr-2019 00:24:53	28.3012	465.751	7
20-Apr-2019 00:41:53	28.5846	461.059	7
20-Apr-2019 00:50:31	28.7285	471.17	7
20-Apr-2019 00:58:55	28.8685	479.749	7
20-Apr-2019 01:07:33	29.0124	511.03	7
20-Apr-2019 01:16:03	29.154	470.901	7
20-Apr-2019 01:33:11	29.4396	472.197	7
20-Apr-2019 01:41:43	29.5818	492.451	7
20-Apr-2019 01:50:13	29.7235	475.136	7
20-Apr-2019 01:58:47	29.8662	484.33	7
20-Apr-2019 02:07:11	30.0062	444.012	7
20-Apr-2019 02:15:49	30.1501	497.222	7
20-Apr-2019 02:32:51	30.434	463.539	7
20-Apr-2019 02:49:51	30.7174	470.901	7
20-Apr-2019 02:58:45	30.8657	482.229	7
20-Apr-2019 03:07:19	31.0085	475.325	7
20-Apr-2019 03:15:43	31.1485	465.594	7
20-Apr-2019 03:24:23	31.2929	510.336	7
20-Apr-2019 03:32:47	31.4329	525.061	7
20-Apr-2019 03:41:23	31.5762	512.548	7
20-Apr-2019 03:49:53	31.7179	511.789	7
20-Apr-2019 04:15:35	32.1463	491.535	7
20-Apr-2019 04:24:05	32.2879	550.576	7
20-Apr-2019 04:32:31	32.4285	498.361	7
20-Apr-2019 04:41:03	32.5707	493.858	7
20-Apr-2019 05:06:45	32.999	547.147	7
20-Apr-2019 05:15:31	33.1452	543.181	7
20-Apr-2019 05:24:05	33.2879	518.536	7
20-Apr-2019 05:32:33	33.429	542.834	7
20-Apr-2019 05:41:05	33.5713	542.645	7
20-Apr-2019 05:49:37	33.7135	567.97	7
20-Apr-2019 05:58:09	33.8557	590.705	7
20-Apr-2019 06:06:47	33.9996	582.047	7
20-Apr-2019 06:15:11	34.1396	581.7	7
20-Apr-2019 06:23:43	34.2818	612.634	7
20-Apr-2019 06:32:21	34.4257	579.946	7
20-Apr-2019 06:40:55	34.5685	595.508	7
20-Apr-2019 06:49:21	34.709	577.355	7
20-Apr-2019 06:57:59	34.8529	560.229	7
20-Apr-2019 07:06:25	34.9935	660.236	7
20-Apr-2019 07:14:59	35.1362	623.235	7
20-Apr-2019 07:23:49	35.2835	600.468	7
20-Apr-2019 07:40:47	35.5662	592.269	7
20-Apr-2019 07:49:27	35.7107	608.668	7
20-Apr-2019 07:57:51	35.8507	644.831	7
20-Apr-2019 08:06:23	35.9929	622.587	7
20-Apr-2019 08:15:03	36.1374	604.814	7
20-Apr-2019 08:23:27	36.2774	621.023	7
20-Apr-2019 08:32:07	36.4218	624.767	7
20-Apr-2019 08:40:33	36.5624	644.785	7
20-Apr-2019 08:49:11	36.7062	634.452	7
20-Apr-2019 08:57:41	36.8479	647.455	7
20-Apr-2019 09:06:13	36.9901	671.027	7
20-Apr-2019 09:14:43	37.1318	646.886	7
20-Apr-2019 09:23:11	37.2729	636.284	7
20-Apr-2019 09:31:45	37.4157	646.349	7
20-Apr-2019 09:40:33	37.5624	653.98	7
20-Apr-2019 09:49:09	37.7057	658.292	7
20-Apr-2019 09:57:37	37.8468	679.116	7
20-Apr-2019 10:06:07	37.9885	668.815	7
20-Apr-2019 10:14:43	38.1318	675.719	7
20-Apr-2019 10:23:19	38.2751	678.199	7
20-Apr-2019 10:31:43	38.4151	677.552	7
20-Apr-2019 10:40:17	38.5579	683.539	7
20-Apr-2019 10:48:47	38.6996	695.057	7
20-Apr-2019 10:57:19	38.8418	655.308	7
20-Apr-2019 11:05:51	38.984	673.239	7
20-Apr-2019 11:22:55	39.2685	662.337	7
20-Apr-2019 11:31:27	39.4107	694.677	7
20-Apr-2019 11:40:07	39.5551	669.273	7
20-Apr-2019 11:57:25	39.8435	686.02	7
20-Apr-2019 12:05:55	39.9851	676.982	7
20-Apr-2019 12:22:59	40.2696	683.16	7
20-Apr-2019 12:31:27	40.4107	645.701	7
20-Apr-2019 12:39:59	40.5529	670.458	7
20-Apr-2019 12:57:09	40.839	677.584	7
20-Apr-2019 13:05:35	40.9796	685.293	7
20-Apr-2019 13:14:15	41.124	663.632	7
20-Apr-2019 13:22:43	41.2651	695.214	7
20-Apr-2019 13:31:13	41.4068	645.322	7
20-Apr-2019 13:39:51	41.5507	685.293	7
20-Apr-2019 13:48:21	41.6924	683.238	7
20-Apr-2019 13:56:55	41.8351	733.242	7
20-Apr-2019 14:14:23	42.1262	701.582	7
20-Apr-2019 14:23:01	42.2701	694.488	7
20-Apr-2019 14:31:27	42.4107	668.625	7
20-Apr-2019 14:40:03	42.554	678.625	7
20-Apr-2019 14:48:39	42.6973	717.333	7
20-Apr-2019 14:57:05	42.8379	718.707	7
20-Apr-2019 15:05:39	42.9807	715.39	7
20-Apr-2019 15:14:15	43.124	733.7	7
20-Apr-2019 15:22:39	43.264	722.294	7
20-Apr-2019 15:39:45	43.549	711.993	7
20-Apr-2019 15:48:15	43.6907	715.043	7
20-Apr-2019 15:56:55	43.8351	731.789	7
20-Apr-2019 16:13:53	44.1179	723.779	7
20-Apr-2019 16:22:59	44.2695	731.868	7
20-Apr-2019 16:31:35	44.4129	771.002	7
20-Apr-2019 16:39:59	44.5529	740.257	7
20-Apr-2019 16:48:35	44.6962	767.985	7
20-Apr-2019 16:57:07	44.8385	732.358	7
20-Apr-2019 17:05:41	44.9813	794.953	7
20-Apr-2019 17:14:07	45.1218	777.559	7
20-Apr-2019 17:22:45	45.2657	770.465	7
20-Apr-2019 17:31:15	45.4074	822.033	7
20-Apr-2019 17:39:43	45.5484	801.589	7
20-Apr-2019 17:48:21	45.6924	805.175	7
20-Apr-2019 17:56:51	45.834	811.811	7
20-Apr-2019 18:05:19	45.9751	815.397	7
20-Apr-2019 18:13:59	46.1196	757.652	7
20-Apr-2019 18:22:23	46.2596	823.027	7
20-Apr-2019 18:31:29	46.4112	816.882	7
20-Apr-2019 18:39:59	46.5529	807.734	7
20-Apr-2019 18:48:31	46.6951	852.967	7
20-Apr-2019 18:57:07	46.8385	827.451	7
20-Apr-2019 19:05:43	46.9818	831.148	7
20-Apr-2019 19:14:13	47.1235	825.697	7
20-Apr-2019 19:22:45	47.2657	824.624	7
20-Apr-2019 19:31:17	47.4079	807.655	7
20-Apr-2019 19:39:49	47.5501	775.916	7
20-Apr-2019 19:56:55	47.8351	794.685	7
20-Apr-2019 20:05:21	47.9757	787.669	7
20-Apr-2019 20:13:59	48.1196	800.561	7
20-Apr-2019 20:22:29	48.2612	839.427	7
20-Apr-2019 20:31:03	48.404	816.045	7
20-Apr-2019 20:39:27	48.544	825.35	7
20-Apr-2019 21:05:37	48.9801	878.024	7
20-Apr-2019 21:14:11	49.1229	799.455	7
20-Apr-2019 21:22:41	49.2646	822.111	7
20-Apr-2019 22:22:23	50.2596	854.262	7
20-Apr-2019 22:31:01	50.4035	809.677	7
20-Apr-2019 22:39:29	50.5446	849.459	7
20-Apr-2019 22:47:59	50.6862	830.232	7
20-Apr-2019 22:56:39	50.8307	848.085	7
20-Apr-2019 23:05:51	50.984	828.937	7
20-Apr-2019 23:14:31	51.1285	846.521	7
20-Apr-2019 23:22:59	51.2696	838.622	7
20-Apr-2019 23:31:33	51.4124	860.329	7
20-Apr-2019 23:40:07	51.5551	856.173	7
21-Apr-2019 00:05:35	51.9796	855.447	7
21-Apr-2019 00:14:07	52.1218	826.188	7
21-Apr-2019 00:31:11	52.4062	880.014	7
21-Apr-2019 00:39:47	52.5496	827.072	7
21-Apr-2019 00:48:21	52.6924	891.721	7
21-Apr-2019 00:56:47	52.8329	880.583	7
21-Apr-2019 01:05:25	52.9768	880.315	7
21-Apr-2019 01:14:45	53.1324	939.323	7
21-Apr-2019 01:23:13	53.2735	952.594	7
21-Apr-2019 01:40:19	53.5585	914.377	7
21-Apr-2019 01:48:51	53.7007	838.589	7
21-Apr-2019 02:14:27	54.1273	873.679	7
21-Apr-2019 02:23:03	54.2707	872.651	7
21-Apr-2019 02:40:05	54.5546	918.342	7
21-Apr-2019 02:48:33	54.6957	876.46	7
21-Apr-2019 02:57:09	54.839	953.432	7
21-Apr-2019 03:05:43	54.9818	900.49	7
21-Apr-2019 03:14:09	55.1224	903.081	7
21-Apr-2019 03:22:43	55.2651	909.037	7
21-Apr-2019 03:32:05	55.4212	891.564	7
21-Apr-2019 03:40:31	55.5618	900.948	7
21-Apr-2019 03:49:11	55.7062	931.692	7
21-Apr-2019 03:57:41	55.8479	965.977	7
21-Apr-2019 04:06:11	55.9896	881.8	7
21-Apr-2019 04:14:43	56.1318	877.677	7
21-Apr-2019 04:48:53	56.7013	890	7
21-Apr-2019 04:57:25	56.8435	885.844	7
21-Apr-2019 05:05:55	56.9851	945.389	7
21-Apr-2019 05:14:23	57.1262	945.199	7
21-Apr-2019 05:22:55	57.2685	903.729	7
21-Apr-2019 05:31:27	57.4107	927	7
21-Apr-2019 06:06:23	57.9929	912.276	7
21-Apr-2019 06:23:35	58.2796	906.936	7
21-Apr-2019 07:14:39	59.1307	906.903	7
21-Apr-2019 07:23:17	59.2746	900.726	7
21-Apr-2019 07:31:43	59.4151	913.349	7
21-Apr-2019 07:40:15	59.5573	896.681	7
21-Apr-2019 07:48:53	59.7012	921.281	7
21-Apr-2019 07:58:15	59.8574	912.623	7
21-Apr-2019 08:06:45	59.999	937.87	7
21-Apr-2019 08:15:17	60.1412	942.562	7
21-Apr-2019 08:23:49	60.2835	924.33	7
21-Apr-2019 09:15:03	61.1374	976.435	7
21-Apr-2019 09:23:35	61.2796	964.917	7
21-Apr-2019 10:14:39	62.1307	959.91	7
21-Apr-2019 10:23:13	62.2735	899.495	7
21-Apr-2019 11:05:57	62.9857	928.643	7
21-Apr-2019 11:57:07	63.8385	962.783	7
21-Apr-2019 12:05:41	63.9812	945.042	7
21-Apr-2019 12:48:23	64.6929	958.628	7
21-Apr-2019 12:56:47	64.8329	981.663	7
21-Apr-2019 13:13:55	65.1185	973.306	7
21-Apr-2019 14:05:05	65.9712	979.674	7
21-Apr-2019 14:13:41	66.1146	977.809	7
21-Apr-2019 14:39:13	66.5401	1017.97	7
21-Apr-2019 14:47:45	66.6824	1003.48	7
21-Apr-2019 15:21:55	67.2518	1017.24	7
18-Apr-2019 23:06:08	0.140139	149.821	8
18-Apr-2019 23:23:12	0.424572	138.951	8
19-Apr-2019 00:05:56	1.1368	141.811	8
19-Apr-2019 00:14:24	1.27791	144.939	8
19-Apr-2019 01:14:12	2.27459	173.851	8
19-Apr-2019 01:31:12	2.5579	155.161	8
19-Apr-2019 02:30:58	3.55403	167.137	8
19-Apr-2019 02:56:34	3.98068	189.145	8
19-Apr-2019 03:22:08	4.4068	207.187	8
19-Apr-2019 03:30:46	4.55073	193.647	8
19-Apr-2019 03:56:22	4.97738	205.623	8
19-Apr-2019 04:04:48	5.11791	180.755	8
19-Apr-2019 04:30:26	5.54514	212.527	8
19-Apr-2019 04:38:54	5.68624	216.224	8
19-Apr-2019 05:13:06	6.25626	197.881	8
19-Apr-2019 05:21:38	6.39847	223.396	8
19-Apr-2019 05:55:44	6.9668	183.883	8
19-Apr-2019 06:04:22	7.11068	164.277	8
19-Apr-2019 06:12:48	7.25125	224.96	8
19-Apr-2019 06:29:54	7.53626	235.182	8
19-Apr-2019 06:38:22	7.67736	158.289	8
19-Apr-2019 06:46:56	7.82012	234.724	8
19-Apr-2019 07:21:02	8.38847	184.341	8
19-Apr-2019 07:38:14	8.67517	216.034	8
19-Apr-2019 07:46:44	8.8168	219.431	8
19-Apr-2019 07:55:12	8.95792	228.736	8
19-Apr-2019 08:03:48	9.10125	228.278	8
19-Apr-2019 08:12:22	9.24402	175.683	8
19-Apr-2019 08:29:24	9.52791	216.492	8
19-Apr-2019 08:37:52	9.66902	226.983	8
19-Apr-2019 08:46:24	9.81124	163.819	8
19-Apr-2019 08:54:56	9.95346	233.887	8
19-Apr-2019 09:03:34	10.0974	231.485	8
19-Apr-2019 09:29:06	10.5229	231.217	8
19-Apr-2019 09:37:40	10.6657	302.659	8
19-Apr-2019 09:46:12	10.8079	229.463	8
19-Apr-2019 10:03:18	11.0929	237.205	8
19-Apr-2019 10:11:46	11.234	222.29	8
19-Apr-2019 10:37:22	11.6607	305.977	8
19-Apr-2019 11:28:34	12.514	308.647	8
19-Apr-2019 12:02:38	13.0818	303.038	8
19-Apr-2019 12:11:12	13.2246	289.957	8
19-Apr-2019 12:45:22	13.794	306.166	8
19-Apr-2019 12:53:56	13.9368	293.386	8
19-Apr-2019 13:02:30	14.0796	298.078	8
19-Apr-2019 14:02:06	15.0729	295.676	8
19-Apr-2019 14:10:42	15.2163	319.516	8
19-Apr-2019 15:10:26	16.2118	319.628	8
19-Apr-2019 15:18:54	16.3529	329.549	8
19-Apr-2019 15:27:34	16.4974	331.492	8
19-Apr-2019 15:36:00	16.6379	345.948	8
19-Apr-2019 15:44:32	16.7801	273.289	8
19-Apr-2019 15:53:06	16.9229	228.547	8
19-Apr-2019 16:01:38	17.0652	227.82	8
19-Apr-2019 16:10:10	17.2074	315.472	8
19-Apr-2019 16:35:50	17.6351	253.035	8
19-Apr-2019 16:44:22	17.7774	316.12	8
19-Apr-2019 16:52:52	17.919	256.084	8
19-Apr-2019 17:01:24	18.0612	302.58	8
19-Apr-2019 17:09:54	18.2029	257.648	8
19-Apr-2019 17:18:22	18.344	263.636	8
19-Apr-2019 17:26:58	18.4874	269.434	8
19-Apr-2019 17:35:32	18.6301	324.32	8
19-Apr-2019 18:01:02	19.0551	306.166	8
19-Apr-2019 18:09:38	19.1985	352.204	8
19-Apr-2019 18:18:14	19.3418	384.166	8
19-Apr-2019 18:26:40	19.4824	354.606	8
19-Apr-2019 18:35:10	19.624	395.494	8
19-Apr-2019 18:43:48	19.7679	361.431	8
19-Apr-2019 18:52:14	19.9085	339.234	8
19-Apr-2019 19:00:50	20.0518	369.33	8
19-Apr-2019 19:17:52	20.3357	353.042	8
19-Apr-2019 19:34:56	20.6201	345.87	8
19-Apr-2019 20:00:30	21.0462	327.068	8
19-Apr-2019 20:17:36	21.3312	374.212	8
19-Apr-2019 20:26:06	21.4729	349.992	8
19-Apr-2019 20:34:40	21.6157	387.104	8
19-Apr-2019 20:51:44	21.9001	408.386	8
19-Apr-2019 21:00:16	22.0424	391.371	8
19-Apr-2019 21:08:54	22.1863	345.222	8
19-Apr-2019 21:17:24	22.3279	364.828	8
19-Apr-2019 21:25:52	22.469	417.96	8
19-Apr-2019 21:34:30	22.6129	476.163	8
19-Apr-2019 21:43:00	22.7546	410.866	8
19-Apr-2019 21:51:30	22.8962	380.311	8
19-Apr-2019 22:00:00	23.0379	417.881	8
19-Apr-2019 22:08:30	23.1796	426.159	8
19-Apr-2019 22:17:10	23.324	446.302	8
19-Apr-2019 22:25:42	23.4663	437.487	8
19-Apr-2019 22:34:06	23.6062	399.649	8
19-Apr-2019 22:51:18	23.8929	403.883	8
19-Apr-2019 23:16:48	24.3179	459.842	8
19-Apr-2019 23:33:52	24.6024	426.807	8
19-Apr-2019 23:42:30	24.7463	463.461	8
19-Apr-2019 23:50:58	24.8874	481.771	8
19-Apr-2019 23:59:26	25.0285	442.559	8
20-Apr-2019 00:16:30	25.3129	426.349	8
20-Apr-2019 00:25:10	25.4574	471.929	8
20-Apr-2019 00:33:34	25.5974	460.411	8
20-Apr-2019 00:42:06	25.7396	484.552	8
20-Apr-2019 00:50:38	25.8818	469.449	8
20-Apr-2019 00:59:16	26.0257	440.995	8
20-Apr-2019 01:07:42	26.1662	454.535	8
20-Apr-2019 01:16:14	26.3085	471.281	8
20-Apr-2019 01:24:46	26.4507	488.217	8
20-Apr-2019 01:33:22	26.594	476.7	8
20-Apr-2019 01:41:52	26.7357	441.263	8
20-Apr-2019 01:50:30	26.8796	469.449	8
20-Apr-2019 01:58:58	27.0207	481.503	8
20-Apr-2019 02:07:28	27.1624	477.079	8
20-Apr-2019 02:16:00	27.3046	482.877	8
20-Apr-2019 02:33:08	27.5901	500.114	8
20-Apr-2019 02:41:34	27.7307	517.888	8
20-Apr-2019 02:50:06	27.8729	493.747	8
20-Apr-2019 03:33:08	28.5901	499.388	8
20-Apr-2019 03:50:06	28.8729	488.597	8
20-Apr-2019 03:58:46	29.0174	494.964	8
20-Apr-2019 04:24:14	29.4418	547.873	8
20-Apr-2019 04:32:52	29.5857	520.637	8
20-Apr-2019 05:58:26	31.0118	463.919	8
20-Apr-2019 06:06:54	31.1529	537.573	8
20-Apr-2019 06:15:34	31.2974	574.953	8
20-Apr-2019 06:32:34	31.5807	555.425	8
20-Apr-2019 06:49:38	31.8651	533.718	8
20-Apr-2019 06:58:14	32.0085	628.654	8
20-Apr-2019 07:06:38	32.1485	573.768	8
20-Apr-2019 07:15:16	32.2923	585.901	8
20-Apr-2019 07:23:58	32.4374	599.821	8
20-Apr-2019 07:32:38	32.5818	593.643	8
20-Apr-2019 07:41:06	32.7229	603.976	8
20-Apr-2019 07:49:34	32.864	611.528	8
20-Apr-2019 07:58:10	33.0074	607.752	8
20-Apr-2019 08:06:46	33.1507	585.934	8
20-Apr-2019 08:15:18	33.2929	620.533	8
20-Apr-2019 08:23:50	33.4351	609.283	8
20-Apr-2019 08:40:48	33.7179	602.144	8
20-Apr-2019 08:49:18	33.8596	600.2	8
20-Apr-2019 08:57:50	34.0018	615.114	8
20-Apr-2019 09:06:30	34.1462	607.104	8
20-Apr-2019 09:15:00	34.2879	619.158	8
20-Apr-2019 09:23:30	34.4296	618.085	8
20-Apr-2019 09:32:00	34.5713	641.578	8
20-Apr-2019 09:40:52	34.719	638.496	8
20-Apr-2019 09:49:20	34.8601	644.785	8
20-Apr-2019 09:57:56	35.0035	628.307	8
20-Apr-2019 10:06:22	35.144	677.663	8
20-Apr-2019 10:14:58	35.2874	648.103	8
20-Apr-2019 10:23:28	35.429	641.657	8
20-Apr-2019 10:32:02	35.5718	663.285	8
20-Apr-2019 10:40:30	35.7129	645.322	8
20-Apr-2019 10:49:08	35.8568	672.212	8
20-Apr-2019 10:57:42	35.9996	652.226	8
20-Apr-2019 11:06:08	36.1401	670.458	8
20-Apr-2019 11:14:46	36.284	674.122	8
20-Apr-2019 11:23:18	36.4262	681.485	8
20-Apr-2019 11:31:42	36.5662	670.726	8
20-Apr-2019 11:40:16	36.709	662.795	8
20-Apr-2019 11:49:04	36.8557	629.649	8
20-Apr-2019 11:57:34	36.9974	649.019	8
20-Apr-2019 12:06:06	37.1396	708.675	8
20-Apr-2019 12:23:14	37.4251	688.69	8
20-Apr-2019 12:40:20	37.7101	728.694	8
20-Apr-2019 12:57:18	37.9929	700.508	8
20-Apr-2019 13:05:56	38.1368	705.312	8
20-Apr-2019 13:14:26	38.2784	674.535	8
20-Apr-2019 13:31:30	38.5629	674.836	8
20-Apr-2019 13:48:38	38.8485	678.389	8
20-Apr-2019 14:14:38	39.2818	684.567	8
20-Apr-2019 14:31:50	39.5685	677.931	8
20-Apr-2019 14:40:18	39.7096	691.517	8
20-Apr-2019 14:48:50	39.8518	678.01	8
20-Apr-2019 14:57:20	39.9935	736.37	8
20-Apr-2019 15:05:52	40.1357	729.008	8
20-Apr-2019 15:14:26	40.2785	734.112	8
20-Apr-2019 15:22:56	40.4201	737.24	8
20-Apr-2019 15:31:30	40.5629	743.307	8
20-Apr-2019 15:40:06	40.7063	725.612	8
20-Apr-2019 15:48:36	40.8479	719.087	8
20-Apr-2019 15:57:02	40.9885	735.186	8
20-Apr-2019 16:05:34	41.1307	734.806	8
20-Apr-2019 16:14:10	41.274	760.511	8
20-Apr-2019 16:23:14	41.4251	773.783	8
20-Apr-2019 16:31:50	41.5685	743.006	8
20-Apr-2019 16:40:14	41.7085	727.176	8
20-Apr-2019 16:48:48	41.8512	759.137	8
20-Apr-2019 16:57:22	41.994	796.628	8
20-Apr-2019 17:05:58	42.1374	772.265	8
20-Apr-2019 17:14:24	42.2779	745.028	8
20-Apr-2019 17:23:00	42.4212	784.653	8
20-Apr-2019 17:40:02	42.7051	791.256	8
20-Apr-2019 17:57:04	42.989	808.224	8
20-Apr-2019 18:05:34	43.1307	774.588	8
20-Apr-2019 18:14:08	43.2735	778.095	8
20-Apr-2019 18:22:38	43.4151	793.657	8
20-Apr-2019 18:31:48	43.5679	801.621	8
20-Apr-2019 18:40:22	43.7107	810.247	8
20-Apr-2019 18:48:54	43.8529	814.101	8
20-Apr-2019 18:57:22	43.994	790.339	8
20-Apr-2019 19:05:58	44.1374	826.882	8
20-Apr-2019 19:14:26	44.2785	797.702	8
20-Apr-2019 19:22:56	44.4201	821.273	8
20-Apr-2019 19:31:32	44.5635	866.775	8
20-Apr-2019 19:40:00	44.7046	801.288	8
20-Apr-2019 19:48:32	44.8468	834.813	8
20-Apr-2019 19:57:06	44.9896	846.868	8
20-Apr-2019 20:05:38	45.1318	863.077	8
20-Apr-2019 20:14:06	45.2729	850.375	8
20-Apr-2019 20:22:42	45.4163	849.76	8
20-Apr-2019 20:31:18	45.5596	855.146	8
20-Apr-2019 20:39:42	45.6996	853.693	8
20-Apr-2019 20:48:46	45.8507	890.615	8
20-Apr-2019 20:57:22	45.994	824.055	8
20-Apr-2019 21:05:56	46.1368	844.23	8
20-Apr-2019 21:14:22	46.2774	823.217	8
20-Apr-2019 21:22:54	46.4196	852.207	8
20-Apr-2019 21:40:04	46.7057	923.682	8
20-Apr-2019 21:57:02	46.9885	923.146	8
20-Apr-2019 23:40:22	48.7107	873.299	8
21-Apr-2019 00:05:58	49.1374	900.411	8
21-Apr-2019 00:22:58	49.4207	919.37	8
21-Apr-2019 00:57:10	49.9907	914.108	8
21-Apr-2019 01:14:58	50.2873	925.626	8
21-Apr-2019 02:06:14	51.1418	933.289	8
21-Apr-2019 02:40:22	51.7107	928.944	8
21-Apr-2019 02:48:46	51.8507	923.872	8
21-Apr-2019 03:40:46	52.7174	920.476	8
22-Apr-2019 23:30:18	0.141481	132.505	9
23-Apr-2019 01:21:08	1.9887	191.514	9
23-Apr-2019 02:20:56	2.98537	132.584	9
23-Apr-2019 02:29:26	3.12704	141.163	9
23-Apr-2019 02:55:06	3.55484	163.171	9
23-Apr-2019 04:54:36	5.54647	135.365	9
23-Apr-2019 05:28:44	6.11538	149.631	9
23-Apr-2019 05:37:12	6.25649	162.333	9
23-Apr-2019 05:54:18	6.54148	193.647	9
23-Apr-2019 06:02:52	6.68425	163.819	9
23-Apr-2019 06:11:22	6.82593	200.093	9
23-Apr-2019 06:19:52	6.96758	173.661	9
23-Apr-2019 06:28:20	7.1087	207.645	9
23-Apr-2019 06:37:00	7.25315	174.499	9
23-Apr-2019 06:45:24	7.39314	224.771	9
23-Apr-2019 06:54:00	7.53648	158.289	9
23-Apr-2019 07:02:32	7.67872	166.947	9
23-Apr-2019 11:39:25	12.2934	254.141	9
23-Apr-2019 11:48:01	12.4367	272.562	9
23-Apr-2019 12:05:07	12.7217	246.51	9
23-Apr-2019 12:22:11	13.0061	190.977	9
23-Apr-2019 12:30:37	13.1467	252.119	9
23-Apr-2019 12:39:15	13.2906	242.355	9
23-Apr-2019 12:56:13	13.5734	197.613	9
23-Apr-2019 13:47:27	14.4273	209.399	9
23-Apr-2019 14:04:29	14.7111	230.759	9
23-Apr-2019 14:13:09	14.8556	318.79	9
23-Apr-2019 14:21:39	14.9973	313.64	9
23-Apr-2019 14:38:42	15.2817	298.346	9
23-Apr-2019 14:55:49	15.5667	280.762	9
23-Apr-2019 15:04:17	15.7078	231.865	9
23-Apr-2019 15:12:49	15.85	354.907	9
23-Apr-2019 15:21:19	15.9917	303.418	9
23-Apr-2019 15:29:55	16.135	308.3	9
23-Apr-2019 15:38:29	16.2778	253.872	9
23-Apr-2019 15:46:53	16.4178	290.146	9
23-Apr-2019 15:55:27	16.5606	272.752	9
23-Apr-2019 16:03:57	16.7023	243.84	9
23-Apr-2019 16:12:35	16.8461	286.56	9
23-Apr-2019 16:21:07	16.9884	307.652	9
23-Apr-2019 16:29:39	17.1306	220.079	9
23-Apr-2019 16:38:11	17.2728	279.277	9
23-Apr-2019 16:46:37	17.4134	326.879	9
23-Apr-2019 16:55:15	17.5573	290.605	9
23-Apr-2019 17:03:49	17.7	280.762	9
23-Apr-2019 17:12:15	17.8406	257.838	9
23-Apr-2019 17:20:53	17.9845	250.286	9
23-Apr-2019 17:29:19	18.125	265.848	9
23-Apr-2019 17:37:53	18.2678	247.426	9
23-Apr-2019 17:46:29	18.4111	320.164	9
23-Apr-2019 17:54:57	18.5523	330.118	9
23-Apr-2019 18:03:25	18.6934	273.21	9
23-Apr-2019 18:11:59	18.8361	281.678	9
23-Apr-2019 18:20:37	18.98	346.786	9
23-Apr-2019 18:29:09	19.1223	344.842	9
23-Apr-2019 18:37:33	19.2622	279.466	9
23-Apr-2019 18:46:13	19.4068	374.402	9
23-Apr-2019 18:54:45	19.5489	364.638	9
23-Apr-2019 19:03:11	19.6895	372	9
23-Apr-2019 19:11:47	19.8328	374.592	9
23-Apr-2019 19:20:21	19.9756	356.628	9
23-Apr-2019 19:28:53	20.1178	378.904	9
23-Apr-2019 19:37:19	20.2584	363.912	9
23-Apr-2019 19:45:49	20.4	371.006	9
23-Apr-2019 19:54:25	20.5434	342.63	9
23-Apr-2019 20:02:53	20.6845	366.771	9
23-Apr-2019 20:11:31	20.8284	355.254	9
23-Apr-2019 20:19:57	20.9689	359.678	9
23-Apr-2019 20:28:37	21.1134	371.084	9
23-Apr-2019 20:45:33	21.3956	372.458	9
23-Apr-2019 20:54:05	21.5378	323.862	9
23-Apr-2019 21:02:43	21.6817	353.579	9
23-Apr-2019 21:11:11	21.8228	371.005	9
23-Apr-2019 21:28:13	22.1067	390.612	9
23-Apr-2019 21:36:45	22.2489	391.528	9
23-Apr-2019 21:45:25	22.3934	389.584	9
23-Apr-2019 22:02:29	22.6778	358.303	9
23-Apr-2019 22:19:29	22.9611	415.748	9
23-Apr-2019 22:28:03	23.1039	426.506	9
23-Apr-2019 22:36:35	23.2461	416.775	9
23-Apr-2019 22:45:05	23.3878	448.815	9
23-Apr-2019 22:53:33	23.5289	435.923	9
23-Apr-2019 23:02:09	23.6722	447.33	9
23-Apr-2019 23:10:37	23.8134	461.138	9
23-Apr-2019 23:27:49	24.1	446.413	9
23-Apr-2019 23:36:19	24.2417	463.997	9
23-Apr-2019 23:44:47	24.3828	471.17	9
24-Apr-2019 00:01:57	24.6689	485.816	9
24-Apr-2019 00:10:21	24.8089	466.321	9
24-Apr-2019 00:19:01	24.9534	483.715	9
24-Apr-2019 00:27:31	25.095	469.069	9
24-Apr-2019 00:36:01	25.2367	485.469	9
24-Apr-2019 00:44:37	25.3801	495.579	9
24-Apr-2019 00:53:05	25.5211	486.921	9
24-Apr-2019 01:01:33	25.6622	497.255	9
24-Apr-2019 01:10:11	25.8061	496.607	9
24-Apr-2019 01:18:41	25.9478	483.715	9
24-Apr-2019 01:27:17	26.0911	514.917	9
24-Apr-2019 01:35:40	26.2311	470.522	9
24-Apr-2019 01:44:15	26.3739	481.771	9
24-Apr-2019 01:52:45	26.5156	505.88	9
24-Apr-2019 02:01:21	26.6589	508.929	9
24-Apr-2019 02:09:49	26.8	517.698	9
24-Apr-2019 02:18:23	26.9428	548.822	9
24-Apr-2019 02:26:55	27.085	508.851	9
24-Apr-2019 02:35:31	27.2284	518.235	9
24-Apr-2019 02:44:01	27.37	513.543	9
24-Apr-2019 02:52:35	27.5129	536.388	9
24-Apr-2019 03:01:01	27.6534	541.159	9
24-Apr-2019 03:09:33	27.7956	524.838	9
24-Apr-2019 03:18:09	27.9389	527.43	9
24-Apr-2019 03:26:43	28.0818	531.474	9
24-Apr-2019 03:35:17	28.2245	523.922	9
24-Apr-2019 03:43:47	28.3661	554.051	9
24-Apr-2019 03:52:21	28.5089	535.44	9
24-Apr-2019 04:09:21	28.7923	506.717	9
24-Apr-2019 04:17:49	28.9334	524.301	9
24-Apr-2019 04:26:23	29.0761	548.521	9
24-Apr-2019 04:34:59	29.2195	554.241	9
24-Apr-2019 04:51:57	29.5023	539.785	9
24-Apr-2019 05:00:31	29.645	541.617	9
24-Apr-2019 05:09:09	29.7889	576.438	9
24-Apr-2019 05:17:35	29.9295	555.347	9
24-Apr-2019 05:26:11	30.0728	580.025	9
24-Apr-2019 05:26:15	30.0741	560.687	9
24-Apr-2019 05:34:37	30.2134	571.098	9
24-Apr-2019 05:43:17	30.3578	624.42	9
24-Apr-2019 05:51:45	30.4989	594.749	9
24-Apr-2019 06:00:15	30.6406	595.318	9
24-Apr-2019 06:08:51	30.7839	586.929	9
24-Apr-2019 06:17:21	30.9256	602.569	9
24-Apr-2019 06:25:49	31.0667	623.851	9
24-Apr-2019 06:34:21	31.2089	600.547	9
24-Apr-2019 06:42:53	31.3511	601.686	9
24-Apr-2019 06:51:25	31.4934	605.272	9
24-Apr-2019 07:00:03	31.6373	585.855	9
24-Apr-2019 07:08:35	31.7795	588.682	9
24-Apr-2019 07:17:01	31.92	602.222	9
24-Apr-2019 07:25:37	32.0634	642.652	9
24-Apr-2019 07:34:05	32.2045	623.124	9
24-Apr-2019 07:42:41	32.3478	630.218	9
24-Apr-2019 07:51:09	32.4889	631.134	9
24-Apr-2019 07:59:49	32.6334	659.588	9
24-Apr-2019 08:08:19	32.775	631.782	9
24-Apr-2019 08:16:49	32.9167	612.176	9
24-Apr-2019 08:25:23	33.0595	642.272	9
24-Apr-2019 08:33:49	33.2	637.58	9
24-Apr-2019 08:42:29	33.3445	627.057	9
24-Apr-2019 08:50:55	33.485	633.503	9
24-Apr-2019 08:59:29	33.6278	684.344	9
24-Apr-2019 09:08:01	33.77	670.268	9
24-Apr-2019 09:16:29	33.9111	667.598	9
24-Apr-2019 09:25:03	34.0539	657.756	9
24-Apr-2019 09:33:35	34.1961	660.504	9
24-Apr-2019 09:42:07	34.3384	691.281	9
24-Apr-2019 09:50:43	34.4817	694.599	9
24-Apr-2019 09:59:31	34.6284	742.358	9
24-Apr-2019 10:08:03	34.7706	659.13	9
24-Apr-2019 10:16:31	34.9117	686.131	9
24-Apr-2019 10:25:03	35.0539	701.503	9
24-Apr-2019 10:33:33	35.1956	678.042	9
24-Apr-2019 10:42:05	35.3378	730.952	9
24-Apr-2019 10:50:37	35.48	708.217	9
24-Apr-2019 10:59:13	35.6234	706.195	9
24-Apr-2019 11:07:45	35.7656	695.057	9
24-Apr-2019 11:16:17	35.9078	718.171	9
24-Apr-2019 11:24:50	36.0505	768.443	9
24-Apr-2019 11:33:19	36.1917	715.39	9
24-Apr-2019 11:41:53	36.3345	775.537	9
24-Apr-2019 11:50:27	36.4772	699.481	9
24-Apr-2019 11:58:57	36.6189	726.606	9
24-Apr-2019 12:07:49	36.7667	713.479	9
24-Apr-2019 12:16:19	36.9084	715.311	9
24-Apr-2019 12:24:51	37.0506	726.875	9
24-Apr-2019 12:33:23	37.1928	739.609	9
24-Apr-2019 12:41:53	37.3345	739.42	9
24-Apr-2019 12:50:27	37.4773	740.225	9
24-Apr-2019 12:58:53	37.6178	725.612	9
24-Apr-2019 13:07:27	37.7606	762.376	9
24-Apr-2019 13:16:01	37.9034	731.331	9
24-Apr-2019 13:24:35	38.0461	721.868	9
24-Apr-2019 13:33:04	38.1878	729.309	9
24-Apr-2019 13:41:41	38.3311	758.6	9
24-Apr-2019 13:50:13	38.4734	712.641	9
24-Apr-2019 13:58:45	38.6156	723.053	9
24-Apr-2019 14:07:17	38.7578	751.932	9
24-Apr-2019 14:15:47	38.8995	727.555	9
24-Apr-2019 14:24:37	39.0467	735.186	9
24-Apr-2019 14:33:09	39.1889	751.932	9
24-Apr-2019 14:41:33	39.3289	711.771	9
24-Apr-2019 14:50:07	39.4717	728.74	9
24-Apr-2019 14:58:45	39.6156	739.609	9
24-Apr-2019 15:07:12	39.7566	722.137	9
24-Apr-2019 15:15:45	39.899	736.671	9
24-Apr-2019 15:24:17	40.0411	750.859	9
24-Apr-2019 15:32:53	40.1845	776.721	9
24-Apr-2019 15:41:19	40.325	754.065	9
24-Apr-2019 15:49:57	40.4689	796.17	9
24-Apr-2019 15:58:27	40.6106	787.859	9
24-Apr-2019 16:06:53	40.7511	775.884	9
24-Apr-2019 16:15:33	40.8956	788.396	9
24-Apr-2019 16:24:01	41.0367	839.728	9
24-Apr-2019 16:32:35	41.1796	814.638	9
24-Apr-2019 16:41:19	41.325	816.581	9
24-Apr-2019 16:49:55	41.4684	877.913	9
24-Apr-2019 16:58:21	41.6089	797.623	9
24-Apr-2019 17:06:59	41.7528	789.881	9
24-Apr-2019 17:15:33	41.8956	831.227	9
24-Apr-2019 17:23:57	42.0356	885.733	9
24-Apr-2019 17:32:31	42.1784	822.949	9
24-Apr-2019 17:41:01	42.32	811.431	9
24-Apr-2019 17:49:39	42.4639	876.002	9
24-Apr-2019 17:58:13	42.6067	848.163	9
24-Apr-2019 18:06:37	42.7467	837.169	9
24-Apr-2019 18:15:09	42.8889	837.516	9
24-Apr-2019 18:23:41	43.0311	831.148	9
24-Apr-2019 18:40:45	43.3156	877.677	9
24-Apr-2019 18:49:53	43.4678	866.618	9
24-Apr-2019 18:58:21	43.6089	891.374	9
24-Apr-2019 19:07:01	43.7534	843.314	9
24-Apr-2019 19:15:25	43.8934	865.132	9
24-Apr-2019 19:41:01	44.32	863.836	9
24-Apr-2019 19:49:39	44.4639	931.771	9
24-Apr-2019 19:58:11	44.6061	941.031	9
24-Apr-2019 20:06:43	44.7484	981.997	9
24-Apr-2019 20:15:09	44.8889	879.398	9
24-Apr-2019 20:23:49	45.0334	928.296	9
24-Apr-2019 20:32:19	45.175	886.839	9
24-Apr-2019 20:40:47	45.3161	909.495	9
24-Apr-2019 20:57:49	45.6	909.606	9
24-Apr-2019 21:15:33	45.8956	928.708	9
24-Apr-2019 21:23:57	46.0356	934.552	9
24-Apr-2019 21:32:31	46.1784	954.269	9
24-Apr-2019 21:41:09	46.3223	907.551	9
24-Apr-2019 22:06:37	46.7467	927.111	9
24-Apr-2019 22:15:11	46.8895	967.476	9
24-Apr-2019 22:23:49	47.0334	1018.16	9
24-Apr-2019 22:32:13	47.1734	951.757	9
24-Apr-2019 22:40:52	47.3178	955.533	9
24-Apr-2019 22:49:21	47.4589	941.692	9
24-Apr-2019 23:06:21	47.7422	966.625	9
24-Apr-2019 23:41:07	48.3217	911.36	9
24-Apr-2019 23:49:35	48.4628	995.425	9
24-Apr-2019 23:58:07	48.605	1006.94	9
25-Apr-2019 00:23:49	49.0334	971.395	9
25-Apr-2019 00:32:13	49.1733	975.296	9
25-Apr-2019 00:40:51	49.3172	912.701	9
25-Apr-2019 00:49:21	49.4589	1044.86	9
25-Apr-2019 00:57:55	49.6017	986.578	9
25-Apr-2019 01:06:21	49.7422	998.586	9
25-Apr-2019 01:15:01	49.8867	990.733	9
25-Apr-2019 01:41:03	50.3206	1027.58	9
25-Apr-2019 02:06:41	50.7478	989.438	9
25-Apr-2019 02:49:25	51.46	974.792	9
25-Apr-2019 02:57:53	51.6011	1014	9
25-Apr-2019 03:06:25	51.7434	1015.73	9
25-Apr-2019 03:32:01	52.17	1017.43	9
25-Apr-2019 04:06:45	52.7489	1077.51	9
25-Apr-2019 05:14:53	53.8845	1135.83	9
25-Apr-2019 05:32:01	54.17	1071.48	9
25-Apr-2019 06:23:59	55.0361	1093.68	9
25-Apr-2019 08:24:19	57.0417	1036.04	9
25-Apr-2019 08:49:55	57.4684	1113.82	9
23-Apr-2019 13:56:22	13.1489	235.451	10
23-Apr-2019 14:13:20	13.4317	229.842	10
23-Apr-2019 14:38:56	13.8583	272.026	10
23-Apr-2019 14:47:32	14.0017	281.947	10
23-Apr-2019 14:56:04	14.1439	208.293	10
23-Apr-2019 15:04:38	14.2867	309.026	10
23-Apr-2019 15:21:40	14.5706	306.088	10
23-Apr-2019 15:47:14	14.9967	309.406	10
23-Apr-2019 15:55:48	15.1395	269.434	10
23-Apr-2019 16:38:26	15.85	349.914	10
23-Apr-2019 16:46:54	15.9911	327.18	10
23-Apr-2019 17:04:06	16.2779	262.988	10
23-Apr-2019 18:29:18	17.6978	354.148	10
23-Apr-2019 18:37:58	17.8422	336.184	10
23-Apr-2019 18:46:30	17.9845	327.716	10
23-Apr-2019 18:54:54	18.1245	330.844	10
23-Apr-2019 19:03:34	18.2689	277.444	10
23-Apr-2019 19:29:08	18.695	370.547	10
23-Apr-2019 19:46:08	18.9783	360.437	10
23-Apr-2019 19:54:44	19.1217	318.253	10
23-Apr-2019 20:03:14	19.2634	353.88	10
23-Apr-2019 20:11:50	19.4067	354.338	10
23-Apr-2019 20:20:18	19.5478	353.232	10
23-Apr-2019 20:28:46	19.6889	340.261	10
23-Apr-2019 20:37:20	19.8317	338.128	10
23-Apr-2019 20:54:30	20.1178	360.784	10
23-Apr-2019 21:11:28	20.4006	361.89	10
23-Apr-2019 21:37:10	20.8289	363.185	10
23-Apr-2019 21:54:10	21.1122	324.778	10
23-Apr-2019 22:02:44	21.255	341.446	10
23-Apr-2019 22:11:14	21.3967	370.547	10
23-Apr-2019 22:19:48	21.5395	416.932	10
23-Apr-2019 22:28:16	21.6806	385.92	10
23-Apr-2019 22:36:48	21.8228	403.772	10
23-Apr-2019 22:45:26	21.9667	426.997	10
23-Apr-2019 22:53:54	22.1078	382.333	10
23-Apr-2019 23:02:26	22.25	452.67	10
23-Apr-2019 23:11:00	22.3928	404.878	10
23-Apr-2019 23:19:28	22.5339	443.017	10
23-Apr-2019 23:36:30	22.8178	444.47	10
23-Apr-2019 23:45:06	22.9611	423.947	10
23-Apr-2019 23:53:42	23.1045	439.588	10
24-Apr-2019 00:02:14	23.2467	441.99	10
24-Apr-2019 00:10:38	23.3867	445.687	10
24-Apr-2019 00:19:16	23.5306	437.487	10
24-Apr-2019 00:27:44	23.6717	445.039	10
24-Apr-2019 00:36:14	23.8133	430.851	10
24-Apr-2019 00:44:50	23.9567	442.716	10
24-Apr-2019 00:53:20	24.0983	428.371	10
24-Apr-2019 01:01:56	24.2417	477.995	10
24-Apr-2019 01:10:26	24.3833	458.311	10
24-Apr-2019 01:18:54	24.5245	454.803	10
24-Apr-2019 01:27:34	24.6689	475.973	10
24-Apr-2019 01:36:00	24.8095	471.549	10
24-Apr-2019 01:44:30	24.9511	482.04	10
24-Apr-2019 01:53:06	25.0945	458.657	10
24-Apr-2019 02:01:42	25.2378	485.357	10
24-Apr-2019 02:10:14	25.38	451.485	10
24-Apr-2019 02:18:44	25.5217	481.582	10
24-Apr-2019 02:27:16	25.6639	485.547	10
24-Apr-2019 02:35:48	25.8061	465.025	10
24-Apr-2019 02:44:20	25.9484	498.361	10
24-Apr-2019 02:52:50	26.09	466.589	10
24-Apr-2019 03:01:26	26.2333	493.668	10
24-Apr-2019 03:44:02	26.9433	503.589	10
24-Apr-2019 04:01:04	27.2272	501.188	10
24-Apr-2019 04:09:40	27.3706	494.395	10
24-Apr-2019 04:18:06	27.5111	504.964	10
24-Apr-2019 04:43:46	27.9389	458.468	10
24-Apr-2019 04:52:18	28.0811	500.272	10
24-Apr-2019 05:09:22	28.3656	460.411	10
24-Apr-2019 05:17:52	28.5072	537.573	10
24-Apr-2019 05:26:22	28.649	548.174	10
24-Apr-2019 05:35:00	28.7928	536.277	10
24-Apr-2019 05:43:34	28.9356	543.751	10
24-Apr-2019 05:52:02	29.0767	529.942	10
24-Apr-2019 06:00:30	29.2178	518.156	10
24-Apr-2019 06:17:42	29.5045	574.573	10
24-Apr-2019 06:26:10	29.6456	585.365	10
24-Apr-2019 06:34:42	29.7878	576.628	10
24-Apr-2019 06:43:12	29.9295	584.907	10
24-Apr-2019 06:51:50	30.0734	572.204	10
24-Apr-2019 07:08:48	30.3561	565.569	10
24-Apr-2019 07:34:22	30.7822	536.388	10
24-Apr-2019 07:42:56	30.925	586.202	10
24-Apr-2019 07:51:32	31.0684	573.88	10
24-Apr-2019 08:00:02	31.21	598.446	10
24-Apr-2019 08:08:36	31.3528	580.404	10
24-Apr-2019 08:17:10	31.4956	596.961	10
24-Apr-2019 08:25:40	31.6372	595.776	10
24-Apr-2019 08:34:06	31.7778	591.352	10
24-Apr-2019 08:42:40	31.9206	668.972	10
24-Apr-2019 08:51:12	32.0628	620.722	10
24-Apr-2019 08:59:50	32.2067	632.05	10
24-Apr-2019 09:08:18	32.3478	629.649	10
24-Apr-2019 09:25:18	32.6311	620.075	10
24-Apr-2019 09:33:56	32.775	624.119	10
[truncated: 1,852 more rows]

## Sheet: SX3072 sid-2(qt142) length
real_time	time since hatching (h)	length (µm)	n is the individual identifier
19-Apr-2019 08:08:21	9.67013	244.868	1
19-Apr-2019 11:50:09	13.3668	293.196	1
19-Apr-2019 12:07:13	13.6512	263.905	1
19-Apr-2019 12:41:21	14.2201	300.368	1
19-Apr-2019 12:49:53	14.3623	265.39	1
19-Apr-2019 16:23:19	17.9196	366.582	1
19-Apr-2019 16:31:47	18.0607	366.582	1
19-Apr-2019 18:05:43	19.6262	346.596	1
19-Apr-2019 18:14:15	19.7684	381.496	1
19-Apr-2019 18:22:47	19.9107	386.188	1
19-Apr-2019 18:31:13	20.0512	373.486	1
19-Apr-2019 18:39:49	20.1946	346.517	1
19-Apr-2019 18:48:23	20.3373	360.784	1
19-Apr-2019 18:56:55	20.4796	399.996	1
19-Apr-2019 19:05:25	20.6212	399.538	1
19-Apr-2019 19:22:23	20.904	327.716	1
19-Apr-2019 19:56:39	21.4751	421.088	1
19-Apr-2019 20:05:03	21.6151	392.634	1
19-Apr-2019 20:39:13	22.1846	431.578	1
19-Apr-2019 20:47:47	22.3273	475.783	1
19-Apr-2019 20:56:17	22.469	456.825	1
19-Apr-2019 21:04:55	22.6129	482.151	1
19-Apr-2019 21:13:21	22.7534	481.771	1
19-Apr-2019 21:21:57	22.8968	459.384	1
19-Apr-2019 21:30:23	23.0373	494.742	1
19-Apr-2019 21:38:57	23.1801	479.291	1
19-Apr-2019 21:47:27	23.3218	482.04	1
19-Apr-2019 21:56:05	23.4657	462.433	1
19-Apr-2019 22:04:33	23.6068	465.751	1
19-Apr-2019 22:13:09	23.7501	464.187	1
19-Apr-2019 22:21:43	23.8929	495.043	1
19-Apr-2019 22:30:15	24.0351	490.619	1
19-Apr-2019 22:38:43	24.1762	471.929	1
19-Apr-2019 22:47:15	24.3184	492.752	1
19-Apr-2019 22:55:49	24.4612	482.341	1
19-Apr-2019 23:12:51	24.7451	491.077	1
19-Apr-2019 23:21:21	24.8868	489.971	1
19-Apr-2019 23:29:55	25.0296	509.23	1
19-Apr-2019 23:38:29	25.1723	489.245	1
19-Apr-2019 23:46:55	25.3129	506.829	1
19-Apr-2019 23:55:29	25.4557	506.907	1
20-Apr-2019 00:04:01	25.5979	504.047	1
20-Apr-2019 00:12:33	25.7401	502.673	1
20-Apr-2019 01:12:23	26.7373	506.528	1
20-Apr-2019 01:29:25	27.0212	530.211	1
20-Apr-2019 01:37:51	27.1618	487.38	1
20-Apr-2019 01:46:23	27.304	563.167	1
20-Apr-2019 01:54:57	27.4468	561.603	1
20-Apr-2019 02:03:35	27.5907	567.322	1
20-Apr-2019 02:11:59	27.7307	550.465	1
20-Apr-2019 02:20:35	27.874	545.962	1
20-Apr-2019 02:29:03	28.0151	571.557	1
20-Apr-2019 02:37:35	28.1573	555.458	1
20-Apr-2019 02:46:09	28.3001	569.155	1
20-Apr-2019 02:54:55	28.4462	620.88	1
20-Apr-2019 03:03:31	28.5896	585.365	1
20-Apr-2019 03:12:01	28.7312	617.974	1
20-Apr-2019 03:20:37	28.8746	572.394	1
20-Apr-2019 03:29:07	29.0162	574.305	1
20-Apr-2019 03:37:41	29.159	608.858	1
20-Apr-2019 03:46:13	29.3012	587.419	1
20-Apr-2019 03:54:45	29.4435	590.626	1
20-Apr-2019 04:03:13	29.5846	614.198	1
20-Apr-2019 04:11:47	29.7273	603.25	1
20-Apr-2019 04:20:19	29.8696	617.136	1
20-Apr-2019 04:28:51	30.0118	593.833	1
20-Apr-2019 04:37:23	30.154	592.079	1
20-Apr-2019 04:45:57	30.2968	654.516	1
20-Apr-2019 04:54:23	30.4373	626.632	1
20-Apr-2019 05:02:59	30.5807	644.831	1
20-Apr-2019 05:11:45	30.7268	623.582	1
20-Apr-2019 05:20:19	30.8695	606.914	1
20-Apr-2019 05:28:49	31.0112	620.454	1
20-Apr-2019 05:37:23	31.154	650.204	1
20-Apr-2019 05:45:55	31.2962	624.23	1
20-Apr-2019 05:54:27	31.4384	625.336	1
20-Apr-2019 06:02:55	31.5796	656.46	1
20-Apr-2019 06:11:35	31.724	659.856	1
20-Apr-2019 06:20:07	31.8662	649.824	1
20-Apr-2019 06:28:33	32.0068	678.357	1
20-Apr-2019 06:37:03	32.1484	672.67	1
20-Apr-2019 06:45:41	32.2923	651.879	1
20-Apr-2019 06:54:07	32.4329	668.815	1
20-Apr-2019 07:02:47	32.5773	701.582	1
20-Apr-2019 07:11:11	32.7173	647.534	1
20-Apr-2019 07:19:43	32.8595	696.621	1
20-Apr-2019 07:28:37	33.0079	698.643	1
20-Apr-2019 07:37:09	33.1501	695.783	1
20-Apr-2019 07:45:37	33.2912	711.156	1
20-Apr-2019 07:54:09	33.4334	740.067	1
20-Apr-2019 08:02:45	33.5768	717.602	1
20-Apr-2019 08:11:17	33.719	693.729	1
20-Apr-2019 08:19:45	33.8601	727.522	1
20-Apr-2019 08:28:21	34.0034	686.366	1
20-Apr-2019 08:36:49	34.1446	686.556	1
20-Apr-2019 08:45:23	34.2873	712.183	1
20-Apr-2019 08:53:57	34.4301	742.469	1
20-Apr-2019 09:02:31	34.5729	714.395	1
20-Apr-2019 09:11:01	34.7146	717.903	1
20-Apr-2019 09:19:27	34.8551	710.239	1
20-Apr-2019 09:28:07	34.9995	689.606	1
20-Apr-2019 09:36:47	35.144	702.766	1
20-Apr-2019 09:45:23	35.2873	753.954	1
20-Apr-2019 09:53:55	35.4295	729.577	1
20-Apr-2019 10:02:25	35.5712	733.353	1
20-Apr-2019 10:10:55	35.7129	724.506	1
20-Apr-2019 10:19:29	35.8557	729.846	1
20-Apr-2019 10:28:07	35.9996	711.234	1
20-Apr-2019 10:36:35	36.1407	756.087	1
20-Apr-2019 10:45:03	36.2818	760.891	1
20-Apr-2019 10:53:43	36.4262	759.026	1
20-Apr-2019 11:02:09	36.5668	810.626	1
20-Apr-2019 11:10:45	36.7101	746.324	1
20-Apr-2019 11:19:17	36.8523	728.818	1
20-Apr-2019 11:27:49	36.9946	741.553	1
20-Apr-2019 11:44:55	37.2796	734.538	1
20-Apr-2019 11:53:43	37.4262	752.043	1
20-Apr-2019 12:02:11	37.5673	749.563	1
20-Apr-2019 12:10:41	37.709	702.877	1
20-Apr-2019 12:19:11	37.8507	758.299	1
20-Apr-2019 12:27:43	37.9929	778.285	1
20-Apr-2019 12:36:17	38.1357	792.093	1
20-Apr-2019 12:44:49	38.2779	888.056	1
20-Apr-2019 12:53:25	38.4212	871.846	1
20-Apr-2019 13:01:53	38.5623	877.945	1
20-Apr-2019 13:10:23	38.704	805.443	1
20-Apr-2019 13:18:55	38.8462	816.961	1
20-Apr-2019 13:27:35	38.9907	786.563	1
20-Apr-2019 13:35:59	39.1307	785.189	1
20-Apr-2019 13:44:33	39.2735	823.453	1
20-Apr-2019 14:02:10	39.567	777.068	1
20-Apr-2019 14:02:16	39.5687	807.118	1
20-Apr-2019 14:10:45	39.7101	823.138	1
20-Apr-2019 14:19:19	39.8529	802.695	1
20-Apr-2019 14:27:43	39.9929	797.544	1
20-Apr-2019 14:44:51	40.2784	862.083	1
20-Apr-2019 15:01:57	40.5634	802.047	1
20-Apr-2019 15:10:31	40.7062	835.919	1
20-Apr-2019 15:18:55	40.8462	851.782	1
20-Apr-2019 15:27:33	40.9901	827.909	1
20-Apr-2019 15:35:59	41.1307	796.059	1
20-Apr-2019 15:44:35	41.274	844.04	1
20-Apr-2019 15:53:05	41.4157	838.7	1
20-Apr-2019 16:01:35	41.5573	864.484	1
20-Apr-2019 16:10:09	41.7001	834.466	1
20-Apr-2019 16:19:13	41.8512	852.129	1
20-Apr-2019 16:27:51	41.9951	825.619	1
20-Apr-2019 16:36:19	42.1362	852.62	1
20-Apr-2019 17:01:51	42.5618	921.012	1
20-Apr-2019 17:10:31	42.7062	865.368	1
20-Apr-2019 17:19:03	42.8485	885.844	1
20-Apr-2019 17:27:35	42.9907	948.818	1
20-Apr-2019 17:44:39	43.2751	908.5	1
20-Apr-2019 17:53:03	43.4151	886.113	1
20-Apr-2019 18:01:35	43.5573	866.395	1
20-Apr-2019 18:18:47	43.844	908.042	1
20-Apr-2019 18:44:55	44.2796	929.291	1
20-Apr-2019 19:10:29	44.7057	927.458	1
20-Apr-2019 19:19:01	44.8479	927.458	1
20-Apr-2019 19:27:31	44.9896	960.303	1
20-Apr-2019 19:36:05	45.1323	945.69	1
20-Apr-2019 19:44:33	45.2734	1021.94	1
20-Apr-2019 20:10:09	45.7001	996.878	1
20-Apr-2019 20:27:17	45.9857	1021.7	1
20-Apr-2019 20:35:43	46.1262	945.991	1
20-Apr-2019 20:53:23	46.4207	962.783	1
20-Apr-2019 21:01:53	46.5623	976.402	1
20-Apr-2019 21:18:55	46.8462	1009	1
20-Apr-2019 21:27:35	46.9907	991.761	1
20-Apr-2019 21:44:37	47.2746	992.991	1
20-Apr-2019 21:53:07	47.4162	974.825	1
20-Apr-2019 22:01:43	47.5596	1026.96	1
20-Apr-2019 22:18:45	47.8435	966.703	1
20-Apr-2019 22:35:45	48.1268	1004.4	1
20-Apr-2019 23:19:17	48.8523	1017.86	1
19-Apr-2019 02:10:12	2.70123	170.343	2
19-Apr-2019 02:18:42	2.84291	204.327	2
19-Apr-2019 03:43:58	4.26401	197.423	2
19-Apr-2019 04:01:08	4.55016	150.927	2
19-Apr-2019 04:18:06	4.83291	194.943	2
19-Apr-2019 04:35:18	5.11957	223.665	2
19-Apr-2019 04:43:42	5.25958	237.394	2
19-Apr-2019 04:52:18	5.40291	216.761	2
19-Apr-2019 05:09:26	5.68845	230.032	2
19-Apr-2019 05:17:58	5.83068	217.677	2
19-Apr-2019 05:26:22	5.97069	221.185	2
19-Apr-2019 05:35:02	6.11514	206.997	2
19-Apr-2019 05:43:34	6.25736	220.079	2
19-Apr-2019 06:00:34	6.54068	205.165	2
19-Apr-2019 06:09:08	6.68346	227.899	2
19-Apr-2019 06:17:40	6.82568	229.195	2
19-Apr-2019 06:26:10	6.96736	222.29	2
19-Apr-2019 06:34:38	7.10845	210.963	2
19-Apr-2019 07:00:22	7.53736	241.17	2
19-Apr-2019 07:08:54	7.67958	226.983	2
19-Apr-2019 07:34:22	8.10402	235.64	2
19-Apr-2019 07:42:58	8.24736	246.779	2
19-Apr-2019 08:00:02	8.53182	253.872	2
19-Apr-2019 08:17:10	8.81736	250.555	2
19-Apr-2019 09:16:46	9.81068	243.84	2
19-Apr-2019 09:33:58	10.0974	254.789	2
19-Apr-2019 09:42:24	10.2379	260.776	2
19-Apr-2019 09:51:00	10.3813	257.648	2
19-Apr-2019 09:59:32	10.5235	255.626	2
19-Apr-2019 10:08:00	10.6646	224.502	2
19-Apr-2019 10:16:32	10.8068	242.086	2
19-Apr-2019 10:33:38	11.0918	270.54	2
19-Apr-2019 11:33:24	12.0879	251.124	2
19-Apr-2019 12:16:00	12.7979	259.671	2
19-Apr-2019 12:24:30	12.9396	276.986	2
19-Apr-2019 12:33:10	13.084	276.986	2
19-Apr-2019 12:41:42	13.2263	253.951	2
19-Apr-2019 12:58:46	13.5107	285.186	2
19-Apr-2019 13:15:46	13.794	313.718	2
19-Apr-2019 13:24:16	13.9357	326.074	2
19-Apr-2019 14:23:58	14.9307	366.392	2
19-Apr-2019 14:41:08	15.2168	343.926	2
19-Apr-2019 14:58:14	15.5018	348.808	2
19-Apr-2019 15:06:42	15.6429	352.774	2
19-Apr-2019 16:49:06	17.3496	375.776	2
19-Apr-2019 21:22:10	21.9007	443.285	2
20-Apr-2019 03:03:42	27.5929	528.725	2
20-Apr-2019 03:46:26	28.3051	591.889	2
20-Apr-2019 03:54:54	28.4462	601.385	2
20-Apr-2019 04:03:34	28.5906	583.99	2
20-Apr-2019 04:11:58	28.7307	597.151	2
20-Apr-2019 04:20:34	28.874	601.385	2
20-Apr-2019 04:29:10	29.0174	629.38	2
20-Apr-2019 04:37:36	29.1579	625.683	2
20-Apr-2019 04:46:06	29.2996	616.567	2
20-Apr-2019 04:54:40	29.4423	628.732	2
20-Apr-2019 05:03:12	29.5846	590.168	2
20-Apr-2019 05:12:04	29.7324	593.754	2
20-Apr-2019 05:20:36	29.8746	625.146	2
20-Apr-2019 05:29:04	30.0157	620.153	2
20-Apr-2019 05:46:12	30.3012	626.331	2
20-Apr-2019 05:54:44	30.4435	601.463	2
20-Apr-2019 06:03:12	30.5846	644.406	2
20-Apr-2019 06:11:48	30.7279	662.336	2
20-Apr-2019 06:20:14	30.8685	639.412	2
20-Apr-2019 06:28:48	31.0112	611.607	2
20-Apr-2019 06:37:24	31.1546	626.174	2
20-Apr-2019 06:45:54	31.2962	637.96	2
20-Apr-2019 06:54:28	31.439	671.832	2
20-Apr-2019 07:02:58	31.5807	665.307	2
20-Apr-2019 07:11:30	31.7229	682.892	2
20-Apr-2019 07:20:06	31.8662	687.584	2
20-Apr-2019 07:28:46	32.0107	645.891	2
20-Apr-2019 07:37:18	32.1529	723.969	2
20-Apr-2019 07:45:54	32.2962	680.49	2
20-Apr-2019 07:54:28	32.439	668.514	2
20-Apr-2019 08:02:58	32.5807	700.286	2
20-Apr-2019 08:11:28	32.7224	702.04	2
20-Apr-2019 08:20:00	32.8646	685.103	2
20-Apr-2019 08:28:32	33.0068	698.264	2
20-Apr-2019 08:37:02	33.1485	727.935	2
20-Apr-2019 08:45:42	33.2929	704.71	2
20-Apr-2019 08:54:08	33.4335	700.744	2
20-Apr-2019 09:02:42	33.5762	707.995	2
20-Apr-2019 09:11:12	33.7179	716.005	2
20-Apr-2019 09:19:46	33.8607	716.116	2
20-Apr-2019 09:28:16	34.0024	692.812	2
20-Apr-2019 09:37:02	34.1485	750.1	2
20-Apr-2019 09:45:42	34.2929	746.245	2
20-Apr-2019 09:54:08	34.4335	733.89	2
20-Apr-2019 10:02:46	34.5774	724.283	2
20-Apr-2019 10:11:12	34.7179	753.686	2
20-Apr-2019 10:19:48	34.8612	701.961	2
20-Apr-2019 10:28:18	35.0029	754.792	2
20-Apr-2019 10:36:52	35.1457	767.494	2
20-Apr-2019 10:45:24	35.2879	759.942	2
20-Apr-2019 10:53:52	35.429	715.2	2
20-Apr-2019 11:02:28	35.5724	771.303	2
20-Apr-2019 11:10:58	35.714	746.324	2
20-Apr-2019 11:19:28	35.8557	752.77	2
20-Apr-2019 11:27:58	35.9974	739.42	2
20-Apr-2019 11:36:32	36.1401	742.737	2
20-Apr-2019 11:45:08	36.2835	750.747	2
20-Apr-2019 11:53:58	36.4307	743.575	2
20-Apr-2019 12:02:26	36.5718	739.23	2
20-Apr-2019 12:11:02	36.7151	729.846	2
20-Apr-2019 12:19:34	36.8574	718.06	2
20-Apr-2019 12:27:58	36.9974	733.543	2
20-Apr-2019 12:36:32	37.1401	731.868	2
20-Apr-2019 12:45:04	37.2823	738.582	2
20-Apr-2019 12:53:40	37.4257	677.82	2
20-Apr-2019 13:02:12	37.5679	719.925	2
20-Apr-2019 13:10:38	37.7085	725.834	2
20-Apr-2019 13:19:18	37.8529	748.267	2
20-Apr-2019 13:27:44	37.9935	718.707	2
20-Apr-2019 13:44:54	38.2796	770.432	2
20-Apr-2019 14:02:24	38.5712	740.526	2
20-Apr-2019 14:19:28	38.8557	769.627	2
20-Apr-2019 14:28:06	38.9996	782.251	2
20-Apr-2019 14:36:38	39.1418	802.584	2
20-Apr-2019 14:45:02	39.2818	789.613	2
20-Apr-2019 14:53:36	39.4246	806.202	2
20-Apr-2019 15:02:10	39.5674	821.195	2
20-Apr-2019 15:10:46	39.7107	794.416	2
20-Apr-2019 15:19:12	39.8512	781.525	2
20-Apr-2019 15:27:48	39.9946	789.914	2
20-Apr-2019 15:36:20	40.1368	834.735	2
20-Apr-2019 15:44:46	40.2773	828.668	2
20-Apr-2019 15:53:24	40.4213	759.674	2
20-Apr-2019 16:10:24	40.7046	851.403	2
20-Apr-2019 16:19:28	40.8557	858.954	2
20-Apr-2019 16:28:02	40.9985	851.213	2
20-Apr-2019 16:36:36	41.1412	844.767	2
20-Apr-2019 16:45:08	41.2835	832.601	2
20-Apr-2019 16:53:42	41.4262	807.308	2
20-Apr-2019 17:02:14	41.5685	862.194	2
20-Apr-2019 17:10:40	41.709	852.888	2
20-Apr-2019 17:19:16	41.8523	858.686	2
20-Apr-2019 17:36:22	42.1374	900.837	2
20-Apr-2019 17:44:46	42.2773	888.972	2
20-Apr-2019 17:53:24	42.4212	900.758	2
20-Apr-2019 18:01:50	42.5618	886.224	2
20-Apr-2019 18:10:30	42.7062	843.739	2
20-Apr-2019 18:18:56	42.8468	857.77	2
20-Apr-2019 18:27:30	42.9896	864.942	2
20-Apr-2019 18:36:34	43.1407	838.432	2
20-Apr-2019 18:45:06	43.2829	863.948	2
20-Apr-2019 19:02:08	43.5668	873.79	2
20-Apr-2019 19:10:46	43.7107	916.589	2
20-Apr-2019 19:27:48	43.9946	887.173	2
20-Apr-2019 19:36:20	44.1368	923.872	2
20-Apr-2019 19:44:46	44.2774	986.421	2
20-Apr-2019 19:53:22	44.4207	988.868	2
20-Apr-2019 20:01:52	44.5624	951.521	2
20-Apr-2019 20:10:24	44.7046	949.388	2
20-Apr-2019 20:18:54	44.8462	973.228	2
20-Apr-2019 20:27:28	44.989	972.659	2
20-Apr-2019 20:45:10	45.284	960.526	2
20-Apr-2019 20:53:36	45.4246	978.221	2
20-Apr-2019 21:02:10	45.5674	893.363	2
20-Apr-2019 21:10:44	45.7101	957.208	2
20-Apr-2019 21:19:18	45.8529	940.429	2
20-Apr-2019 21:27:42	45.9929	946.371	2
20-Apr-2019 21:36:22	46.1374	930.318	2
20-Apr-2019 21:53:26	46.4218	975.328	2
20-Apr-2019 22:01:58	46.564	963.575	2
20-Apr-2019 22:10:30	46.7063	934.061	2
20-Apr-2019 22:36:06	47.1329	987.841	2
20-Apr-2019 22:53:02	47.4151	939.355	2
20-Apr-2019 23:10:58	47.714	958.281	2
20-Apr-2019 23:19:26	47.8551	991.002	2
21-Apr-2019 00:10:44	48.7101	993.07	2
21-Apr-2019 00:19:12	48.8512	987.114	2
21-Apr-2019 01:02:05	49.5659	971.441	2
21-Apr-2019 01:10:22	49.704	996.688	2
21-Apr-2019 01:19:50	49.8618	1034.45	2
21-Apr-2019 01:28:22	50.004	1036.85	2
21-Apr-2019 01:36:48	50.1446	968.156	2
21-Apr-2019 01:45:24	50.2879	1057.18	2
21-Apr-2019 02:02:24	50.5712	1026.52	2
21-Apr-2019 02:10:54	50.7129	1044.32	2
21-Apr-2019 02:19:26	50.8551	972.58	2
21-Apr-2019 02:28:00	50.9979	949.767	2
21-Apr-2019 02:36:38	51.1418	1076.47	2
21-Apr-2019 03:02:08	51.5668	1055.89	2
21-Apr-2019 03:28:38	52.0085	1051.69	2
21-Apr-2019 03:37:06	52.1496	1036.47	2
21-Apr-2019 03:45:40	52.2923	1046.04	2
21-Apr-2019 04:53:50	53.4285	1067.14	2
21-Apr-2019 05:10:54	53.7129	1001.95	2
21-Apr-2019 05:19:30	53.8562	1052.03	2
21-Apr-2019 07:02:44	55.5768	1081.13	2
21-Apr-2019 07:11:16	55.719	1128.04	2
21-Apr-2019 07:28:18	56.0029	1118.32	2
21-Apr-2019 07:54:47	56.4444	1123.32	2
21-Apr-2019 08:28:48	57.0112	1103.55	2
21-Apr-2019 08:54:30	57.4396	1111.53	2
21-Apr-2019 09:02:56	57.5801	1154.55	2
21-Apr-2019 10:02:46	58.5774	1080.6	2
21-Apr-2019 10:11:14	58.7184	1152.99	2
21-Apr-2019 12:53:22	61.4207	1128.39	2
21-Apr-2019 13:10:30	61.7062	1170.3	2
21-Apr-2019 13:27:34	61.9907	1112.91	2
21-Apr-2019 13:36:06	62.1329	1105.89	2
21-Apr-2019 14:01:34	62.5574	1126.63	2
21-Apr-2019 14:18:38	62.8418	1133.62	2
21-Apr-2019 14:35:48	63.1279	1150.63	2
19-Apr-2019 01:02:13	3.12793	170.913	3
19-Apr-2019 01:19:13	3.41123	182.967	3
19-Apr-2019 02:44:39	4.83515	182.509	3
19-Apr-2019 03:44:23	5.83067	180.487	3
19-Apr-2019 04:09:57	6.25679	172.019	3
19-Apr-2019 04:44:05	6.82568	216.95	3
19-Apr-2019 05:18:11	7.39401	220.995	3
19-Apr-2019 05:35:11	7.67735	208.024	3
19-Apr-2019 05:52:15	7.96179	234.076	3
19-Apr-2019 06:09:27	8.24845	232.512	3
19-Apr-2019 06:17:59	8.39068	207.645	3
19-Apr-2019 06:26:29	8.53235	208.751	3
19-Apr-2019 06:43:35	8.81735	256.542	3
19-Apr-2019 06:52:07	8.95956	239.227	3
19-Apr-2019 07:09:11	9.24403	197.613	3
19-Apr-2019 07:43:11	9.81068	274.126	3
19-Apr-2019 08:00:15	10.0951	280.762	3
19-Apr-2019 08:08:47	10.2373	290.336	3
19-Apr-2019 08:17:25	10.3812	278.819	3
19-Apr-2019 08:34:27	10.6651	274.506	3
19-Apr-2019 08:51:27	10.9484	268.139	3
19-Apr-2019 08:59:59	11.0907	276.607	3
19-Apr-2019 09:08:31	11.2329	265.927	3
19-Apr-2019 09:34:13	11.6613	254.062	3
19-Apr-2019 09:51:17	11.9457	277.444	3
19-Apr-2019 09:59:45	12.0868	281.22	3
19-Apr-2019 10:08:17	12.229	301.206	3
19-Apr-2019 10:16:51	12.3718	303.418	3
19-Apr-2019 10:33:53	12.6557	206.729	3
19-Apr-2019 10:51:01	12.9412	319.516	3
19-Apr-2019 11:08:03	13.2251	357.924	3
19-Apr-2019 11:50:45	13.9368	337.29	3
19-Apr-2019 11:59:17	14.079	337.29	3
19-Apr-2019 12:07:43	14.2196	328.744	3
19-Apr-2019 12:24:53	14.5057	343.389	3
19-Apr-2019 12:41:55	14.7896	321.918	3
19-Apr-2019 12:58:57	15.0735	284.806	3
19-Apr-2019 13:15:59	15.3573	350.562	3
19-Apr-2019 13:41:37	15.7846	355.444	3
19-Apr-2019 14:07:15	16.2118	364.37	3
19-Apr-2019 14:15:45	16.3535	372.38	3
19-Apr-2019 14:24:19	16.4962	373.028	3
19-Apr-2019 14:32:53	16.639	354.796	3
19-Apr-2019 15:06:59	17.2073	401.102	3
19-Apr-2019 15:15:33	17.3501	372.38	3
19-Apr-2019 15:24:05	17.4923	391.528	3
19-Apr-2019 15:32:39	17.6351	366.202	3
19-Apr-2019 15:41:07	17.7763	393.74	3
19-Apr-2019 15:49:43	17.9196	370.358	3
19-Apr-2019 15:58:09	18.0601	385.92	3
19-Apr-2019 16:06:41	18.2023	377.91	3
19-Apr-2019 16:15:11	18.344	373.944	3
19-Apr-2019 16:23:49	18.4879	410.787	3
19-Apr-2019 16:32:23	18.6307	387.025	3
19-Apr-2019 17:06:23	19.1973	378.826	3
19-Apr-2019 17:40:33	19.7667	417.691	3
19-Apr-2019 17:49:03	19.9085	375.698	3
19-Apr-2019 18:06:15	20.1952	427.723	3
19-Apr-2019 18:14:47	20.3373	432.415	3
19-Apr-2019 18:40:23	20.764	422.841	3
19-Apr-2019 18:48:53	20.9057	445.877	3
19-Apr-2019 18:57:21	21.0468	447.061	3
19-Apr-2019 19:05:57	21.1901	457.741	3
19-Apr-2019 19:14:29	21.3323	455.15	3
19-Apr-2019 19:23:01	21.4746	460.143	3
19-Apr-2019 19:31:33	21.6168	474.409	3
19-Apr-2019 19:48:37	21.9012	468.611	3
19-Apr-2019 19:57:03	22.0418	487.681	3
19-Apr-2019 20:05:39	22.1851	468.611	3
19-Apr-2019 20:14:15	22.3285	483.793	3
19-Apr-2019 20:22:41	22.469	496.685	3
19-Apr-2019 20:31:17	22.6124	469.985	3
19-Apr-2019 20:39:47	22.754	484.631	3
19-Apr-2019 20:48:15	22.8951	481.503	3
19-Apr-2019 20:56:51	23.0384	494.015	3
19-Apr-2019 21:05:27	23.1818	480.397	3
19-Apr-2019 21:13:53	23.3224	490.966	3
19-Apr-2019 21:22:29	23.4657	492.183	3
19-Apr-2019 21:31:01	23.6079	493.668	3
19-Apr-2019 21:39:31	23.7496	486.195	3
19-Apr-2019 21:48:07	23.8929	496.227	3
19-Apr-2019 21:56:33	24.0335	522.201	3
19-Apr-2019 22:05:03	24.1751	474.03	3
19-Apr-2019 22:13:41	24.319	508.851	3
19-Apr-2019 22:22:15	24.4618	524.871	3
19-Apr-2019 22:30:45	24.6034	533.987	3
19-Apr-2019 22:39:19	24.7462	521.095	3
19-Apr-2019 22:56:21	25.0301	550.085	3
19-Apr-2019 23:04:49	25.1712	538.411	3
19-Apr-2019 23:13:23	25.314	533.987	3
19-Apr-2019 23:21:53	25.4557	545.315	3
19-Apr-2019 23:30:31	25.5996	534.713	3
19-Apr-2019 23:38:55	25.7396	538.6	3
19-Apr-2019 23:47:27	25.8818	570.83	3
19-Apr-2019 23:56:01	26.0246	529.563	3
20-Apr-2019 00:04:35	26.1674	562.709	3
20-Apr-2019 00:13:11	26.3107	521.285	3
20-Apr-2019 00:21:35	26.4507	551.381	3
20-Apr-2019 00:30:07	26.5929	574.148	3
20-Apr-2019 00:38:39	26.7351	576.897	3
20-Apr-2019 00:47:15	26.8785	552.14	3
20-Apr-2019 00:55:49	27.0212	571.098	3
20-Apr-2019 01:04:15	27.1618	618.242	3
20-Apr-2019 01:12:53	27.3057	601.385	3
20-Apr-2019 01:21:23	27.4474	559.849	3
20-Apr-2019 01:29:59	27.5907	536.657	3
20-Apr-2019 01:38:27	27.7318	613.092	3
20-Apr-2019 01:46:59	27.874	611.528	3
20-Apr-2019 01:55:29	28.0157	599.821	3
20-Apr-2019 02:04:03	28.1585	592.995	3
20-Apr-2019 02:12:31	28.2996	592.537	3
20-Apr-2019 02:21:05	28.4424	519.341	3
20-Apr-2019 02:38:11	28.7274	637.691	3
20-Apr-2019 02:46:45	28.8701	634.642	3
20-Apr-2019 02:55:35	29.0174	645.891	3
20-Apr-2019 03:04:01	29.1579	594.291	3
20-Apr-2019 03:12:39	29.3018	628.006	3
20-Apr-2019 03:21:07	29.4429	622.666	3
20-Apr-2019 03:29:39	29.5851	691.739	3
20-Apr-2019 03:38:07	29.7262	652.115	3
20-Apr-2019 03:46:43	29.8696	648.07	3
20-Apr-2019 03:55:11	30.0107	664.928	3
20-Apr-2019 04:03:51	30.1551	620.755	3
20-Apr-2019 04:12:17	30.2957	622.856	3
20-Apr-2019 04:20:49	30.4379	645.132	3
20-Apr-2019 04:29:25	30.5812	719.892	3
20-Apr-2019 04:37:59	30.724	663.096	3
20-Apr-2019 04:46:29	30.8657	654.058	3
20-Apr-2019 04:55:03	31.0085	684.835	3
20-Apr-2019 05:03:33	31.1501	680.3	3
20-Apr-2019 05:12:23	31.2973	653.79	3
20-Apr-2019 05:20:51	31.4385	668.436	3
20-Apr-2019 05:29:23	31.5807	669.083	3
20-Apr-2019 05:37:59	31.724	650.282	3
20-Apr-2019 05:46:25	31.8646	681.138	3
20-Apr-2019 05:55:03	32.0085	697.616	3
20-Apr-2019 06:12:03	32.2918	683.428	3
20-Apr-2019 06:20:35	32.434	680.758	3
20-Apr-2019 06:29:05	32.5757	706.732	3
20-Apr-2019 06:37:43	32.7196	694.141	3
20-Apr-2019 06:46:13	32.8613	700.934	3
20-Apr-2019 06:54:43	33.0029	692.734	3
20-Apr-2019 07:03:15	33.1451	721.836	3
20-Apr-2019 07:11:49	33.2879	664.47	3
20-Apr-2019 07:20:15	33.4285	700.017	3
20-Apr-2019 07:29:11	33.5774	727.287	3
20-Apr-2019 07:37:39	33.7185	744.681	3
20-Apr-2019 07:46:07	33.8596	729.387	3
20-Apr-2019 07:54:43	34.0029	708.865	3
20-Apr-2019 08:03:17	34.1457	722.719	3
20-Apr-2019 08:11:43	34.2862	690.522	3
20-Apr-2019 08:20:15	34.4284	746.134	3
20-Apr-2019 08:28:51	34.5718	710.239	3
20-Apr-2019 08:37:25	34.7146	759.863	3
20-Apr-2019 08:45:55	34.8562	742.201	3
20-Apr-2019 08:54:31	34.9996	751.474	3
20-Apr-2019 09:02:57	35.1401	737.319	3
20-Apr-2019 09:11:27	35.2818	758.411	3
20-Apr-2019 09:19:59	35.424	705.089	3
20-Apr-2019 09:28:31	35.5662	712.877	3
20-Apr-2019 09:37:27	35.7151	735.565	3
20-Apr-2019 09:45:55	35.8562	741.173	3
20-Apr-2019 09:54:29	35.999	700.476	3
20-Apr-2019 10:02:59	36.1407	761.427	3
20-Apr-2019 10:11:31	36.2829	690.142	3
20-Apr-2019 10:28:35	36.5673	712.072	3
20-Apr-2019 10:37:07	36.7096	702.498	3
20-Apr-2019 10:45:41	36.8523	749.563	3
20-Apr-2019 10:54:07	36.9929	753.686	3
20-Apr-2019 11:02:47	37.1374	804.985	3
20-Apr-2019 11:11:17	37.279	724.885	3
20-Apr-2019 11:19:47	37.4207	758.299	3
20-Apr-2019 11:28:21	37.5635	748.536	3
20-Apr-2019 11:36:47	37.704	804.985	3
20-Apr-2019 11:45:23	37.8473	798.271	3
20-Apr-2019 11:54:09	37.9935	755.361	3
20-Apr-2019 12:02:47	38.1374	850.598	3
20-Apr-2019 12:11:13	38.2779	770.923	3
20-Apr-2019 12:19:51	38.4218	806.359	3
20-Apr-2019 12:28:17	38.5623	844.688	3
20-Apr-2019 12:36:53	38.7057	827.562	3
20-Apr-2019 12:45:21	38.8468	787.859	3
20-Apr-2019 12:53:53	38.989	835.729	3
20-Apr-2019 13:02:23	39.1307	816.771	3
20-Apr-2019 13:10:55	39.2729	813.944	3
20-Apr-2019 13:19:35	39.4173	831.338	3
20-Apr-2019 13:28:03	39.5585	809.298	3
20-Apr-2019 13:36:37	39.7012	853.582	3
20-Apr-2019 13:45:09	39.8434	831.685	3
20-Apr-2019 13:53:37	39.9846	863.758	3
20-Apr-2019 14:11:19	40.2796	882.526	3
20-Apr-2019 14:28:15	40.5618	855.938	3
20-Apr-2019 14:36:49	40.7046	868.339	3
20-Apr-2019 14:45:19	40.8462	954.728	3
20-Apr-2019 14:53:51	40.9885	926.352	3
20-Apr-2019 15:02:25	41.1312	945.958	3
20-Apr-2019 15:10:57	41.2735	908.847	3
20-Apr-2019 15:36:31	41.6996	917.315	3
20-Apr-2019 18:10:39	44.2685	970.826	3
20-Apr-2019 18:19:19	44.4129	1039.14	3
20-Apr-2019 18:27:45	44.5535	978.489	3
20-Apr-2019 18:36:47	44.704	971.965	3
20-Apr-2019 18:45:19	44.8462	967.05	3
20-Apr-2019 18:53:51	44.9885	991.237	3
20-Apr-2019 19:10:55	45.2729	969.184	3
20-Apr-2019 19:45:11	45.844	984.634	3
20-Apr-2019 20:02:07	46.1262	970.669	3
20-Apr-2019 20:10:41	46.269	979.327	3
20-Apr-2019 20:19:11	46.4107	990.544	3
20-Apr-2019 20:36:23	46.6973	989.627	3
20-Apr-2019 20:53:59	46.9907	986.388	3
20-Apr-2019 21:02:23	47.1307	1021.1	3
20-Apr-2019 21:10:57	47.2735	989.438	3
20-Apr-2019 21:19:31	47.4162	1008.85	3
20-Apr-2019 21:28:05	47.559	985.282	3
20-Apr-2019 21:45:05	47.8423	963.163	3
20-Apr-2019 21:53:43	47.9862	1030.89	3
20-Apr-2019 22:02:07	48.1262	999.09	3
20-Apr-2019 22:10:39	48.2685	1004.16	3
20-Apr-2019 22:27:45	48.5535	1035.13	3
20-Apr-2019 23:28:15	49.5618	1077.2	3
20-Apr-2019 23:36:51	49.7052	1135.75	3
21-Apr-2019 00:11:01	50.2746	1053.48	3
21-Apr-2019 00:36:31	50.6996	1059.51	3
21-Apr-2019 01:02:22	51.1304	1097.88	3
21-Apr-2019 01:10:45	51.2701	1078.65	3
21-Apr-2019 01:28:39	51.5685	1065.68	3
21-Apr-2019 01:37:09	51.7101	1150.48	3
21-Apr-2019 02:19:45	52.4201	1110.88	3
21-Apr-2019 02:28:17	52.5624	1114.23	3
21-Apr-2019 02:53:53	52.989	1099.18	3
21-Apr-2019 04:20:07	54.4263	1085.86	3
21-Apr-2019 04:28:35	54.5674	1121.83	3
21-Apr-2019 04:45:37	54.8512	1091.74	3
18-Apr-2019 22:20:16	1.27792	184.721	4
18-Apr-2019 23:02:58	1.98958	189.871	4
18-Apr-2019 23:28:32	2.41567	201.199	4
18-Apr-2019 23:37:02	2.55735	200.93	4
18-Apr-2019 23:54:06	2.8418	200.741	4
19-Apr-2019 00:11:12	3.1268	209.667	4
19-Apr-2019 00:19:46	3.26959	198.339	4
19-Apr-2019 00:28:22	3.4129	193.379	4
19-Apr-2019 00:36:46	3.55291	200.093	4
19-Apr-2019 00:45:24	3.69679	198.987	4
19-Apr-2019 00:53:50	3.83734	218.783	4
19-Apr-2019 01:02:22	3.97957	209.399	4
19-Apr-2019 01:10:58	4.12291	229.842	4
19-Apr-2019 01:19:34	4.26624	218.325	4
19-Apr-2019 01:36:36	4.55012	208.103	4
19-Apr-2019 01:53:38	4.83402	218.704	4
19-Apr-2019 02:10:46	5.11962	247.806	4
19-Apr-2019 02:19:10	5.25958	223.207	4
19-Apr-2019 02:27:46	5.4029	236.288	4
19-Apr-2019 02:44:48	5.6868	226.335	4
19-Apr-2019 02:53:18	5.82846	240.98	4
19-Apr-2019 03:01:56	5.97236	231.217	4
19-Apr-2019 03:10:24	6.11346	214.28	4
19-Apr-2019 03:19:00	6.2568	232.97	4
19-Apr-2019 03:35:58	6.53958	255.626	4
19-Apr-2019 03:53:04	6.82457	247.616	4
19-Apr-2019 04:01:40	6.9679	246.131	4
19-Apr-2019 04:10:12	7.11014	241.897	4
19-Apr-2019 04:18:42	7.25181	241.439	4
19-Apr-2019 05:01:18	7.9618	255.895	4
19-Apr-2019 05:09:52	8.10457	253.683	4
19-Apr-2019 05:26:54	8.38847	274.774	4
19-Apr-2019 05:44:04	8.67459	255.895	4
19-Apr-2019 06:43:42	9.66847	289.688	4
19-Apr-2019 07:00:46	9.95291	267.412	4
19-Apr-2019 08:17:42	11.2351	272.484	4
19-Apr-2019 08:34:38	11.5174	266.764	4
19-Apr-2019 08:43:12	11.6601	259.592	4
19-Apr-2019 09:17:20	12.229	312.344	4
19-Apr-2019 09:51:32	12.799	265.658	4
19-Apr-2019 10:25:40	13.3679	276.607	4
19-Apr-2019 12:07:58	15.0729	359.678	4
19-Apr-2019 12:16:30	15.2151	356.36	4
19-Apr-2019 12:25:02	15.3573	363.074	4
19-Apr-2019 12:42:14	15.644	359.488	4
19-Apr-2019 12:59:18	15.9285	378.479	4
19-Apr-2019 13:07:50	16.0707	372.38	4
19-Apr-2019 14:16:06	17.2085	367.877	4
19-Apr-2019 14:33:04	17.4912	395.494	4
19-Apr-2019 14:41:36	17.6335	409.033	4
19-Apr-2019 14:50:12	17.7768	397.627	4
19-Apr-2019 15:07:10	18.0596	391.528	4
19-Apr-2019 15:32:54	18.4885	395.035	4
19-Apr-2019 16:32:30	19.4818	418.797	4
19-Apr-2019 16:41:08	19.6257	417.043	4
19-Apr-2019 16:49:38	19.7674	410.329	4
19-Apr-2019 16:58:06	19.9085	432.605	4
19-Apr-2019 17:06:44	20.0524	437.219	4
19-Apr-2019 17:15:10	20.1929	435.733	4
19-Apr-2019 17:23:42	20.3351	436.191	4
19-Apr-2019 17:32:14	20.4773	451.675	4
19-Apr-2019 17:40:54	20.6218	422.573	4
19-Apr-2019 17:49:20	20.7623	459.305	4
19-Apr-2019 17:57:58	20.9062	473.683	4
19-Apr-2019 18:06:30	21.0485	450.458	4
19-Apr-2019 18:14:54	21.1885	480.508	4
19-Apr-2019 18:23:26	21.3307	468.958	4
19-Apr-2019 18:32:02	21.474	472.387	4
19-Apr-2019 18:40:38	21.6174	457.663	4
19-Apr-2019 18:49:02	21.7574	468.343	4
19-Apr-2019 18:57:36	21.9001	437.945	4
19-Apr-2019 19:06:10	22.0429	476.353	4
19-Apr-2019 19:14:42	22.1852	449.352	4
19-Apr-2019 19:23:10	22.3262	473.84	4
19-Apr-2019 19:31:42	22.4685	453.887	4
19-Apr-2019 19:40:22	22.6129	497.523	4
19-Apr-2019 19:48:46	22.7529	471.549	4
19-Apr-2019 19:57:24	22.8968	492.909	4
19-Apr-2019 20:05:50	23.0373	500.193	4
19-Apr-2019 20:14:22	23.1795	490.619	4
19-Apr-2019 20:23:02	23.324	479.023	4
19-Apr-2019 20:31:32	23.4657	455.529	4
19-Apr-2019 20:40:02	23.6074	479.86	4
19-Apr-2019 20:48:30	23.7485	489.133	4
19-Apr-2019 20:57:04	23.8912	485.927	4
19-Apr-2019 21:05:34	24.0329	472.845	4
19-Apr-2019 21:14:06	24.1751	489.055	4
19-Apr-2019 21:22:46	24.3196	524.524	4
19-Apr-2019 21:31:10	24.4596	546.722	4
19-Apr-2019 21:39:48	24.6035	532.724	4
19-Apr-2019 21:48:22	24.7463	514.459	4
19-Apr-2019 21:56:54	24.8885	541.159	4
19-Apr-2019 22:05:22	25.0296	523.038	4
19-Apr-2019 22:13:52	25.1712	529.484	4
19-Apr-2019 22:22:22	25.3129	546.421	4
19-Apr-2019 22:30:54	25.4551	512.437	4
19-Apr-2019 22:39:32	25.599	554.051	4
19-Apr-2019 22:48:02	25.7407	512.816	4
19-Apr-2019 22:56:30	25.8818	516.023	4
19-Apr-2019 23:05:08	26.0257	519.341	4
19-Apr-2019 23:13:34	26.1662	484.821	4
19-Apr-2019 23:22:14	26.3107	510.415	4
19-Apr-2019 23:30:38	26.4507	521.553	4
19-Apr-2019 23:39:14	26.594	541.349	4
19-Apr-2019 23:47:42	26.7351	565.837	4
19-Apr-2019 23:56:22	26.8796	550.576	4
20-Apr-2019 00:04:46	27.0196	504.047	4
20-Apr-2019 00:13:22	27.1629	582.047	4
20-Apr-2019 00:21:56	27.3057	573.042	4
20-Apr-2019 00:30:30	27.4485	613.629	4
20-Apr-2019 00:39:02	27.5907	583.99	4
20-Apr-2019 00:47:26	27.7307	599.284	4
20-Apr-2019 00:56:04	27.8746	603.138	4
20-Apr-2019 01:04:32	28.0157	618.622	4
20-Apr-2019 01:13:06	28.1585	613.472	4
20-Apr-2019 01:21:34	28.2996	586.66	4
20-Apr-2019 01:30:14	28.444	607.372	4
20-Apr-2019 01:38:42	28.5851	639.144	4
20-Apr-2019 01:47:16	28.7279	612.254	4
20-Apr-2019 01:55:46	28.8696	611.26	4
20-Apr-2019 02:04:14	29.0107	608.747	4
20-Apr-2019 02:12:46	29.1529	609.395	4
20-Apr-2019 02:21:20	29.2957	637.96	4
20-Apr-2019 02:29:54	29.4385	601.574	4
20-Apr-2019 02:38:22	29.5796	598.446	4
20-Apr-2019 02:46:56	29.7224	661.532	4
20-Apr-2019 03:04:14	30.0107	651.578	4
20-Apr-2019 03:12:46	30.1529	664.66	4
20-Apr-2019 03:21:18	30.2951	649.556	4
20-Apr-2019 03:29:58	30.4396	647.534	4
20-Apr-2019 03:38:28	30.5813	664.012	4
20-Apr-2019 03:47:02	30.724	667.408	4
20-Apr-2019 03:55:32	30.8657	680.68	4
20-Apr-2019 04:03:58	31.0062	647.344	4
20-Apr-2019 04:12:34	31.1496	667.487	4
20-Apr-2019 04:21:10	31.2929	689.036	4
20-Apr-2019 04:29:36	31.4335	710.697	4
20-Apr-2019 04:38:08	31.5757	697.505	4
20-Apr-2019 04:46:44	31.719	658.482	4
20-Apr-2019 04:55:16	31.8613	695.594	4
20-Apr-2019 05:03:50	32.004	717.602	4
20-Apr-2019 05:12:30	32.1485	739.766	4
20-Apr-2019 05:21:08	32.2924	710.508	4
20-Apr-2019 05:29:36	32.4335	708.139	4
20-Apr-2019 05:38:12	32.5768	707	4
20-Apr-2019 05:46:38	32.7174	729.767	4
20-Apr-2019 05:55:16	32.8612	749.484	4
20-Apr-2019 06:03:50	33.004	734.57	4
20-Apr-2019 06:12:22	33.1463	713.178	4
20-Apr-2019 06:20:46	33.2862	761.081	4
20-Apr-2019 06:29:24	33.4301	762.376	4
20-Apr-2019 06:37:58	33.5729	744.38	4
20-Apr-2019 06:46:22	33.7129	748.536	4
20-Apr-2019 06:54:54	33.8551	794.004	4
20-Apr-2019 07:03:28	33.9979	751.585	4
20-Apr-2019 07:11:58	34.1396	778.743	4
20-Apr-2019 07:29:20	34.429	774.162	4
20-Apr-2019 07:37:54	34.5718	755.629	4
20-Apr-2019 07:54:58	34.8563	740.1	4
20-Apr-2019 08:03:26	34.9974	769.66	4
20-Apr-2019 08:12:04	35.1412	771.95	4
20-Apr-2019 08:20:30	35.2818	782.63	4
20-Apr-2019 08:29:10	35.4263	762.834	4
20-Apr-2019 08:37:40	35.5679	775.379	4
20-Apr-2019 08:46:06	35.7085	776.485	4
20-Apr-2019 08:54:44	35.8523	769.581	4
20-Apr-2019 09:03:10	35.9929	766.453	4
20-Apr-2019 09:11:42	36.1351	739.989	4
20-Apr-2019 09:20:14	36.2773	758.299	4
20-Apr-2019 09:28:46	36.4196	757.606	4
20-Apr-2019 09:37:34	36.5662	766.722	4
20-Apr-2019 09:46:08	36.709	790.909	4
20-Apr-2019 09:54:38	36.8507	723.779	4
20-Apr-2019 10:03:14	36.994	736.134	4
20-Apr-2019 10:11:42	37.1351	741.632	4
20-Apr-2019 10:20:18	37.2785	755.361	4
20-Apr-2019 10:28:50	37.4207	768.443	4
20-Apr-2019 10:37:18	37.5618	786.295	4
20-Apr-2019 10:45:58	37.7062	794.874	4
20-Apr-2019 10:54:24	37.8468	775.851	4
20-Apr-2019 11:02:54	37.9885	820.626	4
20-Apr-2019 11:11:34	38.1329	786.374	4
20-Apr-2019 11:20:06	38.2751	809.219	4
20-Apr-2019 11:28:32	38.4157	794.115	4
20-Apr-2019 11:37:04	38.5579	808.604	4
20-Apr-2019 11:45:34	38.6996	818.335	4
20-Apr-2019 11:54:22	38.8462	846.71	4
20-Apr-2019 12:03:02	38.9907	813.643	4
20-Apr-2019 12:11:32	39.1324	798.919	4
20-Apr-2019 12:19:58	39.2729	819.552	4
20-Apr-2019 12:28:34	39.4162	858.876	4
20-Apr-2019 12:37:04	39.5579	830.69	4
20-Apr-2019 12:45:34	39.6996	875.433	4
20-Apr-2019 12:54:10	39.8429	895.228	4
20-Apr-2019 13:02:40	39.9846	888.593	4
20-Apr-2019 13:11:16	40.1279	874.327	4
20-Apr-2019 13:19:44	40.269	878.181	4
20-Apr-2019 13:28:16	40.4113	865.4	4
20-Apr-2019 13:36:48	40.5535	898.579	4
20-Apr-2019 13:45:18	40.6951	860.977	4
20-Apr-2019 13:53:50	40.8374	874.896	4
20-Apr-2019 14:03:02	40.9907	893.318	4
20-Apr-2019 14:11:32	41.1324	887.788	4
20-Apr-2019 14:20:04	41.2746	899.116	4
20-Apr-2019 14:28:38	41.4173	881.99	4
20-Apr-2019 14:45:36	41.7001	922.956	4
20-Apr-2019 14:54:10	41.8429	939.513	4
20-Apr-2019 15:02:38	41.984	931.424	4
20-Apr-2019 15:11:16	42.1278	907.394	4
20-Apr-2019 15:19:42	42.2685	893.854	4
20-Apr-2019 15:28:20	42.4124	943.4	4
20-Apr-2019 15:36:48	42.5535	929.703	4
20-Apr-2019 15:45:18	42.6951	965.597	4
20-Apr-2019 15:53:58	42.8396	969.877	4
20-Apr-2019 16:02:22	42.9796	936.843	4
20-Apr-2019 16:20:02	43.274	937.301	4
20-Apr-2019 16:28:32	43.4157	1026.63	4
20-Apr-2019 16:45:42	43.7018	1008.02	4
20-Apr-2019 16:54:06	43.8417	979.059	4
20-Apr-2019 17:02:38	43.984	1037.61	4
20-Apr-2019 17:19:46	44.2696	1035.02	4
20-Apr-2019 17:36:48	44.5535	1010.26	4
20-Apr-2019 17:45:24	44.6968	965.676	4
20-Apr-2019 17:53:58	44.8396	1051.8	4
20-Apr-2019 18:02:28	44.9812	1033.91	4
20-Apr-2019 18:10:56	45.1223	1019.46	4
20-Apr-2019 18:19:30	45.2651	1020.21	4
20-Apr-2019 18:28:02	45.4074	1065.68	4
20-Apr-2019 19:11:14	46.1274	1012.58	4
20-Apr-2019 19:19:50	46.2707	1014.8	4
20-Apr-2019 20:10:58	47.1229	1041.08	4
20-Apr-2019 20:19:26	47.264	1036.58	4
20-Apr-2019 20:28:02	47.4074	1032.58	4
20-Apr-2019 20:36:32	47.549	1091.74	4
20-Apr-2019 20:45:34	47.6996	1081.97	4
20-Apr-2019 21:11:16	48.1279	1056.72	4
20-Apr-2019 21:19:44	48.269	1057.1	4
20-Apr-2019 21:28:22	48.4129	1044.51	4
20-Apr-2019 21:53:56	48.839	1038.15	4
20-Apr-2019 22:10:56	49.1224	1095.05	4
20-Apr-2019 22:19:34	49.2662	1068.01	4
20-Apr-2019 22:45:10	49.6929	1035.93	4
20-Apr-2019 22:53:40	49.8346	995.583	4
20-Apr-2019 23:37:10	50.5596	1078.27	4
20-Apr-2019 23:45:38	50.7007	1068.89	4
20-Apr-2019 23:54:06	50.8418	1104.17	4
21-Apr-2019 00:45:24	51.6968	1047.64	4
21-Apr-2019 01:02:41	51.9848	1095.51	4
21-Apr-2019 02:02:58	52.9896	1144.14	4
21-Apr-2019 02:11:26	53.1307	1150.78	4
21-Apr-2019 02:28:38	53.4174	1113.1	4
21-Apr-2019 02:45:38	53.7007	1090.17	4
21-Apr-2019 03:02:42	53.9851	1123.73	4
21-Apr-2019 07:37:18	58.5618	1165.88	4
21-Apr-2019 08:12:16	59.1446	1161	4
21-Apr-2019 08:29:20	59.429	1149.37	4
21-Apr-2019 08:55:02	59.8574	1169.85	4
21-Apr-2019 09:03:26	59.9973	1168.93	4
21-Apr-2019 10:45:58	61.7062	1177.9	4
21-Apr-2019 12:28:20	63.4124	1144.41	4
21-Apr-2019 12:36:50	63.554	1186.67	4
21-Apr-2019 13:02:22	63.9796	1188.96	4
21-Apr-2019 13:36:36	64.5501	1187.05	4
21-Apr-2019 13:45:08	64.6924	1132.43	4
18-Apr-2019 22:11:59	0.424009	164.277	5
18-Apr-2019 22:29:09	0.710134	156.725	5
18-Apr-2019 23:28:53	1.70568	140.437	5
19-Apr-2019 01:19:43	3.5529	175.147	5
19-Apr-2019 01:28:15	3.69512	191.625	5
19-Apr-2019 01:45:19	3.97956	188.117	5
19-Apr-2019 01:53:51	4.12178	201.847	5
19-Apr-2019 02:11:01	4.4079	197.233	5
19-Apr-2019 02:53:37	5.1179	211.152	5
19-Apr-2019 03:27:49	5.68791	217.867	5
19-Apr-2019 03:44:55	5.9729	212.069	5
19-Apr-2019 04:10:23	6.39734	223.855	5
19-Apr-2019 04:19:03	6.54178	232.512	5
19-Apr-2019 04:27:31	6.68289	219.431	5
19-Apr-2019 04:44:31	6.96623	223.475	5
19-Apr-2019 04:53:09	7.11012	240.98	5
19-Apr-2019 05:01:35	7.25068	243.461	5
19-Apr-2019 05:27:15	7.67846	217.677	5
19-Apr-2019 06:27:03	8.67512	236.099	5
19-Apr-2019 07:01:05	9.24235	247.616	5
19-Apr-2019 07:18:09	9.52678	239.037	5
19-Apr-2019 07:35:13	9.81122	241.439	5
19-Apr-2019 07:43:45	9.95345	232.781	5
19-Apr-2019 08:35:01	10.8079	255.626	5
19-Apr-2019 11:25:43	13.6529	292.816	5
19-Apr-2019 12:16:53	14.5057	314.366	5
19-Apr-2019 13:42:07	15.9262	281.22	5
19-Apr-2019 13:59:15	16.2118	323.024	5
19-Apr-2019 14:07:45	16.3534	326.263	5
19-Apr-2019 14:16:23	16.4973	292.09	5
19-Apr-2019 14:33:27	16.7818	353.042	5
19-Apr-2019 14:41:59	16.924	327.716	5
19-Apr-2019 14:50:23	17.064	327.985	5
19-Apr-2019 14:58:59	17.2074	360.973	5
19-Apr-2019 15:07:29	17.349	362.616	5
19-Apr-2019 15:16:07	17.4929	352.394	5
19-Apr-2019 15:24:31	17.6329	304.792	5
19-Apr-2019 15:33:03	17.7751	340.876	5
19-Apr-2019 15:41:35	17.9173	368.604	5
19-Apr-2019 15:50:11	18.0607	346.059	5
19-Apr-2019 15:58:45	18.2035	368.525	5
19-Apr-2019 16:07:11	18.344	371.006	5
19-Apr-2019 16:58:23	19.1973	357.845	5
19-Apr-2019 17:58:13	20.1946	402.208	5
19-Apr-2019 18:06:41	20.3357	390.154	5
19-Apr-2019 18:15:19	20.4796	387.752	5
19-Apr-2019 18:23:51	20.6218	426.617	5
19-Apr-2019 18:40:47	20.904	411.245	5
19-Apr-2019 18:49:23	21.0473	426.539	5
19-Apr-2019 18:57:55	21.1896	400.376	5
19-Apr-2019 19:15:01	21.4746	424.864	5
19-Apr-2019 19:23:29	21.6157	423.031	5
19-Apr-2019 19:32:07	21.7596	467.125	5
19-Apr-2019 19:40:35	21.9007	458.468	5
19-Apr-2019 19:49:11	22.044	429.935	5
19-Apr-2019 20:06:07	22.3262	407.28	5
19-Apr-2019 20:31:43	22.7529	451.217	5
19-Apr-2019 20:48:49	23.0379	446.224	5
19-Apr-2019 20:57:25	23.1813	431.578	5
19-Apr-2019 21:05:57	23.3235	480.286	5
19-Apr-2019 21:14:29	23.4657	497.065	5
19-Apr-2019 21:22:57	23.6068	461.707	5
19-Apr-2019 21:31:27	23.7485	471.091	5
19-Apr-2019 21:40:03	23.8918	474.867	5
19-Apr-2019 21:48:37	24.0346	485.089	5
19-Apr-2019 21:57:11	24.1774	435.275	5
19-Apr-2019 22:05:35	24.3173	519.878	5
19-Apr-2019 22:39:51	24.8885	521.821	5
19-Apr-2019 22:48:15	25.0285	520.827	5
19-Apr-2019 22:56:49	25.1712	512.895	5
19-Apr-2019 23:13:55	25.4562	532.691	5
19-Apr-2019 23:22:23	25.5973	522.201	5
19-Apr-2019 23:31:03	25.7418	447.519	5
19-Apr-2019 23:47:59	26.024	494.585	5
20-Apr-2019 00:05:03	26.3085	541.27	5
20-Apr-2019 00:22:11	26.594	506.371	5
20-Apr-2019 00:47:43	27.0196	497.634	5
20-Apr-2019 01:13:27	27.4485	531.775	5
20-Apr-2019 01:21:53	27.589	544.209	5
20-Apr-2019 01:30:27	27.7318	514.649	5
20-Apr-2019 01:38:55	27.8729	518.615	5
20-Apr-2019 01:47:31	28.0162	611.718	5
20-Apr-2019 01:55:59	28.1573	555.537	5
20-Apr-2019 02:04:33	28.3001	582.426	5
20-Apr-2019 02:13:03	28.4418	577.734	5
20-Apr-2019 02:21:41	28.5857	588.224	5
20-Apr-2019 02:30:13	28.7279	630.833	5
20-Apr-2019 02:47:15	29.0118	565.379	5
20-Apr-2019 02:56:05	29.159	595.207	5
20-Apr-2019 03:04:39	29.3018	589.33	5
20-Apr-2019 03:13:05	29.4423	593.676	5
20-Apr-2019 03:21:41	29.5857	624.799	5
20-Apr-2019 03:30:09	29.7268	573.232	5
20-Apr-2019 03:38:43	29.8696	668.704	5
20-Apr-2019 03:47:11	30.0107	618.242	5
20-Apr-2019 03:55:45	30.1535	616.299	5
20-Apr-2019 04:04:17	30.2957	608.289	5
20-Apr-2019 04:12:47	30.4374	614.277	5
20-Apr-2019 04:21:23	30.5807	616.22	5
20-Apr-2019 04:29:55	30.7229	619.348	5
20-Apr-2019 04:38:31	30.8663	651.388	5
20-Apr-2019 04:46:59	31.0073	633.267	5
20-Apr-2019 04:55:29	31.149	630.139	5
20-Apr-2019 05:04:03	31.2918	641.736	5
20-Apr-2019 05:12:53	31.439	672.558	5
20-Apr-2019 05:21:23	31.5807	622.555	5
20-Apr-2019 05:29:51	31.7218	650.583	5
20-Apr-2019 05:38:23	31.864	677.741	5
20-Apr-2019 05:47:03	32.0085	670.648	5
20-Apr-2019 05:55:35	32.1507	637.502	5
20-Apr-2019 06:03:59	32.2907	686.667	5
20-Apr-2019 06:12:37	32.4346	650.282	5
20-Apr-2019 06:21:05	32.5757	671.911	5
20-Apr-2019 06:29:41	32.719	705.704	5
20-Apr-2019 06:38:09	32.8601	705.089	5
20-Apr-2019 06:46:39	33.0018	644.674	5
20-Apr-2019 06:55:13	33.1446	678.199	5
20-Apr-2019 07:03:45	33.2868	652.494	5
20-Apr-2019 07:12:17	33.429	692.655	5
20-Apr-2019 07:21:11	33.5775	736.023	5
20-Apr-2019 07:29:39	33.7185	743.196	5
20-Apr-2019 07:38:09	33.8601	745.676	5
20-Apr-2019 07:55:11	34.144	768.253	5
20-Apr-2019 13:45:37	39.9846	778.475	5
20-Apr-2019 14:11:47	40.4207	799.187	5
20-Apr-2019 14:37:25	40.8479	798.729	5
20-Apr-2019 14:45:55	40.9896	839.774	5
20-Apr-2019 14:54:31	41.1329	825.161	5
20-Apr-2019 15:28:39	41.7018	814.369	5
20-Apr-2019 15:37:03	41.8418	825.429	5
20-Apr-2019 15:45:37	41.9846	784.162	5
20-Apr-2019 15:54:15	42.1285	827.752	5
20-Apr-2019 16:02:47	42.2707	839.964	5
20-Apr-2019 16:11:11	42.4107	835.684	5
20-Apr-2019 16:20:23	42.564	835.651	5
20-Apr-2019 16:28:55	42.7062	834.623	5
20-Apr-2019 16:37:21	42.8468	972.77	5
20-Apr-2019 17:28:39	43.7018	912.086	5
20-Apr-2019 17:37:09	43.8435	927.19	5
20-Apr-2019 18:02:45	44.2701	906.367	5
20-Apr-2019 18:19:51	44.5551	908.12	5
20-Apr-2019 18:54:23	45.1307	924.062	5
18-Apr-2019 23:29:08	1.56346	152.111	6
19-Apr-2019 00:45:52	2.84235	187.391	6
19-Apr-2019 01:02:54	3.12624	191.245	6
19-Apr-2019 01:11:26	3.26846	173.203	6
19-Apr-2019 01:28:32	3.55347	194.753	6
19-Apr-2019 01:45:34	3.83736	186.743	6
19-Apr-2019 01:54:06	3.97958	196.507	6
19-Apr-2019 02:02:46	4.12403	182.967	6
19-Apr-2019 02:11:10	4.26402	181.593	6
19-Apr-2019 02:28:16	4.54903	207.455	6
19-Apr-2019 02:53:50	4.97513	224.96	6
19-Apr-2019 03:45:04	5.82902	196.049	6
19-Apr-2019 04:10:42	6.25624	208.103	6
19-Apr-2019 04:19:18	6.39961	160.691	6
19-Apr-2019 04:36:20	6.68348	219.62	6
19-Apr-2019 05:18:56	7.39347	228.926	6
19-Apr-2019 05:27:34	7.53736	204.248	6
19-Apr-2019 05:44:34	7.82068	243.461	6
19-Apr-2019 06:01:36	8.10457	252.956	6
19-Apr-2019 06:10:12	8.24791	229.195	6
19-Apr-2019 06:35:48	8.6746	256.353	6
19-Apr-2019 06:44:18	8.81624	251.471	6
19-Apr-2019 06:52:48	8.9579	240.333	6
19-Apr-2019 07:01:22	9.10071	237.205	6
19-Apr-2019 07:09:52	9.24235	254.33	6
19-Apr-2019 07:35:28	9.66903	264.742	6
19-Apr-2019 07:44:04	9.81235	257	6
19-Apr-2019 08:09:40	10.239	280.114	6
19-Apr-2019 08:18:08	10.3801	266.764	6
19-Apr-2019 08:43:42	10.8062	278.819	6
19-Apr-2019 08:52:14	10.9485	254.978	6
19-Apr-2019 09:00:50	11.0918	271.836	6
19-Apr-2019 09:09:18	11.2329	265.2	6
19-Apr-2019 09:17:52	11.3757	256.084	6
19-Apr-2019 09:26:26	11.5185	263.905	6
19-Apr-2019 09:52:04	11.9457	280.114	6
19-Apr-2019 10:26:06	12.5129	260.129	6
19-Apr-2019 10:34:46	12.6574	291.364	6
19-Apr-2019 10:43:18	12.7996	279.008	6
19-Apr-2019 11:08:50	13.2251	326.99	6
19-Apr-2019 11:25:52	13.509	275.69	6
19-Apr-2019 11:42:56	13.7935	317.606	6
19-Apr-2019 11:51:26	13.9351	309.026	6
19-Apr-2019 12:00:02	14.0785	338.854	6
19-Apr-2019 12:17:10	14.364	306.356	6
19-Apr-2019 12:25:40	14.5057	339.692	6
19-Apr-2019 13:25:22	15.5007	324.588	6
19-Apr-2019 13:33:54	15.6429	277.444	6
19-Apr-2019 13:42:28	15.7857	308.378	6
19-Apr-2019 13:51:02	15.9285	340.608	6
19-Apr-2019 13:59:28	16.069	354.986	6
19-Apr-2019 14:08:02	16.2118	335.19	6
19-Apr-2019 14:16:30	16.3529	286.292	6
19-Apr-2019 14:25:10	16.4974	347.623	6
19-Apr-2019 15:07:44	17.2068	356.091	6
19-Apr-2019 15:16:14	17.3485	368.794	6
19-Apr-2019 15:24:54	17.493	377.91	6
19-Apr-2019 15:33:18	17.6329	363.454	6
19-Apr-2019 16:24:34	18.4874	424.484	6
19-Apr-2019 17:07:18	19.1996	382.87	6
19-Apr-2019 17:15:48	19.3412	405.257	6
19-Apr-2019 17:24:14	19.4818	432.605	6
19-Apr-2019 17:58:26	20.0518	345.411	6
19-Apr-2019 18:07:00	20.1946	393.203	6
19-Apr-2019 18:15:34	20.3374	350.909	6
19-Apr-2019 18:24:00	20.4779	395.952	6
19-Apr-2019 18:41:04	20.7623	414.184	6
19-Apr-2019 18:49:38	20.9052	419.792	6
19-Apr-2019 19:06:46	21.1907	444.012	6
19-Apr-2019 19:32:16	21.6157	488.597	6
19-Apr-2019 19:40:50	21.7585	450.189	6
19-Apr-2019 19:49:20	21.9001	432.147	6
19-Apr-2019 19:57:54	22.0429	474.599	6
19-Apr-2019 20:14:56	22.3268	477.079	6
19-Apr-2019 20:23:26	22.4685	491.803	6
19-Apr-2019 21:23:12	23.4646	495.043	6
19-Apr-2019 21:48:54	23.8929	466.399	6
19-Apr-2019 22:05:54	24.1763	480.776	6
19-Apr-2019 22:48:36	24.8879	492.183	6
19-Apr-2019 22:57:08	25.0301	515.218	6
19-Apr-2019 23:05:40	25.1724	484.552	6
19-Apr-2019 23:14:06	25.3129	510.794	6
19-Apr-2019 23:48:22	25.884	524.602	6
19-Apr-2019 23:56:54	26.0262	522.011	6
20-Apr-2019 00:13:54	26.3096	540.433	6
20-Apr-2019 00:39:30	26.7362	543.371	6
20-Apr-2019 01:13:40	27.3057	537.952	6
20-Apr-2019 01:30:38	27.5885	569.613	6
20-Apr-2019 01:47:50	27.8752	565.111	6
20-Apr-2019 01:56:18	28.0162	567.133	6
20-Apr-2019 02:04:54	28.1596	570.071	6
20-Apr-2019 02:13:22	28.3006	573.31	6
20-Apr-2019 02:21:56	28.4435	582.237	6
20-Apr-2019 02:30:22	28.584	611.528	6
20-Apr-2019 02:39:00	28.7279	569.534	6
20-Apr-2019 02:47:30	28.8696	580.672	6
20-Apr-2019 02:56:20	29.0168	625.984	6
20-Apr-2019 03:04:54	29.1596	595.05	6
20-Apr-2019 03:13:20	29.3001	560.876	6
20-Apr-2019 03:21:52	29.4424	637.312	6
20-Apr-2019 03:30:24	29.5846	571.098	6
20-Apr-2019 03:38:58	29.7274	592	6
20-Apr-2019 03:47:32	29.8701	586.471	6
20-Apr-2019 03:55:58	30.0107	652.036	6
20-Apr-2019 04:04:30	30.1529	610.501	6
20-Apr-2019 04:13:08	30.2968	607.562	6
20-Apr-2019 04:30:10	30.5807	640.708	6
20-Apr-2019 04:38:42	30.7229	653.221	6
20-Apr-2019 04:47:10	30.864	628.922	6
20-Apr-2019 04:55:42	31.0062	609.853	6
20-Apr-2019 05:04:18	31.1496	668.894	6
20-Apr-2019 05:13:10	31.2974	655.891	6
20-Apr-2019 05:21:34	31.4374	656.46	6
20-Apr-2019 05:30:14	31.5818	669.509	6
20-Apr-2019 05:38:42	31.7229	663.901	6
20-Apr-2019 05:47:10	31.864	642.619	6
20-Apr-2019 05:55:44	32.0068	600.926	6
20-Apr-2019 06:04:20	32.1501	678.546	6
20-Apr-2019 06:12:46	32.2907	643.568	6
20-Apr-2019 06:21:26	32.4351	680.758	6
20-Apr-2019 06:29:50	32.5751	633.804	6
20-Apr-2019 06:38:22	32.7174	682.591	6
20-Apr-2019 06:46:58	32.8607	657.376	6
20-Apr-2019 06:55:32	33.0035	660.426	6
20-Apr-2019 07:04:00	33.1446	674.234	6
20-Apr-2019 07:12:34	33.2873	678.199	6
20-Apr-2019 07:21:23	33.4343	666.413	6
20-Apr-2019 07:21:28	33.4356	655.733	6
20-Apr-2019 07:29:52	33.5757	745.787	6
20-Apr-2019 07:38:24	33.7179	667.978	6
20-Apr-2019 07:47:02	33.8618	666.492	6
20-Apr-2019 07:55:28	34.0024	693.271	6
20-Apr-2019 08:04:02	34.1451	693.46	6
20-Apr-2019 08:12:32	34.2868	722.942	6
20-Apr-2019 08:21:08	34.4301	695.672	6
20-Apr-2019 08:29:42	34.5729	727.634	6
20-Apr-2019 08:38:08	34.7135	710.855	6
20-Apr-2019 08:46:42	34.8562	718.06	6
20-Apr-2019 08:55:10	34.9973	725.343	6
20-Apr-2019 09:03:44	35.1401	732.548	6
20-Apr-2019 09:12:22	35.284	719.971	6
20-Apr-2019 09:20:48	35.4245	726.717	6
20-Apr-2019 09:29:24	35.5679	704.363	6
20-Apr-2019 09:38:14	35.7151	727.365	6
20-Apr-2019 09:46:44	35.8568	708.675	6
20-Apr-2019 10:03:42	36.1396	711.993	6
20-Apr-2019 10:12:20	36.2835	785.994	6
20-Apr-2019 10:20:50	36.4252	757.462	6
20-Apr-2019 10:29:24	36.5679	735.611	6
20-Apr-2019 10:54:56	36.9935	699.559	6
20-Apr-2019 11:03:26	37.1351	729.387	6
20-Apr-2019 11:11:58	37.2773	727.634	6
20-Apr-2019 11:20:30	37.4196	743.385	6
20-Apr-2019 11:29:02	37.5618	738.314	6
20-Apr-2019 11:37:36	37.7046	702.956	6
20-Apr-2019 11:46:08	37.8468	694.756	6
20-Apr-2019 12:03:30	38.1362	704.14	6
20-Apr-2019 12:12:02	38.2785	704.062	6
20-Apr-2019 12:20:38	38.4218	719.087	6
20-Apr-2019 12:29:06	38.5629	692.197	6
20-Apr-2019 12:54:40	38.989	763.293	6
20-Apr-2019 13:03:16	39.1324	715.043	6
20-Apr-2019 13:11:48	39.2746	744.033	6
20-Apr-2019 13:20:14	39.4151	809.33	6
20-Apr-2019 13:28:46	39.5574	795.98	6
20-Apr-2019 13:37:26	39.7018	775.615	6
20-Apr-2019 13:45:54	39.8429	808.224	6
20-Apr-2019 13:54:24	39.9846	799.645	6
20-Apr-2019 14:03:30	40.1363	778.017	6
20-Apr-2019 14:12:04	40.279	815.397	6
20-Apr-2019 14:20:30	40.4196	843.504	6
20-Apr-2019 14:29:02	40.5618	799.835	6
20-Apr-2019 14:37:38	40.7051	798.539	6
20-Apr-2019 14:46:08	40.8468	808.84	6
20-Apr-2019 14:54:46	40.9907	834.735	6
20-Apr-2019 15:03:16	41.1324	845.382	6
20-Apr-2019 15:11:42	41.2729	833.976	6
20-Apr-2019 15:20:16	41.4157	838.89	6
20-Apr-2019 15:28:52	41.559	850.185	6
20-Apr-2019 15:45:56	41.8435	830.232	6
20-Apr-2019 15:54:24	41.9846	824.166	6
20-Apr-2019 16:02:56	42.1268	830.501	6
20-Apr-2019 16:11:26	42.2685	832.412	6
20-Apr-2019 16:20:30	42.4196	871.925	6
20-Apr-2019 16:29:02	42.5618	840.075	6
20-Apr-2019 16:46:08	42.8468	874.327	6
20-Apr-2019 16:54:46	42.9907	866.964	6
20-Apr-2019 17:03:10	43.1307	876.617	6
20-Apr-2019 17:11:46	43.274	865.243	6
20-Apr-2019 17:20:14	43.4151	855.479	6
20-Apr-2019 17:28:52	43.559	858.765	6
20-Apr-2019 18:11:26	44.2685	838.164	6
20-Apr-2019 18:19:58	44.4107	888.815	6
20-Apr-2019 18:28:38	44.5551	868.718	6
20-Apr-2019 18:37:42	44.7062	898.167	6
20-Apr-2019 18:46:06	44.8462	925.436	6
20-Apr-2019 18:54:40	44.989	931.692	6
20-Apr-2019 19:03:18	45.1329	921.248	6
20-Apr-2019 19:37:20	45.7001	933.983	6
20-Apr-2019 19:45:54	45.8429	958.124	6
20-Apr-2019 20:54:44	46.9901	961.442	6
20-Apr-2019 21:03:18	47.1329	990.655	6
20-Apr-2019 21:11:50	47.2751	931.882	6
20-Apr-2019 21:20:14	47.4151	981.316	6
20-Apr-2019 21:28:48	47.5579	977.272	6
20-Apr-2019 21:37:20	47.7001	950.271	6
20-Apr-2019 21:45:56	47.8435	986.656	6
20-Apr-2019 22:37:02	48.6951	948.092	6
20-Apr-2019 22:45:42	48.8396	1003.02	6
20-Apr-2019 23:03:34	49.1374	1044.51	6
20-Apr-2019 23:20:30	49.4195	961.789	6
20-Apr-2019 23:29:04	49.5624	1006.53	6
20-Apr-2019 23:46:10	49.8474	999.803	6
21-Apr-2019 00:28:54	50.5596	988.253	6
21-Apr-2019 01:46:22	51.8507	968.424	6
21-Apr-2019 02:29:06	52.5629	1005.57	6
21-Apr-2019 02:46:12	52.8479	1021.78	6
21-Apr-2019 02:54:42	52.9896	1041.38	6
21-Apr-2019 03:29:42	53.5729	1034.18	6
21-Apr-2019 03:46:46	53.8574	975.976	6
21-Apr-2019 04:03:42	54.1396	1036.77	6
21-Apr-2019 04:29:26	54.5685	1008.59	6
21-Apr-2019 04:37:58	54.7108	1029.3	6
21-Apr-2019 05:03:32	55.1368	1048.56	6
21-Apr-2019 05:20:38	55.4218	1027.23	6
21-Apr-2019 05:29:04	55.5624	1025.55	6
21-Apr-2019 05:47:02	55.8618	1058.97	6
21-Apr-2019 06:55:10	56.9974	1078.23	6
19-Apr-2019 00:37:34	2.13069	189.145	7
19-Apr-2019 01:11:48	2.70124	175.873	7
19-Apr-2019 02:20:02	3.83848	173.203	7
19-Apr-2019 02:45:38	4.26514	193.837	7
19-Apr-2019 02:54:12	4.40792	186.743	7
19-Apr-2019 03:02:46	4.55069	180.297	7
19-Apr-2019 04:02:22	5.54402	196.507	7
19-Apr-2019 04:11:00	5.68791	203.411	7
19-Apr-2019 04:19:32	5.83014	199.366	7
19-Apr-2019 04:45:10	6.25736	219.162	7
19-Apr-2019 05:02:14	6.54182	224.96	7
19-Apr-2019 05:10:38	6.6818	227.63	7
19-Apr-2019 05:19:16	6.8257	229.463	7
19-Apr-2019 05:53:20	7.39347	199.903	7
19-Apr-2019 06:19:00	7.82124	206.539	7
19-Apr-2019 06:36:00	8.10458	193.379	7
19-Apr-2019 06:44:30	8.24625	231.027	7
19-Apr-2019 07:27:10	8.95736	255.895	7
19-Apr-2019 07:35:44	9.10014	242.813	7
19-Apr-2019 07:44:16	9.24235	221.185	7
19-Apr-2019 07:52:54	9.38629	253.225	7
19-Apr-2019 08:35:28	10.0957	251.124	7
19-Apr-2019 08:43:58	10.2374	240.98	7
19-Apr-2019 08:52:30	10.3796	258.754	7
19-Apr-2019 09:01:04	10.5224	239.416	7
19-Apr-2019 09:09:42	10.6662	257.917	7
19-Apr-2019 09:18:06	10.8062	230.948	7
19-Apr-2019 09:26:38	10.9485	246.51	7
19-Apr-2019 09:35:12	11.0913	257.838	7
19-Apr-2019 09:43:46	11.234	256.084	7
19-Apr-2019 10:09:20	11.6601	249.449	7
19-Apr-2019 10:35:00	12.0879	202.036	7
19-Apr-2019 10:43:34	12.2307	201.657	7
19-Apr-2019 11:34:42	13.0829	275.959	7
19-Apr-2019 11:51:50	13.3685	284.538	7
19-Apr-2019 12:08:50	13.6518	274.126	7
19-Apr-2019 12:17:26	13.7952	302.77	7
19-Apr-2019 12:25:50	13.9351	285.912	7
19-Apr-2019 12:34:24	14.0779	290.794	7
19-Apr-2019 13:00:02	14.5051	303.228	7
19-Apr-2019 13:08:34	14.6474	280.304	7
19-Apr-2019 13:34:10	15.074	272.831	7
19-Apr-2019 13:59:50	15.5018	260.776	7
19-Apr-2019 14:25:24	15.9279	243.271	7
19-Apr-2019 14:33:52	16.069	285.186	7
19-Apr-2019 14:42:26	16.2118	307.652	7
19-Apr-2019 14:51:02	16.3551	321.65	7
19-Apr-2019 15:08:04	16.639	325.884	7
19-Apr-2019 15:16:38	16.7818	323.214	7
19-Apr-2019 15:25:02	16.9218	340.798	7
19-Apr-2019 15:33:38	17.0651	340.418	7
19-Apr-2019 15:42:08	17.2068	330.308	7
19-Apr-2019 15:50:38	17.3485	351.399	7
19-Apr-2019 15:59:10	17.4907	308.836	7
19-Apr-2019 16:07:44	17.6335	323.024	7
19-Apr-2019 16:16:20	17.7768	346.138	7
19-Apr-2019 16:33:26	18.0618	336.943	7
19-Apr-2019 16:50:30	18.3462	337.212	7
19-Apr-2019 16:58:56	18.4868	345.222	7
19-Apr-2019 17:07:28	18.629	351.21	7
19-Apr-2019 17:16:00	18.7712	346.976	7
19-Apr-2019 17:24:34	18.914	359.298	7
19-Apr-2019 17:41:40	19.199	338.586	7
19-Apr-2019 17:50:08	19.3401	347.623	7
19-Apr-2019 19:06:58	20.6207	438.403	7
19-Apr-2019 19:15:32	20.7635	395.683	7
19-Apr-2019 19:23:58	20.904	419.066	7
19-Apr-2019 19:49:40	21.3324	407.927	7
19-Apr-2019 20:15:10	21.7573	409.95	7
19-Apr-2019 20:32:16	22.0423	422.004	7
19-Apr-2019 20:40:50	22.1851	417.96	7
19-Apr-2019 20:49:26	22.3285	433.063	7
19-Apr-2019 21:06:26	22.6118	427.187	7
19-Apr-2019 21:14:56	22.7535	449.463	7
19-Apr-2019 21:23:32	22.8968	454.881	7
19-Apr-2019 21:32:00	23.0379	457.283	7
19-Apr-2019 21:49:06	23.3229	369.252	7
19-Apr-2019 22:06:12	23.6079	418.797	7
19-Apr-2019 22:14:42	23.7496	422.652	7
19-Apr-2019 22:23:16	23.8924	343.088	7
19-Apr-2019 22:40:22	24.1774	443.554	7
19-Apr-2019 22:48:46	24.3174	449.273	7
19-Apr-2019 22:57:20	24.4601	421.657	7
19-Apr-2019 23:05:50	24.6018	471.739	7
19-Apr-2019 23:14:26	24.7451	466.589	7
19-Apr-2019 23:22:56	24.8868	480.397	7
19-Apr-2019 23:31:26	25.0285	437.029	7
19-Apr-2019 23:39:58	25.1707	451.865	7
19-Apr-2019 23:48:34	25.314	490.998	7
19-Apr-2019 23:57:02	25.4551	487.87	7
20-Apr-2019 00:05:42	25.5996	443.207	7
20-Apr-2019 00:14:08	25.7401	486.921	7
20-Apr-2019 00:39:44	26.1668	478.453	7
20-Apr-2019 00:48:16	26.309	502.863	7
20-Apr-2019 00:56:46	26.4507	500.383	7
20-Apr-2019 01:05:18	26.5929	500.841	7
20-Apr-2019 01:39:28	27.1624	483.335	7
20-Apr-2019 01:48:00	27.3046	490.54	7
20-Apr-2019 02:05:08	27.5901	500.304	7
20-Apr-2019 02:22:14	27.8751	499.166	7
20-Apr-2019 02:30:40	28.0157	519.262	7
20-Apr-2019 02:39:12	28.1579	492.451	7
20-Apr-2019 02:47:42	28.2995	462.355	7
20-Apr-2019 02:56:34	28.4474	551.872	7
20-Apr-2019 03:05:10	28.5907	550.923	7
20-Apr-2019 03:13:34	28.7307	559.312	7
20-Apr-2019 03:22:10	28.874	556.721	7
20-Apr-2019 03:30:44	29.0168	552.14	7
20-Apr-2019 03:39:16	29.159	586.66	7
20-Apr-2019 03:47:50	29.3018	580.214	7
20-Apr-2019 03:56:14	29.4418	556.911	7
20-Apr-2019 04:04:48	29.5846	595.508	7
20-Apr-2019 04:13:20	29.7268	593.944	7
20-Apr-2019 04:21:54	29.8696	586.392	7
20-Apr-2019 04:30:22	30.0107	608.478	7
20-Apr-2019 04:39:00	30.1546	607.451	7
20-Apr-2019 04:47:28	30.2957	592.57	7
20-Apr-2019 04:56:04	30.439	622.018	7
20-Apr-2019 05:04:36	30.5812	628.922	7
20-Apr-2019 05:13:18	30.7262	597.53	7
20-Apr-2019 05:21:52	30.869	569.266	7
20-Apr-2019 05:30:28	31.0124	638.307	7
20-Apr-2019 05:38:58	31.154	630.676	7
20-Apr-2019 05:56:04	31.439	639.301	7
20-Apr-2019 06:04:34	31.5807	606.188	7
20-Apr-2019 06:13:02	31.7218	589.52	7
20-Apr-2019 06:21:42	31.8663	600.848	7
20-Apr-2019 06:30:08	32.0068	629.001	7
20-Apr-2019 06:38:44	32.1501	677.63	7
20-Apr-2019 06:47:18	32.2929	641.814	7
20-Apr-2019 07:04:22	32.5774	631.861	7
20-Apr-2019 07:12:52	32.719	653.332	7
20-Apr-2019 07:21:36	32.8646	647.265	7
20-Apr-2019 07:30:06	33.0063	636.284	7
20-Apr-2019 07:38:42	33.1496	646.506	7
20-Apr-2019 07:47:10	33.2907	669.81	7
20-Apr-2019 07:55:44	33.4335	668.167	7
20-Apr-2019 08:04:14	33.5751	688.69	7
20-Apr-2019 08:12:48	33.7179	661.342	7
20-Apr-2019 08:21:20	33.8601	660.805	7
20-Apr-2019 08:29:54	34.0029	704.33	7
20-Apr-2019 08:38:22	34.144	656.381	7
20-Apr-2019 08:46:58	34.2874	681.897	7
20-Apr-2019 08:55:34	34.4307	683.886	7
20-Apr-2019 09:04:00	34.5712	677.552	7
20-Apr-2019 09:12:30	34.7129	704.094	7
20-Apr-2019 09:21:06	34.8562	750.859	7
20-Apr-2019 09:29:34	34.9973	671.721	7
20-Apr-2019 09:38:30	35.1463	702.877	7
20-Apr-2019 09:46:54	35.2862	724.237	7
20-Apr-2019 10:12:38	35.7151	723.668	7
20-Apr-2019 10:21:08	35.8568	719.244	7
20-Apr-2019 10:29:34	35.9974	696.51	7
20-Apr-2019 10:38:08	36.1401	699.638	7
20-Apr-2019 10:46:40	36.2824	704.173	7
20-Apr-2019 10:55:10	36.424	716.954	7
20-Apr-2019 11:03:44	36.5668	736.56	7
20-Apr-2019 11:12:16	36.709	743.765	7
20-Apr-2019 11:20:50	36.8518	764.588	7
20-Apr-2019 11:37:50	37.1351	767.068	7
20-Apr-2019 11:46:24	37.2779	757.763	7
20-Apr-2019 12:03:48	37.5679	728.471	7
20-Apr-2019 12:12:20	37.7101	680.3	7
20-Apr-2019 12:20:48	37.8512	696.052	7
20-Apr-2019 12:29:22	37.994	763.561	7
20-Apr-2019 12:37:50	38.1351	769.627	7
20-Apr-2019 13:03:32	38.5635	744.38	7
20-Apr-2019 13:12:02	38.7051	726.528	7
20-Apr-2019 13:29:02	38.9885	726.907	7
20-Apr-2019 13:37:38	39.1318	762.187	7
20-Apr-2019 13:46:14	39.2751	736.023	7
20-Apr-2019 13:54:42	39.4163	743.385	7
20-Apr-2019 14:03:48	39.5679	751.127	7
20-Apr-2019 14:12:14	39.7085	749.183	7
20-Apr-2019 14:20:46	39.8507	757.54	7
20-Apr-2019 14:46:28	40.279	738.425	7
20-Apr-2019 14:54:58	40.4207	744.681	7
20-Apr-2019 15:03:26	40.5618	772.945	7
20-Apr-2019 15:12:00	40.7046	767.226	7
20-Apr-2019 15:20:38	40.8485	772.755	7
20-Apr-2019 15:29:10	40.9907	777.258	7
20-Apr-2019 15:37:34	41.1307	776.152	7
20-Apr-2019 15:46:14	41.2751	776.8	7
20-Apr-2019 15:54:42	41.4163	762.992	7
20-Apr-2019 16:03:16	41.559	800.561	7
20-Apr-2019 16:11:48	41.7013	780.765	7
20-Apr-2019 16:20:50	41.8518	835.919	7
20-Apr-2019 16:29:20	41.9935	795.869	7
20-Apr-2019 16:37:58	42.1374	816.503	7
20-Apr-2019 16:46:24	42.2779	842.018	7
20-Apr-2019 16:55:00	42.4212	786.642	7
20-Apr-2019 17:03:32	42.5635	855.637	7
20-Apr-2019 17:11:58	42.704	828.367	7
20-Apr-2019 17:20:30	42.8463	857.849	7
20-Apr-2019 17:29:06	42.9896	875.734	7
20-Apr-2019 17:37:34	43.1307	819.441	7
20-Apr-2019 17:46:12	43.2746	818.715	7
20-Apr-2019 17:54:38	43.4151	832.444	7
20-Apr-2019 18:03:14	43.5585	807.308	7
20-Apr-2019 18:11:50	43.7018	867.612	7
20-Apr-2019 18:20:16	43.8424	779.47	7
20-Apr-2019 18:28:50	43.9851	812.963	7
20-Apr-2019 18:37:50	44.1351	783.435	7
20-Apr-2019 18:46:28	44.279	857.58	7
20-Apr-2019 19:12:04	44.7057	888.482	7
20-Apr-2019 19:20:36	44.8479	906.936	7
20-Apr-2019 19:29:10	44.9907	885.766	7
20-Apr-2019 19:37:38	45.1318	851.291	7
20-Apr-2019 19:54:40	45.4157	869.176	7
20-Apr-2019 20:03:18	45.5596	859.871	7
20-Apr-2019 20:11:48	45.7013	887.297	7
20-Apr-2019 20:20:22	45.844	882.068	7
20-Apr-2019 21:03:30	46.5629	920.207	7
20-Apr-2019 21:46:12	47.2746	929.86	7
20-Apr-2019 21:54:38	47.4151	930.554	7
20-Apr-2019 22:03:12	47.5579	928.407	7
20-Apr-2019 22:11:48	47.7013	936.764	7
20-Apr-2019 23:20:48	48.8513	933.446	7
20-Apr-2019 23:29:26	48.9951	938.249	7
20-Apr-2019 23:46:24	49.2779	915.325	7
20-Apr-2019 23:55:02	49.4218	940.998	7
21-Apr-2019 00:03:34	49.564	902.813	7
21-Apr-2019 00:20:38	49.8485	987.494	7
21-Apr-2019 00:37:42	50.1329	937.189	7
21-Apr-2019 00:46:10	50.274	963.621	7
21-Apr-2019 00:54:46	50.4174	934.251	7
21-Apr-2019 01:03:20	50.5603	957.129	7
21-Apr-2019 01:21:08	50.8568	991.46	7
21-Apr-2019 02:12:18	51.7096	1054.81	7
21-Apr-2019 02:29:24	51.9946	1019.08	7
21-Apr-2019 02:37:52	52.1357	1013.85	7
21-Apr-2019 02:46:22	52.2774	985.393	7
21-Apr-2019 03:29:56	53.0035	1023.93	7
21-Apr-2019 03:38:26	53.1451	1020.91	7
21-Apr-2019 04:04:06	53.5729	1009.5	7
21-Apr-2019 04:12:38	53.7151	1041.89	7
21-Apr-2019 04:21:06	53.8562	975.708	7
21-Apr-2019 04:29:38	53.9985	1065.65	7
21-Apr-2019 04:38:06	54.1396	995.268	7
21-Apr-2019 04:46:42	54.2829	1019.34	7
21-Apr-2019 04:55:10	54.424	972.279	7
21-Apr-2019 05:12:20	54.7101	1014.19	7
21-Apr-2019 05:37:50	55.1351	1047.37	7
21-Apr-2019 05:47:12	55.2913	1013.36	7
21-Apr-2019 05:55:48	55.4346	1060.34	7
21-Apr-2019 06:04:14	55.5751	1033.99	7
21-Apr-2019 06:12:50	55.7185	1097.45	7
21-Apr-2019 06:29:58	56.004	1015.03	7
21-Apr-2019 06:46:56	56.2868	1029.25	7
21-Apr-2019 07:03:58	56.5707	998.475	7
21-Apr-2019 07:12:30	56.7129	997.794	7
21-Apr-2019 07:21:08	56.8568	1035.1	7
21-Apr-2019 08:30:14	58.0085	1066.71	7
21-Apr-2019 08:47:12	58.2913	1071.07	7
21-Apr-2019 09:38:30	59.1463	1110.88	7
21-Apr-2019 10:04:02	59.5718	1095.32	7
21-Apr-2019 10:21:08	59.8568	1094.1	7
21-Apr-2019 11:03:46	60.5674	1077.33	7
21-Apr-2019 11:29:22	60.994	1079.3	7
21-Apr-2019 11:54:54	61.4196	1040.77	7
21-Apr-2019 12:03:30	61.5629	1044.43	7
21-Apr-2019 13:28:52	62.9857	1031.86	7
21-Apr-2019 13:45:58	63.2707	1107.34	7
19-Apr-2019 01:46:06	3.12625	151.385	8
19-Apr-2019 03:20:00	4.69124	164.925	8
19-Apr-2019 03:28:32	4.83347	197.881	8
19-Apr-2019 04:02:38	5.40181	190.519	8
19-Apr-2019 04:19:46	5.68736	215.655	8
19-Apr-2019 04:36:54	5.97292	186.743	8
19-Apr-2019 05:02:22	6.39735	213.901	8
19-Apr-2019 05:19:34	6.68403	172.935	8
19-Apr-2019 05:36:34	6.96735	154.055	8
19-Apr-2019 06:02:12	7.39458	207.455	8
19-Apr-2019 06:53:27	8.24874	204.785	8
19-Apr-2019 08:01:34	9.38402	216.113	8
19-Apr-2019 08:27:12	9.81124	237.205	8
19-Apr-2019 09:09:58	10.5241	246.51	8
19-Apr-2019 09:18:28	10.6657	184.721	8
19-Apr-2019 09:27:02	10.8085	186.285	8
19-Apr-2019 09:35:30	10.9496	166.489	8
19-Apr-2019 09:44:06	11.0929	244.946	8
19-Apr-2019 10:18:06	11.6596	237.852	8
19-Apr-2019 10:35:14	11.9451	237.015	8
19-Apr-2019 11:09:26	12.5151	237.205	8
19-Apr-2019 11:17:52	12.6557	236.746	8
19-Apr-2019 11:35:02	12.9418	248.074	8
19-Apr-2019 13:25:54	14.7896	325.236	8
19-Apr-2019 13:42:56	15.0735	287.208	8
19-Apr-2019 13:51:26	15.2151	302.77	8
19-Apr-2019 14:17:10	15.644	293.006	8
19-Apr-2019 14:25:36	15.7846	329.928	8
19-Apr-2019 14:34:06	15.9262	260.587	8
19-Apr-2019 15:08:14	16.4951	311.428	8
19-Apr-2019 15:16:52	16.639	340.719	8
19-Apr-2019 15:25:24	16.7813	321.65	8
19-Apr-2019 15:33:58	16.924	365.018	8
19-Apr-2019 15:42:28	17.0657	365.476	8
19-Apr-2019 16:50:44	18.2035	373.296	8
19-Apr-2019 16:59:12	18.3446	344.764	8
19-Apr-2019 17:33:22	18.9141	383.518	8
19-Apr-2019 17:41:52	19.0557	438.783	8
19-Apr-2019 17:50:22	19.1973	364.749	8
19-Apr-2019 18:24:34	19.7674	379.742	8
19-Apr-2019 18:33:08	19.9102	361.32	8
19-Apr-2019 18:41:38	20.0518	382.981	8
19-Apr-2019 18:58:40	20.3357	365.018	8
19-Apr-2019 20:07:02	21.4751	375.05	8
19-Apr-2019 20:23:58	21.7574	353.768	8
19-Apr-2019 21:06:38	22.4685	408.575	8
19-Apr-2019 21:23:42	22.7529	382.333	8
19-Apr-2019 21:32:22	22.8974	434.817	8
19-Apr-2019 21:57:58	23.3241	447.441	8
19-Apr-2019 22:23:26	23.7485	460.601	8
19-Apr-2019 22:32:06	23.8929	465.561	8
19-Apr-2019 22:40:30	24.0329	449.005	8
19-Apr-2019 22:57:40	24.319	473.951	8
19-Apr-2019 23:06:10	24.4607	451.943	8
19-Apr-2019 23:14:40	24.6024	486.195	8
19-Apr-2019 23:40:14	25.0285	462.433	8
19-Apr-2019 23:48:54	25.173	459.953	8
20-Apr-2019 00:22:56	25.7401	513.922	8
20-Apr-2019 01:39:50	27.0218	496.037	8
20-Apr-2019 02:05:18	27.4462	505.265	8
20-Apr-2019 02:13:54	27.5896	514.459	8
20-Apr-2019 02:48:06	28.1596	536.12	8
20-Apr-2019 03:22:26	28.7318	538.489	8
20-Apr-2019 03:30:58	28.874	539.516	8
20-Apr-2019 03:39:30	29.0162	540.433	8
20-Apr-2019 03:56:32	29.3001	523.497	8
20-Apr-2019 04:05:06	29.4429	529.105	8
20-Apr-2019 04:22:10	29.7274	551.682	8
20-Apr-2019 04:30:40	29.869	588.113	8
20-Apr-2019 04:47:46	30.154	531.965	8
20-Apr-2019 04:56:16	30.2957	520.558	8
20-Apr-2019 05:13:42	30.5862	533.228	8
20-Apr-2019 06:04:52	31.439	539.706	8
20-Apr-2019 06:13:22	31.5807	577.623	8
20-Apr-2019 06:30:24	31.8646	595.508	8
20-Apr-2019 06:39:02	32.0085	546.041	8
20-Apr-2019 06:47:28	32.149	564.083	8
20-Apr-2019 06:56:04	32.2924	627.09	8
20-Apr-2019 07:04:30	32.4329	580.214	8
20-Apr-2019 07:21:58	32.7241	595.24	8
20-Apr-2019 07:30:22	32.864	561.335	8
20-Apr-2019 07:39:02	33.0085	587.766	8
20-Apr-2019 07:47:30	33.1496	563.546	8
20-Apr-2019 07:56:04	33.2924	646.964	8
20-Apr-2019 08:04:32	33.4335	617.784	8
20-Apr-2019 08:13:06	33.5763	603.06	8
20-Apr-2019 08:21:38	33.7185	566.864	8
20-Apr-2019 08:30:10	33.8607	529.295	8
20-Apr-2019 08:55:42	34.2863	511.331	8
20-Apr-2019 09:04:14	34.4285	615.114	8
20-Apr-2019 09:12:54	34.5729	596.424	8
20-Apr-2019 09:21:18	34.7129	577.734	8
20-Apr-2019 09:29:56	34.8568	581.131	8
20-Apr-2019 09:38:40	35.0024	630.597	8
20-Apr-2019 09:47:12	35.1446	579.22	8
20-Apr-2019 09:55:44	35.2868	622.018	8
20-Apr-2019 10:04:16	35.429	601.038	8
20-Apr-2019 10:12:46	35.5707	619.996	8
20-Apr-2019 10:21:24	35.7146	607.373	8
20-Apr-2019 10:29:56	35.8568	640.25	8
20-Apr-2019 10:47:00	36.1412	647.881	8
20-Apr-2019 10:55:30	36.2829	647.422	8
20-Apr-2019 11:03:58	36.424	654.706	8
20-Apr-2019 11:12:32	36.5668	656.997	8
20-Apr-2019 11:29:40	36.8524	656.997	8
20-Apr-2019 11:38:14	36.9951	685.45	8
20-Apr-2019 11:46:40	37.1357	664.928	8
20-Apr-2019 11:55:28	37.2824	691.896	8
20-Apr-2019 12:04:06	37.4262	646.506	8
20-Apr-2019 12:12:38	37.5685	669.083	8
20-Apr-2019 12:21:02	37.7085	681.596	8
20-Apr-2019 12:29:42	37.8529	718.786	8
20-Apr-2019 12:38:14	37.9951	696.889	8
20-Apr-2019 12:46:38	38.1351	633.994	8
20-Apr-2019 12:55:12	38.2779	687.394	8
20-Apr-2019 13:03:46	38.4207	696.7	8
20-Apr-2019 13:12:20	38.5635	724.584	8
20-Apr-2019 13:20:50	38.7051	717.87	8
20-Apr-2019 13:29:26	38.8485	717.143	8
20-Apr-2019 13:37:50	38.9885	733.321	8
20-Apr-2019 13:46:22	39.1307	721.155	8
20-Apr-2019 14:12:30	39.5662	719.735	8
20-Apr-2019 14:21:02	39.7085	699.023	8
20-Apr-2019 14:29:34	39.8507	758.869	8
20-Apr-2019 14:38:12	39.9946	675.987	8
20-Apr-2019 14:55:18	40.2796	673.664	8
20-Apr-2019 15:12:14	40.5618	748.267	8
20-Apr-2019 15:20:54	40.7063	673.239	8
20-Apr-2019 15:37:54	40.9896	708.296	8
20-Apr-2019 15:46:24	41.1313	706.117	8
20-Apr-2019 15:55:00	41.2746	681.943	8
20-Apr-2019 16:03:26	41.4151	698.833	8
20-Apr-2019 16:12:00	41.5579	727.477	8
20-Apr-2019 16:21:04	41.709	689.606	8
20-Apr-2019 16:29:34	41.8507	764.209	8
20-Apr-2019 16:38:06	41.9929	732.895	8
20-Apr-2019 16:46:40	42.1357	751.585	8
20-Apr-2019 16:55:16	42.279	720.003	8
20-Apr-2019 17:03:44	42.4201	740.146	8
20-Apr-2019 17:12:14	42.5618	762.265	8
20-Apr-2019 17:20:54	42.7063	775.537	8
20-Apr-2019 17:29:26	42.8485	773.056	8
20-Apr-2019 17:37:56	42.9902	727.018	8
20-Apr-2019 17:46:26	43.1318	785.569	8
20-Apr-2019 17:54:56	43.2735	791.099	8
20-Apr-2019 18:03:26	43.4151	825.887	8
20-Apr-2019 18:12:00	43.5579	797.433	8
20-Apr-2019 18:20:38	43.7018	808.002	8
20-Apr-2019 18:38:14	43.9951	812.884	8
20-Apr-2019 18:46:38	44.1351	793.389	8
20-Apr-2019 18:55:12	44.2779	804.416	8
20-Apr-2019 19:03:42	44.4196	785.569	8
20-Apr-2019 19:12:16	44.5624	822.569	8
20-Apr-2019 19:20:54	44.7062	820.357	8
20-Apr-2019 19:29:26	44.8485	824.892	8
20-Apr-2019 19:37:50	44.9885	825.049	8
20-Apr-2019 19:46:22	45.1307	800.293	8
20-Apr-2019 19:54:56	45.2735	818.983	8
20-Apr-2019 20:03:26	45.4151	831.796	8
20-Apr-2019 20:11:58	45.5574	835.193	8
20-Apr-2019 20:20:38	45.7018	818.257	8
20-Apr-2019 20:29:04	45.8424	840.611	8
20-Apr-2019 20:37:34	45.984	832.254	8
20-Apr-2019 20:55:10	46.2774	811.052	8
20-Apr-2019 21:03:48	46.4212	868.339	8
20-Apr-2019 21:12:20	46.5635	854.609	8
20-Apr-2019 21:29:22	46.8474	821.653	8
20-Apr-2019 21:37:58	46.9907	870.74	8
20-Apr-2019 21:46:26	47.1318	902.322	8
20-Apr-2019 21:55:02	47.2751	898.088	8
20-Apr-2019 22:03:32	47.4168	939.166	8
20-Apr-2019 22:11:58	47.5574	882.906	8
20-Apr-2019 22:20:32	47.7001	890.078	8
20-Apr-2019 22:29:08	47.8435	900.948	8
20-Apr-2019 22:37:42	47.9862	914.108	8
20-Apr-2019 22:46:06	48.1262	881.578	8
20-Apr-2019 22:54:38	48.2685	909.606	8
20-Apr-2019 23:04:06	48.4263	914.645	8
20-Apr-2019 23:12:30	48.5663	902.401	8
20-Apr-2019 23:21:02	48.7085	928.564	8
20-Apr-2019 23:38:06	48.9929	920.901	8
20-Apr-2019 23:46:38	49.1351	920.587	8
21-Apr-2019 00:03:42	49.4196	913.918	8
21-Apr-2019 00:20:46	49.704	929.893	8
21-Apr-2019 00:55:00	50.2746	922.53	8
21-Apr-2019 01:21:26	50.7151	947.824	8
21-Apr-2019 01:29:58	50.8574	915.483	8
21-Apr-2019 01:55:28	51.2824	914.03	8
21-Apr-2019 02:04:00	51.4246	938.439	8
21-Apr-2019 02:38:14	51.9951	957.365	8
21-Apr-2019 02:46:40	52.1357	927.537	8
21-Apr-2019 02:55:10	52.2773	979.405	8
21-Apr-2019 03:03:44	52.4201	966.514	8
21-Apr-2019 03:12:14	52.5618	963.732	8
21-Apr-2019 03:20:46	52.704	962.705	8
21-Apr-2019 03:30:14	52.8618	967.731	8
21-Apr-2019 03:38:46	53.004	965.486	8
21-Apr-2019 04:12:48	53.5712	946.148	8
21-Apr-2019 04:29:58	53.8574	964.806	8
21-Apr-2019 05:12:30	54.5662	1022.85	8
21-Apr-2019 05:38:10	54.994	976.088	8
21-Apr-2019 06:55:42	56.2862	1004.59	8
21-Apr-2019 07:12:52	56.5724	1025.36	8
21-Apr-2019 07:21:26	56.7151	1011.98	8
21-Apr-2019 07:38:22	56.9974	1034.48	8
21-Apr-2019 10:12:52	59.5724	1010.5	8
19-Apr-2019 09:27:32	12.3724	301.585	9
19-Apr-2019 09:36:02	12.514	300.179	9
19-Apr-2019 09:53:06	12.7985	303.038	9
19-Apr-2019 10:01:34	12.9396	310.132	9
19-Apr-2019 10:10:14	13.084	302.502	9
19-Apr-2019 10:18:46	13.2262	289.989	9
19-Apr-2019 11:01:18	13.9351	318.79	9
19-Apr-2019 11:18:30	14.2218	316.388	9
19-Apr-2019 11:35:28	14.5046	342.362	9
19-Apr-2019 12:01:08	14.9324	328.364	9
19-Apr-2019 12:09:42	15.0751	320.164	9
19-Apr-2019 12:18:08	15.2157	339.882	9
19-Apr-2019 12:26:38	15.3573	340.418	9
19-Apr-2019 12:35:10	15.4996	339.882	9
19-Apr-2019 12:43:48	15.6435	329.47	9
19-Apr-2019 12:52:18	15.7851	345.948	9
19-Apr-2019 13:00:54	15.9285	339.502	9
19-Apr-2019 13:09:18	16.0685	346.059	9
19-Apr-2019 13:17:50	16.2107	355.175	9
19-Apr-2019 13:26:22	16.3529	333.972	9
19-Apr-2019 13:52:02	16.7807	362.996	9
19-Apr-2019 14:51:50	17.7774	347.165	9
19-Apr-2019 15:08:46	18.0596	339.424	9
19-Apr-2019 15:17:22	18.2029	371.464	9
19-Apr-2019 16:08:34	19.0562	348.35	9
19-Apr-2019 16:17:02	19.1973	377.641	9
19-Apr-2019 16:25:34	19.3396	370.816	9
19-Apr-2019 16:34:06	19.4818	390.801	9
19-Apr-2019 16:42:38	19.624	383.06	9
19-Apr-2019 16:59:46	19.9096	374.592	9
19-Apr-2019 17:08:16	20.0512	410.139	9
19-Apr-2019 17:16:46	20.1929	390.154	9
19-Apr-2019 17:25:26	20.3374	392.254	9
19-Apr-2019 17:50:58	20.7629	453.239	9
19-Apr-2019 18:08:00	21.0468	450.458	9
19-Apr-2019 18:16:30	21.1885	458.121	9
19-Apr-2019 18:25:02	21.3307	446.525	9
19-Apr-2019 18:50:40	21.7579	453.697	9
19-Apr-2019 18:59:12	21.9001	458.657	9
19-Apr-2019 19:07:44	22.0423	473.761	9
19-Apr-2019 19:16:22	22.1862	453.887	9
19-Apr-2019 19:24:50	22.3274	493.289	9
19-Apr-2019 19:33:26	22.4707	477.917	9
19-Apr-2019 19:41:58	22.6129	480.397	9
19-Apr-2019 19:50:24	22.7535	474.219	9
19-Apr-2019 20:07:26	23.0373	466.857	9
19-Apr-2019 20:16:02	23.1807	463.919	9
19-Apr-2019 20:24:38	23.324	492.641	9
19-Apr-2019 20:41:36	23.6068	465.673	9
19-Apr-2019 20:50:12	23.7501	475.168	9
19-Apr-2019 20:58:42	23.8918	496.227	9
19-Apr-2019 21:07:12	24.0335	510.873	9
19-Apr-2019 21:15:48	24.1768	491.077	9
19-Apr-2019 21:24:14	24.3173	481.045	9
19-Apr-2019 21:32:48	24.4601	489.624	9
19-Apr-2019 21:41:18	24.6018	530.859	9
19-Apr-2019 21:49:54	24.7451	509.041	9
19-Apr-2019 22:06:54	25.0285	509.767	9
19-Apr-2019 22:15:26	25.1707	515.107	9
19-Apr-2019 22:58:10	25.8829	511.063	9
19-Apr-2019 23:06:38	26.024	523.955	9
19-Apr-2019 23:15:12	26.1668	494.015	9
19-Apr-2019 23:23:46	26.3096	536.009	9
19-Apr-2019 23:32:20	26.4524	542.834	9
19-Apr-2019 23:40:54	26.5952	546.8	9
19-Apr-2019 23:49:18	26.7351	536.199	9
19-Apr-2019 23:57:54	26.8785	519.341	9
20-Apr-2019 00:06:26	27.0207	567.401	9
20-Apr-2019 00:32:00	27.4468	599.742	9
20-Apr-2019 00:40:34	27.5896	588.224	9
20-Apr-2019 00:40:42	27.5919	579.108	9
20-Apr-2019 00:49:02	27.7307	583.611	9
20-Apr-2019 00:57:36	27.8735	550.576	9
20-Apr-2019 01:14:44	28.159	593.106	9
20-Apr-2019 01:31:42	28.4418	584.907	9
20-Apr-2019 01:40:22	28.5863	558.665	9
20-Apr-2019 01:48:54	28.7285	588.872	9
20-Apr-2019 01:57:18	28.8684	602.111	9
20-Apr-2019 02:05:58	29.0129	606.646	9
20-Apr-2019 02:14:26	29.154	590.436	9
20-Apr-2019 02:23:02	29.2974	630.296	9
20-Apr-2019 02:31:32	29.439	591.274	9
20-Apr-2019 02:40:06	29.5818	633.268	9
20-Apr-2019 02:48:36	29.7235	615.382	9
20-Apr-2019 02:57:26	29.8707	614.008	9
20-Apr-2019 03:05:56	30.0123	629.033	9
20-Apr-2019 03:14:24	30.1535	652.874	9
20-Apr-2019 03:23:00	30.2968	634.341	9
20-Apr-2019 03:31:32	30.439	637.77	9
20-Apr-2019 03:39:58	30.5796	627.548	9
20-Apr-2019 03:48:34	30.7229	644.864	9
20-Apr-2019 03:57:04	30.8646	633.614	9
20-Apr-2019 04:05:36	31.0068	638.876	9
20-Apr-2019 04:14:12	31.1501	642.809	9
20-Apr-2019 04:22:42	31.2918	683.998	9
20-Apr-2019 04:31:14	31.434	682.087	9
20-Apr-2019 04:39:42	31.5751	673.239	9
20-Apr-2019 04:48:14	31.7174	641.467	9
20-Apr-2019 04:56:54	31.8618	642.573	9
20-Apr-2019 05:05:18	32.0018	687.315	9
20-Apr-2019 05:14:10	32.1496	698.185	9
20-Apr-2019 05:22:44	32.2924	705.279	9
20-Apr-2019 05:31:10	32.4329	672.859	9
20-Apr-2019 05:39:44	32.5757	677.741	9
20-Apr-2019 05:48:14	32.7173	692.119	9
20-Apr-2019 05:56:54	32.8618	708.328	9
20-Apr-2019 06:05:20	33.0024	677.015	9
20-Apr-2019 06:13:56	33.1457	717.981	9
20-Apr-2019 06:22:28	33.2879	700.823	9
20-Apr-2019 06:30:58	33.4296	675.228	9
20-Apr-2019 06:39:32	33.5724	698.074	9
20-Apr-2019 06:48:02	33.714	720.54	9
20-Apr-2019 06:56:32	33.8557	706.195	9
20-Apr-2019 07:05:08	33.999	714.853	9
20-Apr-2019 07:13:42	34.1418	734.649	9
20-Apr-2019 07:22:30	34.2885	732.705	9
20-Apr-2019 07:30:56	34.429	739.989	9
20-Apr-2019 07:39:32	34.5724	684.534	9
20-Apr-2019 07:47:58	34.7129	723.131	9
20-Apr-2019 07:56:30	34.8551	717.602	9
20-Apr-2019 08:05:02	34.9973	714.094	9
20-Apr-2019 08:13:40	35.1412	713.636	9
20-Apr-2019 08:22:08	35.2823	731.868	9
20-Apr-2019 08:30:44	35.4257	690.254	9
20-Apr-2019 08:39:16	35.5679	728.282	9
20-Apr-2019 08:47:48	35.7101	738.772	9
20-Apr-2019 08:56:14	35.8507	707.458	9
20-Apr-2019 09:04:46	35.9929	727.902	9
20-Apr-2019 09:13:26	36.1374	734.917	9
20-Apr-2019 09:21:50	36.2773	728.471	9
20-Apr-2019 09:30:22	36.4196	708.865	9
20-Apr-2019 09:39:12	36.5668	748.804	9
20-Apr-2019 09:47:46	36.7096	750.368	9
20-Apr-2019 09:56:20	36.8524	786.864	9
20-Apr-2019 10:04:54	36.9951	809.52	9
20-Apr-2019 10:13:26	37.1373	781.034	9
20-Apr-2019 10:21:58	37.2796	818.067	9
20-Apr-2019 11:04:38	37.9907	789.881	9
20-Apr-2019 11:13:02	38.1307	807.924	9
20-Apr-2019 11:21:34	38.2729	799.835	9
20-Apr-2019 11:30:06	38.4151	777.984	9
20-Apr-2019 11:38:44	38.559	804.18	9
20-Apr-2019 11:47:16	38.7013	823.708	9
20-Apr-2019 11:55:58	38.8462	804.638	9
20-Apr-2019 12:04:30	38.9885	795.948	9
20-Apr-2019 12:30:06	39.4151	806.66	9
20-Apr-2019 12:38:44	39.559	807.118	9
20-Apr-2019 12:47:18	39.7018	824.434	9
20-Apr-2019 13:04:18	39.9851	877.108	9
20-Apr-2019 13:12:46	40.1262	881.342	9
20-Apr-2019 14:04:30	40.9885	831.607	9
20-Apr-2019 14:13:10	41.1329	884.895	9
20-Apr-2019 14:38:42	41.5585	898.357	9
20-Apr-2019 15:55:26	42.8374	883.901	9
20-Apr-2019 17:29:54	44.4118	954.806	9
20-Apr-2019 17:46:54	44.6951	961.821	9
20-Apr-2019 18:04:06	44.9818	943.4	9
20-Apr-2019 18:12:32	45.1224	934.474	9
20-Apr-2019 22:46:42	49.6918	1022.88	9
20-Apr-2019 23:04:36	49.9901	1028.03	9
20-Apr-2019 23:30:08	50.4157	990.007	9
20-Apr-2019 23:38:42	50.5585	1071.48	9
21-Apr-2019 03:47:48	54.7101	1076.44	9
21-Apr-2019 05:21:40	56.2746	1110.35	9
21-Apr-2019 05:30:12	56.4168	1090.36	9
21-Apr-2019 06:56:22	57.8529	1132.51	9
21-Apr-2019 07:38:56	58.5624	1125.04	9
19-Apr-2019 03:12:23	4.26624	216.492	10
19-Apr-2019 03:20:51	4.40736	226.066	10
19-Apr-2019 04:46:11	5.82957	212.527	10
19-Apr-2019 05:37:23	6.6829	232.054	10
19-Apr-2019 06:28:37	7.53679	217.598	10
19-Apr-2019 07:02:39	8.10401	240.522	10
19-Apr-2019 07:11:17	8.2479	230.49	10
19-Apr-2019 07:19:47	8.38956	254.978	10
19-Apr-2019 07:28:19	8.53179	245.862	10
19-Apr-2019 07:36:53	8.67456	243.382	10
19-Apr-2019 07:45:25	8.8168	253.225	10
19-Apr-2019 08:02:29	9.10122	236.936	10
19-Apr-2019 08:11:01	9.24346	254.978	10
19-Apr-2019 08:28:07	9.52845	237.205	10
19-Apr-2019 08:45:11	9.81291	259.212	10
19-Apr-2019 09:02:13	10.0968	232.97	10
19-Apr-2019 09:10:45	10.239	235.372	10
19-Apr-2019 09:19:17	10.3812	244.03	10
19-Apr-2019 09:27:51	10.524	237.852	10
19-Apr-2019 09:53:25	10.9501	239.685	10
19-Apr-2019 10:01:57	11.0923	249.907	10
19-Apr-2019 10:10:31	11.2352	244.946	10
19-Apr-2019 10:35:59	11.6596	235.451	10
19-Apr-2019 11:18:47	12.3729	246.779	10
19-Apr-2019 12:52:39	13.9374	304.714	10
19-Apr-2019 13:01:11	14.0796	313.07	10
19-Apr-2019 13:35:11	14.6462	335.726	10
19-Apr-2019 14:52:05	15.9279	351.21	10
19-Apr-2019 15:00:37	16.0701	327.258	10
19-Apr-2019 15:09:11	16.2129	350.83	10
19-Apr-2019 15:17:41	16.3546	286.102	10
19-Apr-2019 15:26:15	16.4974	339.692	10
19-Apr-2019 15:51:49	16.9235	336.564	10
19-Apr-2019 16:51:33	17.919	405.905	10
19-Apr-2019 17:00:01	18.0601	376.156	10
19-Apr-2019 17:08:35	18.2029	385.461	10
19-Apr-2019 17:17:03	18.344	390.154	10
19-Apr-2019 17:25:39	18.4874	346.596	10
19-Apr-2019 17:34:07	18.6285	410.519	10
19-Apr-2019 17:42:39	18.7707	406.632	10
19-Apr-2019 18:08:19	19.1985	392.176	10
19-Apr-2019 18:25:19	19.4818	396.979	10
19-Apr-2019 19:08:07	20.1951	388.969	10
19-Apr-2019 20:24:47	21.4729	446.034	10
19-Apr-2019 20:33:25	21.6168	430.315	10
19-Apr-2019 20:41:55	21.7585	448.894	10
19-Apr-2019 20:50:23	21.8996	456.825	10
19-Apr-2019 20:59:01	22.0435	429.287	10
19-Apr-2019 21:07:29	22.1846	433.711	10
19-Apr-2019 21:16:05	22.3279	492.183	10
19-Apr-2019 21:24:31	22.4685	480.476	10
19-Apr-2019 21:50:07	22.8951	465.83	10
19-Apr-2019 22:32:51	23.6073	513.353	10
19-Apr-2019 22:41:21	23.749	516.213	10
19-Apr-2019 22:58:23	24.0329	504.885	10
19-Apr-2019 23:06:55	24.1751	494.395	10
19-Apr-2019 23:15:31	24.3185	515.755	10
19-Apr-2019 23:24:07	24.4618	510.415	10
19-Apr-2019 23:32:37	24.6035	521.932	10
19-Apr-2019 23:41:09	24.7457	523.307	10
19-Apr-2019 23:49:39	24.8873	519.341	10
20-Apr-2019 00:15:17	25.3146	520.558	10
20-Apr-2019 00:23:45	25.4557	505.723	10
20-Apr-2019 00:57:55	26.0251	546.911	10
20-Apr-2019 01:06:23	26.1662	542.677	10
20-Apr-2019 01:23:33	26.4524	555.537	10
20-Apr-2019 01:40:31	26.7351	527.194	10
20-Apr-2019 01:49:09	26.879	555.916	10
20-Apr-2019 01:57:37	27.0201	553.973	10
20-Apr-2019 02:06:11	27.1629	537.115	10
20-Apr-2019 02:23:11	27.4462	537.841	10
20-Apr-2019 02:31:49	27.5901	546.61	10
20-Apr-2019 04:05:53	29.1579	595.397	10
20-Apr-2019 04:14:31	29.3018	630.107	10
20-Apr-2019 04:31:33	29.5857	617.594	10
20-Apr-2019 04:40:03	29.7273	626.822	10
20-Apr-2019 04:48:37	29.8702	613.818	10
20-Apr-2019 04:57:05	30.0112	610.154	10
20-Apr-2019 05:05:41	30.1546	618.432	10
20-Apr-2019 05:23:01	30.4435	613.171	10
20-Apr-2019 05:31:33	30.5857	645.78	10
20-Apr-2019 05:48:35	30.8696	619.996	10
20-Apr-2019 05:57:09	31.0124	621.102	10
20-Apr-2019 06:05:35	31.1529	658.024	10
20-Apr-2019 06:14:09	31.2957	647.423	10
20-Apr-2019 06:31:19	31.5818	675.719	10
20-Apr-2019 06:39:45	31.7223	661.152	10
20-Apr-2019 06:48:15	31.864	667.978	10
20-Apr-2019 07:22:47	32.4396	647.534	10
20-Apr-2019 07:31:13	32.5801	665.844	10
20-Apr-2019 07:39:43	32.7218	735.565	10
20-Apr-2019 07:48:15	32.864	686.209	10
20-Apr-2019 07:56:47	33.0062	675.909	10
20-Apr-2019 08:05:19	33.1485	673.128	10
20-Apr-2019 08:13:53	33.2912	679.842	10
20-Apr-2019 08:30:55	33.5751	692.466	10
20-Apr-2019 08:48:07	33.8618	712.909	10
20-Apr-2019 08:56:31	34.0018	670.347	10
20-Apr-2019 09:05:11	34.1462	724.695	10
20-Apr-2019 09:13:35	34.2862	717.602	10
20-Apr-2019 10:22:11	35.4296	744.223	10
20-Apr-2019 10:30:45	35.5724	728.36	10
20-Apr-2019 11:56:23	36.9996	767.147	10
20-Apr-2019 13:13:05	38.2779	761.506	10
20-Apr-2019 13:21:37	38.4201	790.608	10
20-Apr-2019 13:30:13	38.5635	761.997	10
20-Apr-2019 13:38:47	38.7062	787.512	10
20-Apr-2019 13:47:17	38.8479	762.534	10
20-Apr-2019 13:55:51	38.9907	777.369	10
20-Apr-2019 14:04:53	39.1412	756.925	10
20-Apr-2019 14:13:19	39.2818	773.973	10
20-Apr-2019 14:21:59	39.4262	788.206	10
20-Apr-2019 14:30:31	39.5685	826.914	10
[truncated: 5,043 more rows]

## Sheet: SX3237 sid-2(mj465) length
real_time	time since hatching (h)	length (µm)	n is the individual identifier
18-Apr-2019 23:31:59	0.992902	154.703	1
19-Apr-2019 02:14:07	3.69512	174.957	1
19-Apr-2019 02:39:51	4.12402	169.617	1
19-Apr-2019 02:56:55	4.40849	189.413	1
19-Apr-2019 03:13:59	4.6929	193.379	1
19-Apr-2019 03:30:55	4.97513	184.721	1
19-Apr-2019 04:13:41	5.68791	225.419	1
19-Apr-2019 04:22:07	5.82846	210.315	1
19-Apr-2019 05:30:27	6.96734	168.701	1
19-Apr-2019 05:47:27	7.25068	210.315	1
19-Apr-2019 06:30:15	7.964	179.649	1
19-Apr-2019 07:55:35	9.38626	172.935	1
19-Apr-2019 08:12:37	9.67012	166.031	1
19-Apr-2019 08:21:07	9.8118	217.677	1
19-Apr-2019 10:03:27	11.5173	230.49	1
19-Apr-2019 10:12:07	11.6618	229.273	1
19-Apr-2019 10:29:05	11.9446	223.586	1
19-Apr-2019 11:54:25	13.3668	225.419	1
19-Apr-2019 12:03:01	13.5101	237.931	1
19-Apr-2019 12:11:27	13.6507	257.917	1
19-Apr-2019 12:20:05	13.7946	286.37	1
19-Apr-2019 12:45:43	14.2218	225.419	1
19-Apr-2019 13:02:43	14.5051	304.066	1
19-Apr-2019 13:11:11	14.6462	295.598	1
19-Apr-2019 13:19:45	14.789	301.474	1
19-Apr-2019 13:28:19	14.9318	293.543	1
19-Apr-2019 13:45:19	15.2151	298.346	1
19-Apr-2019 13:53:57	15.359	266.954	1
19-Apr-2019 14:19:29	15.7846	299.452	1
19-Apr-2019 14:28:05	15.9279	285.912	1
19-Apr-2019 14:36:37	16.0701	265.658	1
19-Apr-2019 14:45:07	16.2118	308.758	1
19-Apr-2019 14:53:41	16.3546	299.72	1
19-Apr-2019 15:19:15	16.7807	321.84	1
19-Apr-2019 15:27:49	16.9235	310.322	1
19-Apr-2019 15:36:23	17.0662	328.286	1
19-Apr-2019 15:44:51	17.2073	342.82	1
19-Apr-2019 15:53:25	17.3502	321.192	1
19-Apr-2019 16:01:57	17.4923	331.414	1
19-Apr-2019 16:10:31	17.6352	369.252	1
19-Apr-2019 16:18:57	17.7757	342.44	1
19-Apr-2019 16:27:29	17.9179	329.66	1
19-Apr-2019 16:53:09	18.3457	339.312	1
19-Apr-2019 17:01:39	18.4873	307.083	1
19-Apr-2019 17:27:11	18.9129	340.988	1
19-Apr-2019 17:35:49	19.0568	346.975	1
19-Apr-2019 18:18:29	19.7679	360.214	1
19-Apr-2019 18:35:31	20.0518	352.204	1
19-Apr-2019 18:44:05	20.1946	359.298	1
19-Apr-2019 19:09:35	20.6196	363.912	1
19-Apr-2019 19:18:11	20.7629	344.306	1
19-Apr-2019 20:35:03	22.044	311.238	1
19-Apr-2019 20:51:59	22.3262	315.014	1
19-Apr-2019 21:00:39	22.4706	386.378	1
19-Apr-2019 21:09:05	22.6112	402.208	1
19-Apr-2019 21:17:43	22.7552	406.821	1
19-Apr-2019 21:26:07	22.8951	398.811	1
19-Apr-2019 21:34:47	23.0396	362.158	1
19-Apr-2019 21:43:17	23.1813	399.728	1
19-Apr-2019 21:51:49	23.3235	398.353	1
19-Apr-2019 22:00:19	23.4651	460.221	1
19-Apr-2019 22:17:25	23.7501	436.65	1
19-Apr-2019 22:34:23	24.0329	392.366	1
19-Apr-2019 22:51:29	24.3179	441.99	1
19-Apr-2019 23:00:05	24.4612	466.936	1
19-Apr-2019 23:08:39	24.604	450.916	1
19-Apr-2019 23:17:03	24.744	432.415	1
19-Apr-2019 23:42:43	25.1718	436.839	1
19-Apr-2019 23:51:19	25.3151	425.891	1
19-Apr-2019 23:59:47	25.4562	437.029	1
20-Apr-2019 00:25:27	25.884	473.493	1
20-Apr-2019 00:33:51	26.024	488.865	1
20-Apr-2019 00:42:25	26.1668	469.907	1
20-Apr-2019 00:50:59	26.3096	477.806	1
20-Apr-2019 00:59:29	26.4512	483.525	1
20-Apr-2019 01:08:03	26.594	469.259	1
20-Apr-2019 01:16:39	26.7373	461.249	1
20-Apr-2019 01:25:03	26.8773	491.725	1
20-Apr-2019 01:33:43	27.0218	452.212	1
20-Apr-2019 01:42:15	27.164	450.189	1
20-Apr-2019 01:50:39	27.304	390.343	1
20-Apr-2019 01:59:13	27.4468	411.134	1
20-Apr-2019 02:07:49	27.5901	502.405	1
20-Apr-2019 02:16:21	27.7324	514.917	1
20-Apr-2019 02:24:55	27.8752	505.644	1
20-Apr-2019 02:41:55	28.1585	501.678	1
20-Apr-2019 02:59:19	28.4485	485.547	1
20-Apr-2019 03:16:17	28.7312	476.889	1
20-Apr-2019 03:24:53	28.8746	490.429	1
20-Apr-2019 03:59:03	29.444	517.777	1
20-Apr-2019 04:07:33	29.5857	485.894	1
20-Apr-2019 04:16:03	29.7273	507.287	1
20-Apr-2019 04:24:31	29.8685	540.701	1
20-Apr-2019 04:33:09	30.0124	509.688	1
20-Apr-2019 04:41:39	30.154	503.779	1
20-Apr-2019 04:50:15	30.2974	571.825	1
20-Apr-2019 05:07:33	30.5857	577.433	1
20-Apr-2019 05:24:39	30.8707	611.227	1
20-Apr-2019 05:33:09	31.0124	594.402	1
20-Apr-2019 05:41:43	31.1551	559.96	1
20-Apr-2019 05:50:15	31.2974	588.604	1
20-Apr-2019 06:07:13	31.5801	583.153	1
20-Apr-2019 06:15:51	31.724	593.754	1
20-Apr-2019 06:24:23	31.8663	547.068	1
20-Apr-2019 06:32:53	32.0079	587.956	1
20-Apr-2019 07:06:59	32.5762	618.733	1
20-Apr-2019 07:15:31	32.7185	611.07	1
20-Apr-2019 07:32:55	33.0085	655.243	1
20-Apr-2019 07:41:19	33.1485	610.69	1
20-Apr-2019 07:49:53	33.2912	574.953	1
20-Apr-2019 07:58:23	33.4329	660.393	1
20-Apr-2019 08:15:31	33.7185	605.619	1
20-Apr-2019 08:32:31	34.0018	656.728	1
20-Apr-2019 08:41:05	34.1446	662.906	1
20-Apr-2019 09:06:45	34.5724	656.27	1
20-Apr-2019 09:32:23	34.9996	656.839	1
20-Apr-2019 09:49:39	35.2873	683.35	1
20-Apr-2019 09:58:11	35.4296	669.352	1
20-Apr-2019 10:15:19	35.7151	685.83	1
20-Apr-2019 10:23:45	35.8557	666.492	1
20-Apr-2019 10:32:19	35.9985	703.604	1
20-Apr-2019 10:40:55	36.1418	683.997	1
20-Apr-2019 11:06:25	36.5668	712.451	1
20-Apr-2019 11:14:57	36.709	718.439	1
20-Apr-2019 11:23:27	36.8507	685.182	1
20-Apr-2019 11:32:01	36.9935	710.508	1
20-Apr-2019 11:40:39	37.1374	688.578	1
20-Apr-2019 11:49:23	37.2829	712.831	1
20-Apr-2019 12:06:27	37.5673	770.923	1
20-Apr-2019 15:31:47	40.9896	793.31	1
20-Apr-2019 15:48:51	41.274	755.629	1
20-Apr-2019 15:57:19	41.4151	776.073	1
20-Apr-2019 16:14:23	41.6996	729.688	1
20-Apr-2019 16:23:27	41.8507	771.839	1
20-Apr-2019 16:32:03	41.994	823.485	1
20-Apr-2019 16:40:35	42.1363	853.693	1
20-Apr-2019 16:49:09	42.279	800.673	1
21-Apr-2019 02:57:37	52.4201	942.451	1
21-Apr-2019 03:14:45	52.7057	978.869	1
21-Apr-2019 03:23:11	52.8462	913.65	1
21-Apr-2019 03:32:33	53.0023	924.173	1
21-Apr-2019 04:57:57	54.4257	953.085	1
21-Apr-2019 05:15:01	54.7101	913.382	1
21-Apr-2019 05:32:05	54.9946	966.592	1
19-Apr-2019 07:04:32	8.2468	243.84	2
19-Apr-2019 07:55:48	9.10124	252.577	2
19-Apr-2019 08:04:20	9.24347	234.535	2
19-Apr-2019 09:46:46	10.9507	219.051	2
19-Apr-2019 12:45:54	13.9362	276.796	2
19-Apr-2019 13:02:54	14.2196	296.782	2
19-Apr-2019 13:28:36	14.6479	283.89	2
19-Apr-2019 13:37:02	14.7885	282.326	2
19-Apr-2019 13:45:36	14.9312	264.094	2
19-Apr-2019 13:54:08	15.0735	285.912	2
19-Apr-2019 14:11:14	15.3585	331.492	2
19-Apr-2019 14:45:18	15.9262	329.202	2
19-Apr-2019 14:53:50	16.0685	276.528	2
19-Apr-2019 15:11:02	16.3552	323.404	2
19-Apr-2019 15:19:34	16.4974	289.499	2
19-Apr-2019 15:28:00	16.6379	322.108	2
19-Apr-2019 15:36:36	16.7813	310.211	2
19-Apr-2019 16:19:16	17.4924	312.992	2
19-Apr-2019 17:27:32	18.6301	377.072	2
19-Apr-2019 17:36:00	18.7712	348.808	2
19-Apr-2019 17:44:32	18.9135	375.24	2
19-Apr-2019 18:10:12	19.3412	360.594	2
19-Apr-2019 19:26:58	20.6207	368.794	2
19-Apr-2019 19:35:32	20.7635	367.419	2
19-Apr-2019 19:44:02	20.9051	389.048	2
19-Apr-2019 20:01:02	21.1885	400.834	2
19-Apr-2019 20:09:36	21.3312	404.151	2
19-Apr-2019 20:18:10	21.474	378.636	2
19-Apr-2019 20:26:44	21.6168	418.797	2
19-Apr-2019 20:35:12	21.7579	433.521	2
19-Apr-2019 21:00:48	22.1846	427.455	2
19-Apr-2019 21:17:58	22.4707	399.001	2
19-Apr-2019 21:26:22	22.6107	447.519	2
19-Apr-2019 21:34:58	22.754	428.371	2
19-Apr-2019 21:43:26	22.8951	354.907	2
20-Apr-2019 03:25:08	28.5902	551.414	2
20-Apr-2019 04:07:42	29.2996	542.645	2
20-Apr-2019 04:24:52	29.5857	525.866	2
20-Apr-2019 04:33:22	29.7274	582.315	2
20-Apr-2019 04:41:52	29.869	618.779	2
20-Apr-2019 04:59:00	30.1546	560.229	2
20-Apr-2019 05:24:48	30.5846	592.079	2
20-Apr-2019 05:33:22	30.7274	612.902	2
20-Apr-2019 05:41:58	30.8707	616.488	2
20-Apr-2019 05:50:30	31.0129	593.453	2
20-Apr-2019 07:41:34	32.864	661.61	2
20-Apr-2019 07:50:06	33.0062	665.118	2
20-Apr-2019 08:07:18	33.2929	628.085	2
20-Apr-2019 08:24:14	33.5751	667.14	2
20-Apr-2019 08:49:56	34.0035	672.29	2
20-Apr-2019 08:58:26	34.1451	648.103	2
20-Apr-2019 09:06:54	34.2862	683.271	2
20-Apr-2019 13:32:04	38.7057	726.449	2
20-Apr-2019 14:32:18	39.7096	718.439	2
20-Apr-2019 14:40:50	39.8518	701.503	2
20-Apr-2019 16:23:50	41.5685	707	2
20-Apr-2019 16:32:14	41.7085	663.364	2
20-Apr-2019 17:49:08	42.9901	765.014	2
20-Apr-2019 18:14:46	43.4174	746.513	2
20-Apr-2019 18:23:16	43.559	778.285	2
20-Apr-2019 18:32:14	43.7085	794.115	2
20-Apr-2019 18:49:24	43.9946	795.143	2
20-Apr-2019 18:57:50	44.1351	756.925	2
20-Apr-2019 19:15:00	44.4212	796.406	2
20-Apr-2019 19:23:28	44.5623	768.253	2
20-Apr-2019 19:31:58	44.704	802.884	2
20-Apr-2019 19:40:30	44.8462	780.955	2
20-Apr-2019 19:49:02	44.9885	806.817	2
20-Apr-2019 19:57:42	45.1329	771.46	2
20-Apr-2019 20:06:10	45.274	797.97	2
20-Apr-2019 20:14:42	45.4163	812.157	2
20-Apr-2019 20:31:50	45.7018	756.31	2
20-Apr-2019 20:40:22	45.844	815.665	2
20-Apr-2019 21:23:30	46.5629	762.344	2
20-Apr-2019 21:32:02	46.7051	913.84	2
20-Apr-2019 21:40:30	46.8462	840.912	2
20-Apr-2019 21:57:42	47.1329	839.774	2
20-Apr-2019 22:06:12	47.2746	769.058	2
20-Apr-2019 22:14:40	47.4157	868.339	2
20-Apr-2019 22:23:14	47.5585	823.518	2
20-Apr-2019 22:31:50	47.7018	792.551	2
20-Apr-2019 22:58:14	48.1418	874.248	2
20-Apr-2019 23:15:18	48.4262	785.569	2
20-Apr-2019 23:23:42	48.5662	827.294	2
20-Apr-2019 23:40:52	48.8523	837.136	2
21-Apr-2019 00:14:56	49.4201	883.632	2
21-Apr-2019 00:23:26	49.5618	875.622	2
21-Apr-2019 00:49:04	49.989	859.982	2
21-Apr-2019 00:57:36	50.1312	877.298	2
21-Apr-2019 01:06:12	50.2746	919.18	2
21-Apr-2019 01:15:26	50.4285	846.331	2
21-Apr-2019 01:24:06	50.5729	856.664	2
21-Apr-2019 01:32:36	50.7146	843.235	2
21-Apr-2019 01:49:42	50.9996	876.807	2
21-Apr-2019 01:58:10	51.1407	898.121	2
21-Apr-2019 02:06:44	51.2835	898.893	2
21-Apr-2019 02:23:48	51.5679	873.947	2
21-Apr-2019 02:32:14	51.7085	848.353	2
21-Apr-2019 02:40:46	51.8507	892.48	2
21-Apr-2019 04:06:58	53.2874	835.841	2
21-Apr-2019 04:24:06	53.5729	927.268	2
21-Apr-2019 04:41:04	53.8557	920.823	2
21-Apr-2019 04:49:34	53.9973	897.63	2
21-Apr-2019 04:58:06	54.1396	946.305	2
21-Apr-2019 05:15:16	54.4257	989.785	2
21-Apr-2019 05:32:18	54.7096	978.679	2
21-Apr-2019 05:41:34	54.864	926.621	2
21-Apr-2019 05:50:06	55.0062	990.511	2
21-Apr-2019 05:58:38	55.1485	936.306	2
21-Apr-2019 06:07:18	55.2929	969.341	2
21-Apr-2019 06:32:54	55.7196	960.951	2
21-Apr-2019 06:41:24	55.8612	860.865	2
21-Apr-2019 06:49:52	56.0024	932.15	2
21-Apr-2019 06:58:26	56.1451	907.505	2
21-Apr-2019 07:07:02	56.2885	929.402	2
21-Apr-2019 07:32:36	56.7146	966.86	2
21-Apr-2019 08:15:58	57.4374	970.178	2
21-Apr-2019 08:24:32	57.5801	900.948	2
21-Apr-2019 08:50:10	58.0074	924.756	2
21-Apr-2019 08:58:40	58.149	892.179	2
21-Apr-2019 10:24:06	59.5729	991.27	2
21-Apr-2019 10:32:34	59.714	1029.49	2
21-Apr-2019 10:49:40	59.999	956.37	2
21-Apr-2019 11:15:12	60.4246	954.616	2
21-Apr-2019 12:57:38	62.1318	981.696	2
21-Apr-2019 13:06:12	62.2746	968.156	2
21-Apr-2019 13:23:10	62.5574	1023.42	2
21-Apr-2019 13:57:26	63.1285	959.767	2
21-Apr-2019 15:14:12	64.4079	973.764	2
19-Apr-2019 04:39:51	6.54179	246.209	3
19-Apr-2019 04:48:17	6.68235	176.141	3
19-Apr-2019 05:05:23	6.96735	225.687	3
19-Apr-2019 05:22:27	7.25179	211.152	3
19-Apr-2019 05:31:03	7.39512	220.268	3
19-Apr-2019 05:56:31	7.81957	210.505	3
19-Apr-2019 06:22:15	8.24845	227.441	3
19-Apr-2019 06:30:43	8.38956	225.229	3
19-Apr-2019 06:39:15	8.53179	166.031	3
19-Apr-2019 06:47:45	8.67346	223.396	3
19-Apr-2019 06:56:15	8.81512	235.182	3
19-Apr-2019 07:04:47	8.95735	233.887	3
19-Apr-2019 07:13:25	9.10124	220.916	3
19-Apr-2019 07:21:51	9.24179	251.471	3
19-Apr-2019 07:30:25	9.38458	245.326	3
19-Apr-2019 07:39:01	9.52792	223.855	3
19-Apr-2019 07:55:59	9.81068	218.593	3
19-Apr-2019 08:04:31	9.95291	233.429	3
19-Apr-2019 08:13:07	10.0962	179.112	3
19-Apr-2019 08:38:45	10.5235	189.145	3
19-Apr-2019 08:55:45	10.8068	170.991	3
19-Apr-2019 09:04:15	10.9485	210.505	3
19-Apr-2019 09:29:53	11.3757	201.847	3
19-Apr-2019 09:38:27	11.5185	218.056	3
19-Apr-2019 09:55:33	11.8035	162.523	3
19-Apr-2019 10:04:03	11.9451	177.247	3
19-Apr-2019 10:21:11	12.2307	256.353	3
19-Apr-2019 10:29:35	12.3707	205.053	3
19-Apr-2019 10:55:15	12.7985	196.317	3
19-Apr-2019 11:03:43	12.9396	271.646	3
19-Apr-2019 11:20:51	13.2251	305.898	3
19-Apr-2019 11:29:23	13.3674	314.556	3
19-Apr-2019 11:37:59	13.5107	310.512	3
19-Apr-2019 12:12:05	14.079	235.451	3
19-Apr-2019 12:37:37	14.5046	305.172	3
19-Apr-2019 13:20:21	15.2168	323.292	3
19-Apr-2019 13:54:23	15.784	327.716	3
19-Apr-2019 14:28:33	16.3535	318.79	3
19-Apr-2019 14:45:37	16.6379	288.471	3
19-Apr-2019 14:54:13	16.7812	322.108	3
19-Apr-2019 15:11:11	17.064	336.296	3
19-Apr-2019 15:36:47	17.4907	345.3	3
19-Apr-2019 15:45:25	17.6346	356.818	3
19-Apr-2019 15:53:53	17.7757	366.202	3
19-Apr-2019 16:02:29	17.919	343.926	3
19-Apr-2019 16:19:29	18.2024	373.296	3
19-Apr-2019 17:27:51	19.3418	346.138	3
19-Apr-2019 17:53:25	19.7679	376.077	3
19-Apr-2019 18:01:53	19.909	356.818	3
19-Apr-2019 18:18:59	20.194	284.08	3
19-Apr-2019 18:27:29	20.3357	380.121	3
19-Apr-2019 18:44:31	20.6196	412.351	3
19-Apr-2019 18:53:05	20.7624	399.08	3
19-Apr-2019 19:01:37	20.9046	392.366	3
19-Apr-2019 19:10:09	21.0468	422.841	3
19-Apr-2019 19:18:39	21.1885	416.585	3
19-Apr-2019 19:35:49	21.4746	436.002	3
19-Apr-2019 19:44:19	21.6162	429.209	3
19-Apr-2019 20:09:59	22.044	444.849	3
19-Apr-2019 20:18:31	22.1862	457.741	3
19-Apr-2019 20:26:59	22.3274	410.139	3
19-Apr-2019 20:35:31	22.4696	442.448	3
19-Apr-2019 20:52:35	22.754	365.018	3
19-Apr-2019 21:09:37	23.0379	453.16	3
19-Apr-2019 21:18:07	23.1796	460.791	3
19-Apr-2019 21:35:15	23.4651	473.146	3
19-Apr-2019 21:43:51	23.6085	453.697	3
19-Apr-2019 22:26:29	24.319	483.525	3
19-Apr-2019 22:43:33	24.6035	471.202	3
19-Apr-2019 22:52:03	24.7451	498.439	3
19-Apr-2019 23:00:33	24.8868	504.159	3
19-Apr-2019 23:09:09	25.0301	466.589	3
19-Apr-2019 23:17:39	25.1718	564.842	3
20-Apr-2019 00:34:31	26.4529	495.232	3
20-Apr-2019 01:25:37	27.3046	535.551	3
20-Apr-2019 01:34:07	27.4462	558.207	3
20-Apr-2019 01:42:41	27.589	533.417	3
20-Apr-2019 01:51:11	27.7307	528.077	3
20-Apr-2019 01:59:51	27.8751	529.753	3
20-Apr-2019 02:16:47	28.1573	635.368	3
20-Apr-2019 02:50:55	28.7262	642.541	3
20-Apr-2019 02:59:45	28.8735	672.827	3
20-Apr-2019 03:33:51	29.4418	609.506	3
20-Apr-2019 04:50:45	30.7235	658.94	3
20-Apr-2019 04:59:11	30.864	730.952	3
20-Apr-2019 05:08:07	31.0129	678.088	3
20-Apr-2019 05:50:41	31.7224	617.974	3
20-Apr-2019 06:16:15	32.1485	630.676	3
20-Apr-2019 06:24:49	32.2912	649.288	3
20-Apr-2019 06:58:55	32.8596	670.648	3
20-Apr-2019 07:07:29	33.0023	662.369	3
20-Apr-2019 13:15:11	39.1307	796.785	3
20-Apr-2019 13:32:21	39.4168	755.629	3
20-Apr-2019 13:40:53	39.559	797.466	3
20-Apr-2019 14:07:01	39.9946	800.483	3
20-Apr-2019 14:24:05	40.2791	805.254	3
20-Apr-2019 14:32:39	40.4218	828.714	3
20-Apr-2019 14:58:15	40.8485	821.116	3
20-Apr-2019 15:06:45	40.9901	823.439	3
20-Apr-2019 15:15:17	41.1324	846.174	3
20-Apr-2019 15:32:17	41.4157	840.533	3
20-Apr-2019 15:49:27	41.7018	840.565	3
20-Apr-2019 15:57:57	41.8435	835.036	3
20-Apr-2019 16:06:23	41.984	823.06	3
20-Apr-2019 16:14:57	42.1268	866.696	3
20-Apr-2019 16:41:03	42.5618	884.28	3
20-Apr-2019 16:58:07	42.8462	874.327	3
20-Apr-2019 17:06:45	42.9901	804.985	3
20-Apr-2019 17:15:19	43.133	876.65	3
20-Apr-2019 17:32:17	43.4157	921.012	3
20-Apr-2019 17:40:49	43.5579	898.769	3
20-Apr-2019 18:06:31	43.9862	970.682	3
20-Apr-2019 18:32:35	44.4207	915.528	3
20-Apr-2019 18:41:03	44.5618	902.054	3
20-Apr-2019 18:58:15	44.8485	936.653	3
20-Apr-2019 21:15:15	47.1318	908.5	3
20-Apr-2019 23:15:33	49.1368	973.686	3
21-Apr-2019 03:15:13	53.1312	1046.31	3
21-Apr-2019 03:23:45	53.2735	1056.53	3
21-Apr-2019 04:24:23	54.284	1027.84	3
19-Apr-2019 06:13:50	8.10403	203.6	4
19-Apr-2019 06:22:22	8.24624	163.629	4
19-Apr-2019 06:30:54	8.38847	208.561	4
19-Apr-2019 06:39:28	8.53124	150.011	4
19-Apr-2019 06:47:58	8.6729	218.894	4
19-Apr-2019 06:56:36	8.8168	236.746	4
19-Apr-2019 07:05:08	8.95902	157.373	4
19-Apr-2019 07:13:42	9.1018	159.395	4
19-Apr-2019 07:22:14	9.24401	227.172	4
19-Apr-2019 07:30:40	9.38457	217.677	4
19-Apr-2019 07:39:18	9.52847	195.859	4
19-Apr-2019 07:47:46	9.66956	199.825	4
19-Apr-2019 08:04:50	9.95402	266.575	4
19-Apr-2019 11:03:58	12.9396	252.498	4
19-Apr-2019 11:29:40	13.3679	302.77	4
19-Apr-2019 11:38:14	13.5107	253.872	4
19-Apr-2019 11:46:40	13.6513	271.267	4
19-Apr-2019 11:55:14	13.794	311.696	4
19-Apr-2019 12:03:48	13.9368	298.268	4
19-Apr-2019 12:12:14	14.0773	314.824	4
19-Apr-2019 12:37:50	14.504	259.481	4
19-Apr-2019 12:46:28	14.6479	288.124	4
19-Apr-2019 12:55:02	14.7907	325.236	4
19-Apr-2019 13:03:32	14.9324	365.175	4
19-Apr-2019 13:20:32	15.2157	318.332	4
19-Apr-2019 13:46:12	15.6435	325.884	4
19-Apr-2019 13:54:42	15.7851	338.318	4
19-Apr-2019 14:11:46	16.0696	363.375	4
19-Apr-2019 14:20:14	16.2107	346.138	4
19-Apr-2019 14:28:46	16.3529	346.786	4
19-Apr-2019 14:45:52	16.6379	363.454	4
19-Apr-2019 15:11:32	17.0657	349.456	4
19-Apr-2019 15:20:00	17.2068	353.042	4
19-Apr-2019 16:11:14	18.0607	348.998	4
19-Apr-2019 16:28:20	18.3457	363.643	4
19-Apr-2019 16:36:54	18.4885	360.515	4
19-Apr-2019 17:19:30	19.1985	429.746	4
19-Apr-2019 18:19:10	20.1929	389.427	4
19-Apr-2019 18:27:48	20.3368	380.58	4
19-Apr-2019 18:36:20	20.479	403.314	4
19-Apr-2019 18:44:46	20.6196	421.088	4
19-Apr-2019 19:35:58	21.4729	446.682	4
19-Apr-2019 19:44:36	21.6168	410.139	4
19-Apr-2019 20:01:36	21.9001	383.25	4
19-Apr-2019 20:10:06	22.0418	412.731	4
19-Apr-2019 20:18:44	22.1857	447.251	4
19-Apr-2019 20:35:48	22.4701	431.231	4
19-Apr-2019 20:52:48	22.7535	518.693	4
19-Apr-2019 21:27:00	23.3235	551.95	4
19-Apr-2019 23:52:04	25.7413	538.679	4
20-Apr-2019 00:09:04	26.0246	480.777	4
20-Apr-2019 01:34:30	27.4485	513.085	4
20-Apr-2019 02:42:42	28.5851	560.229	4
20-Apr-2019 02:51:14	28.7274	547.795	4
20-Apr-2019 03:00:06	28.8751	582.505	4
20-Apr-2019 03:08:36	29.0168	543.371	4
20-Apr-2019 03:17:06	29.1585	586.66	4
20-Apr-2019 03:25:38	29.3007	574.685	4
20-Apr-2019 03:42:44	29.5857	626.442	4
20-Apr-2019 03:51:16	29.7279	569.345	4
20-Apr-2019 04:08:14	30.0107	600.089	4
20-Apr-2019 04:16:48	30.1535	617.405	4
20-Apr-2019 04:25:26	30.2974	606.267	4
20-Apr-2019 04:42:24	30.5801	593.754	4
20-Apr-2019 04:50:54	30.7218	587.845	4
20-Apr-2019 04:59:26	30.864	615.841	4
20-Apr-2019 05:08:18	31.0118	650.014	4
20-Apr-2019 05:25:24	31.2968	643.11	4
20-Apr-2019 05:33:54	31.4385	624.23	4
20-Apr-2019 05:42:28	31.5812	608.936	4
20-Apr-2019 05:50:56	31.7224	634.91	4
20-Apr-2019 05:59:30	31.8651	646.886	4
20-Apr-2019 06:08:02	32.0074	630.486	4
20-Apr-2019 06:25:04	32.2912	623.203	4
20-Apr-2019 06:33:36	32.4335	628.006	4
20-Apr-2019 06:42:12	32.5768	650.282	4
20-Apr-2019 06:50:42	32.7185	689.148	4
20-Apr-2019 06:59:18	32.8618	644.137	4
20-Apr-2019 07:07:46	33.0029	693.382	4
20-Apr-2019 07:16:20	33.1457	660.504	4
20-Apr-2019 07:25:02	33.2907	637.39	4
20-Apr-2019 07:33:42	33.4351	677.82	4
20-Apr-2019 07:42:12	33.5768	657.945	4
20-Apr-2019 07:50:38	33.7173	639.681	4
20-Apr-2019 07:59:16	33.8612	650.472	4
20-Apr-2019 08:07:42	34.0018	685.182	4
20-Apr-2019 08:24:50	34.2873	610.501	4
20-Apr-2019 08:33:18	34.4285	696.32	4
20-Apr-2019 08:41:54	34.5718	662.448	4
20-Apr-2019 08:50:26	34.714	682.813	4
20-Apr-2019 08:58:58	34.8562	669.81	4
20-Apr-2019 09:07:34	34.9996	684.344	4
20-Apr-2019 09:15:58	35.1396	697.694	4
20-Apr-2019 09:24:36	35.2835	722.83	4
20-Apr-2019 09:33:08	35.4257	687.394	4
20-Apr-2019 09:41:50	35.5707	690.175	4
20-Apr-2019 09:50:26	35.714	685.215	4
20-Apr-2019 09:58:56	35.8557	689.796	4
20-Apr-2019 10:07:26	35.9973	699.717	4
20-Apr-2019 10:15:58	36.1396	677.394	4
20-Apr-2019 10:33:02	36.424	713.557	4
20-Apr-2019 11:07:10	36.9929	719.355	4
20-Apr-2019 11:15:48	37.1368	721.567	4
20-Apr-2019 11:24:22	37.2796	680.647	4
20-Apr-2019 11:32:48	37.4201	717.87	4
20-Apr-2019 11:41:18	37.5618	711.535	4
20-Apr-2019 11:58:40	37.8512	679.842	4
20-Apr-2019 12:07:16	37.9946	712.988	4
20-Apr-2019 12:15:48	38.1368	732.058	4
20-Apr-2019 12:24:16	38.2779	712.72	4
20-Apr-2019 12:32:50	38.4207	777.369	4
20-Apr-2019 12:41:26	38.564	762.612	4
20-Apr-2019 12:49:56	38.7057	737.208	4
20-Apr-2019 12:58:24	38.8468	757.841	4
20-Apr-2019 13:06:58	38.9896	791.256	4
20-Apr-2019 13:15:30	39.1318	769.706	4
20-Apr-2019 13:23:58	39.2729	730.493	4
20-Apr-2019 13:32:30	39.4151	768.142	4
20-Apr-2019 13:41:04	39.5579	745.519	4
20-Apr-2019 13:49:34	39.6996	763.024	4
20-Apr-2019 13:58:12	39.8435	776.8	4
20-Apr-2019 14:07:16	39.9946	799.187	4
20-Apr-2019 14:15:44	40.1357	775.425	4
20-Apr-2019 14:24:16	40.2779	776.106	4
20-Apr-2019 14:32:48	40.4201	783.736	4
20-Apr-2019 14:41:18	40.5618	791.445	4
20-Apr-2019 14:49:58	40.7063	817.53	4
20-Apr-2019 14:58:28	40.8479	772.487	4
20-Apr-2019 15:06:54	40.9885	771.682	4
20-Apr-2019 15:15:28	41.1312	851.861	4
20-Apr-2019 15:24:02	41.274	810.973	4
20-Apr-2019 15:32:36	41.4168	801.478	4
20-Apr-2019 15:41:08	41.559	870.74	4
20-Apr-2019 15:49:38	41.7007	844.04	4
20-Apr-2019 15:58:08	41.8424	840.264	4
20-Apr-2019 17:15:26	43.1307	839.806	4
20-Apr-2019 17:32:34	43.4162	868.496	4
20-Apr-2019 17:41:04	43.5579	835.841	4
20-Apr-2019 17:49:38	43.7007	861.925	4
20-Apr-2019 17:58:10	43.8429	879.019	4
20-Apr-2019 18:06:38	43.984	870.125	4
20-Apr-2019 18:15:12	44.1268	870.014	4
20-Apr-2019 20:23:42	46.2685	989.169	4
20-Apr-2019 20:40:54	46.5551	966.86	4
20-Apr-2019 21:06:54	46.9885	945.88	4
20-Apr-2019 21:15:30	47.1317	966.056	4
20-Apr-2019 21:32:38	47.4174	965.833	4
18-Apr-2019 23:16:07	0.852894	142.727	5
19-Apr-2019 00:41:25	2.27457	155.619	5
19-Apr-2019 01:06:59	2.70068	144.939	5
19-Apr-2019 02:32:23	4.12405	164.735	5
19-Apr-2019 02:40:55	4.26623	161.149	5
19-Apr-2019 02:49:21	4.40679	189.871	5
19-Apr-2019 03:15:03	4.83513	157.641	5
19-Apr-2019 03:49:05	5.40235	211.041	5
19-Apr-2019 04:31:47	6.11401	222.938	5
19-Apr-2019 04:40:23	6.25748	214.549	5
19-Apr-2019 04:48:53	6.39901	219.241	5
19-Apr-2019 05:14:29	6.82571	203.221	5
19-Apr-2019 05:31:33	7.11012	168.969	5
19-Apr-2019 05:57:03	7.53512	217.677	5
19-Apr-2019 06:14:07	7.81957	232.97	5
19-Apr-2019 06:39:51	8.24846	224.502	5
19-Apr-2019 06:48:23	8.39071	229.005	5
19-Apr-2019 07:05:27	8.67515	226.983	5
19-Apr-2019 07:39:33	9.24344	256.621	5
19-Apr-2019 07:48:01	9.38456	246.32	5
19-Apr-2019 08:22:15	9.95513	267.87	5
19-Apr-2019 08:39:19	10.2396	232.512	5
19-Apr-2019 08:56:21	10.5235	254.978	5
19-Apr-2019 09:04:49	10.6646	243.003	5
19-Apr-2019 09:21:59	10.9507	256.084	5
19-Apr-2019 09:30:25	11.0912	266.954	5
19-Apr-2019 09:56:03	11.5185	271.378	5
19-Apr-2019 10:04:37	11.6612	261.614	5
19-Apr-2019 10:38:43	12.2296	236.288	5
19-Apr-2019 11:12:51	12.7985	242.545	5
19-Apr-2019 11:21:27	12.9418	228.736	5
19-Apr-2019 11:29:57	13.0834	244.567	5
19-Apr-2019 11:38:31	13.2262	270.004	5
19-Apr-2019 12:21:07	13.9362	258.106	5
19-Apr-2019 12:29:35	14.0773	303.876	5
19-Apr-2019 12:38:15	14.2218	366.124	5
19-Apr-2019 12:46:43	14.3629	317.036	5
19-Apr-2019 13:03:47	14.6473	302.77	5
19-Apr-2019 13:12:15	14.7884	329.928	5
19-Apr-2019 13:37:57	15.2168	295.565	5
19-Apr-2019 14:03:33	15.6435	335.726	5
19-Apr-2019 14:20:31	15.9262	289.957	5
19-Apr-2019 14:29:07	16.0696	316.388	5
19-Apr-2019 14:37:37	16.2112	330.844	5
19-Apr-2019 14:54:47	16.4973	247.885	5
19-Apr-2019 15:03:11	16.6373	259.023	5
19-Apr-2019 15:37:25	17.2079	335.726	5
19-Apr-2019 15:45:57	17.3501	335	5
19-Apr-2019 15:54:31	17.4929	338.128	5
19-Apr-2019 16:11:33	17.7768	377.34	5
19-Apr-2019 16:20:03	17.9184	347.702	5
19-Apr-2019 16:28:39	18.0618	353.042	5
19-Apr-2019 16:45:35	18.344	358.382	5
19-Apr-2019 16:54:15	18.4885	360.594	5
19-Apr-2019 17:02:47	18.6307	378.636	5
19-Apr-2019 17:11:17	18.7723	381.306	5
19-Apr-2019 17:19:47	18.914	351.21	5
19-Apr-2019 17:28:17	19.0557	379.016	5
19-Apr-2019 17:36:51	19.1985	381.227	5
19-Apr-2019 18:36:33	20.1934	380.848	5
19-Apr-2019 18:45:09	20.3368	377.72	5
19-Apr-2019 18:53:37	20.4779	386.378	5
19-Apr-2019 19:10:47	20.764	370.626	5
19-Apr-2019 19:19:13	20.9046	375.128	5
19-Apr-2019 19:27:49	21.0479	377.451	5
19-Apr-2019 19:36:23	21.1907	421.736	5
19-Apr-2019 19:44:55	21.3329	363.722	5
19-Apr-2019 20:01:59	21.6173	396.868	5
19-Apr-2019 20:18:57	21.9001	427.265	5
19-Apr-2019 20:27:31	22.0429	446.145	5
19-Apr-2019 20:36:03	22.1851	454.234	5
19-Apr-2019 20:44:39	22.3285	445.687	5
19-Apr-2019 20:53:03	22.4685	472.466	5
19-Apr-2019 21:10:15	22.7552	443.017	5
19-Apr-2019 21:18:43	22.8963	384.434	5
19-Apr-2019 21:35:45	23.1801	441.152	5
19-Apr-2019 21:44:19	23.3229	433.253	5
19-Apr-2019 21:52:47	23.464	434.896	5
19-Apr-2019 22:01:27	23.6085	424.327	5
19-Apr-2019 22:09:57	23.7501	458.769	5
19-Apr-2019 22:35:29	24.1757	461.249	5
19-Apr-2019 23:26:47	25.0307	495.579	5
19-Apr-2019 23:35:11	25.1707	486.385	5
19-Apr-2019 23:52:21	25.4568	465.561	5
20-Apr-2019 00:00:49	25.5979	506.102	5
20-Apr-2019 00:09:25	25.7413	484.932	5
20-Apr-2019 00:17:57	25.8835	491.725	5
20-Apr-2019 00:26:29	26.0257	493.289	5
20-Apr-2019 00:34:57	26.1668	504.617	5
20-Apr-2019 00:43:35	26.3107	501.299	5
20-Apr-2019 00:52:05	26.4524	504.996	5
20-Apr-2019 01:00:39	26.5951	518.156	5
20-Apr-2019 01:43:19	27.3062	524.144	5
20-Apr-2019 03:08:53	28.7323	536.12	5
20-Apr-2019 03:25:59	29.0174	539.438	5
20-Apr-2019 03:43:01	29.3013	553.325	5
20-Apr-2019 04:08:33	29.7268	565.647	5
20-Apr-2019 04:17:11	29.8707	592.269	5
20-Apr-2019 04:25:37	30.0112	564.842	5
20-Apr-2019 04:51:13	30.4379	572.015	5
20-Apr-2019 05:08:33	30.7268	593.564	5
20-Apr-2019 05:25:41	31.0123	613.818	5
20-Apr-2019 05:34:07	31.1529	632.24	5
20-Apr-2019 05:42:41	31.2957	605.998	5
20-Apr-2019 06:08:17	31.7223	651.578	5
20-Apr-2019 06:59:27	32.5751	664.28	5
20-Apr-2019 07:33:59	33.1507	607.942	5
20-Apr-2019 07:42:25	33.2912	642.383	5
20-Apr-2019 07:59:27	33.5751	582.884	5
20-Apr-2019 08:25:03	34.0018	645.59	5
20-Apr-2019 08:33:35	34.144	645.858	5
20-Apr-2019 08:50:39	34.4284	625.604	5
20-Apr-2019 08:59:19	34.5729	694.409	5
20-Apr-2019 09:07:51	34.7151	694.219	5
20-Apr-2019 09:16:15	34.8551	702.072	5
20-Apr-2019 09:24:47	34.9973	653.41	5
20-Apr-2019 09:33:21	35.1401	708.833	5
20-Apr-2019 09:42:09	35.2868	640.172	5
20-Apr-2019 09:50:41	35.429	720.998	5
20-Apr-2019 09:59:13	35.5712	707.648	5
20-Apr-2019 10:07:51	35.7152	669.352	5
20-Apr-2019 10:24:55	35.9996	699.906	5
20-Apr-2019 10:33:27	36.1418	687.472	5
20-Apr-2019 10:41:59	36.284	709.513	5
20-Apr-2019 10:59:01	36.5679	705.515	5
20-Apr-2019 11:07:27	36.7084	675.988	5
20-Apr-2019 11:16:05	36.8523	696.51	5
20-Apr-2019 12:50:11	38.4207	669.195	5
20-Apr-2019 13:15:45	38.8468	627.011	5
20-Apr-2019 13:32:51	39.1318	685.83	5
20-Apr-2019 13:41:25	39.2746	729.577	5
20-Apr-2019 13:49:51	39.4151	750.289	5
20-Apr-2019 13:58:27	39.5585	736.75	5
20-Apr-2019 14:07:35	39.7107	752.043	5
20-Apr-2019 14:16:07	39.8529	763.94	5
20-Apr-2019 14:33:03	40.1351	767.985	5
20-Apr-2019 14:41:37	40.2779	771.649	5
20-Apr-2019 14:58:41	40.5623	761.159	5
20-Apr-2019 15:07:11	40.704	786.184	5
20-Apr-2019 15:15:47	40.8474	775.425	5
20-Apr-2019 15:24:19	40.9896	767.952	5
20-Apr-2019 15:32:51	41.1318	786.91	5
20-Apr-2019 15:41:19	41.2729	851.939	5
20-Apr-2019 15:49:59	41.4174	814.638	5
20-Apr-2019 15:58:29	41.559	797.512	5
20-Apr-2019 16:06:59	41.7007	877.455	5
20-Apr-2019 16:16:07	41.8529	840.153	5
20-Apr-2019 16:16:11	41.8542	845.035	5
20-Apr-2019 16:24:31	41.9929	915.483	5
20-Apr-2019 16:58:45	42.5635	814.402	5
20-Apr-2019 17:07:11	42.704	837.215	5
20-Apr-2019 21:24:21	46.9901	876.539	5
20-Apr-2019 21:32:51	47.1318	946.829	5
20-Apr-2019 21:49:51	47.4151	845.873	5
20-Apr-2019 21:58:31	47.5596	933.414	5
20-Apr-2019 22:15:27	47.8418	906.177	5
20-Apr-2019 22:32:39	48.1285	959.498	5
20-Apr-2019 22:49:37	48.4112	915.024	5
20-Apr-2019 22:58:55	48.5662	919.972	5
20-Apr-2019 23:41:37	49.2779	985.282	5
20-Apr-2019 23:50:07	49.4196	920.633	5
20-Apr-2019 23:58:45	49.5635	940.35	5
21-Apr-2019 00:07:17	49.7057	944.885	5
21-Apr-2019 01:33:23	51.1407	984.445	5
21-Apr-2019 02:15:59	51.8507	966.101	5
21-Apr-2019 02:33:09	52.1368	962.168	5
21-Apr-2019 03:15:43	52.8462	968.202	5
21-Apr-2019 06:16:37	55.8612	1029	5
21-Apr-2019 06:33:43	56.1462	1036.36	5
21-Apr-2019 06:42:07	56.2862	1063.47	5
21-Apr-2019 07:33:23	57.1407	1039.52	5
21-Apr-2019 08:33:51	58.1485	1059.96	5
21-Apr-2019 08:50:57	58.4335	1004.93	5
21-Apr-2019 08:59:33	58.5768	976.624	5
21-Apr-2019 09:33:35	59.144	959.799	5
19-Apr-2019 01:24:20	4.83458	187.201	6
19-Apr-2019 02:32:30	5.97069	164.735	6
19-Apr-2019 03:15:14	6.68291	162.065	6
19-Apr-2019 03:23:42	6.82402	195.859	6
19-Apr-2019 03:32:14	6.96624	186.933	6
19-Apr-2019 03:49:26	7.25296	172.745	6
19-Apr-2019 03:57:52	7.39347	211.421	6
19-Apr-2019 04:23:26	7.81958	187.849	6
19-Apr-2019 04:40:32	8.10458	204.975	6
19-Apr-2019 05:31:48	8.95902	168.701	6
19-Apr-2019 06:05:52	9.5268	242.545	6
19-Apr-2019 06:14:22	9.66848	179.381	6
19-Apr-2019 06:22:56	9.81124	210.963	6
19-Apr-2019 06:40:02	10.0962	224.313	6
19-Apr-2019 06:48:30	10.2374	216.113	6
19-Apr-2019 07:22:38	10.8062	222.559	6
19-Apr-2019 07:48:14	11.2329	224.313	6
19-Apr-2019 08:22:24	11.8024	218.973	6
19-Apr-2019 10:30:30	13.9373	154.513	6
19-Apr-2019 11:13:04	14.6468	262.072	6
19-Apr-2019 12:04:14	15.4996	302.77	6
19-Apr-2019 13:46:38	17.2062	316.578	6
19-Apr-2019 14:03:46	17.4918	295.676	6
19-Apr-2019 14:20:48	17.7757	338.206	6
19-Apr-2019 14:29:18	17.9174	342.741	6
19-Apr-2019 14:37:56	18.0613	338.697	6
19-Apr-2019 14:46:30	18.204	339.424	6
19-Apr-2019 15:03:26	18.4862	336.865	6
19-Apr-2019 15:20:30	18.7707	333.704	6
19-Apr-2019 15:37:34	19.0551	312.534	6
19-Apr-2019 15:46:08	19.1979	346.675	6
19-Apr-2019 17:54:06	21.3307	321.002	6
19-Apr-2019 18:02:38	21.4729	383.596	6
19-Apr-2019 18:11:14	21.6162	268.328	6
19-Apr-2019 18:45:24	22.1857	419.065	6
20-Apr-2019 01:00:50	28.4429	540.891	6
20-Apr-2019 01:09:24	28.5857	520.179	6
20-Apr-2019 02:00:30	29.4374	527.92	6
20-Apr-2019 02:09:10	29.5818	531.317	6
20-Apr-2019 02:26:12	29.8657	579.187	6
20-Apr-2019 02:51:50	30.2929	553.972	6
20-Apr-2019 03:09:02	30.5796	518.994	6
20-Apr-2019 03:17:36	30.7224	599.821	6
20-Apr-2019 03:26:06	30.864	592.727	6
20-Apr-2019 03:34:40	31.0068	570.719	6
20-Apr-2019 03:51:50	31.2929	586.392	6
20-Apr-2019 07:59:44	35.4246	697.727	6
20-Apr-2019 08:08:14	35.5662	717.222	6
20-Apr-2019 08:16:52	35.7102	694.03	6
20-Apr-2019 09:42:22	37.1351	679.842	6
20-Apr-2019 11:16:18	38.7007	769.437	6
20-Apr-2019 11:33:26	38.9862	727.555	6
20-Apr-2019 13:24:38	40.8396	707.111	6
20-Apr-2019 15:58:44	43.4079	735.375	6
20-Apr-2019 16:07:14	43.5496	760.78	6
20-Apr-2019 16:16:23	43.7021	763.751	6
20-Apr-2019 16:33:22	43.9851	747.43	6
20-Apr-2019 16:59:00	44.4124	819.251	6
20-Apr-2019 17:07:34	44.5551	754.792	6
20-Apr-2019 17:16:00	44.6957	794.953	6
20-Apr-2019 17:24:32	44.8379	766.12	6
20-Apr-2019 17:33:08	44.9813	779.659	6
20-Apr-2019 17:41:36	45.1224	795.221	6
20-Apr-2019 17:58:42	45.4073	798.238	6
20-Apr-2019 18:07:14	45.5496	788.317	6
20-Apr-2019 18:24:16	45.8335	818.715	6
20-Apr-2019 18:33:20	45.9846	822.144	6
20-Apr-2019 18:41:52	46.1268	865.289	6
20-Apr-2019 18:50:24	46.269	812.995	6
20-Apr-2019 18:58:58	46.4118	820.547	6
20-Apr-2019 19:07:30	46.554	808.113	6
20-Apr-2019 19:16:02	46.6963	812.157	6
20-Apr-2019 19:33:02	46.9796	798.16	6
20-Apr-2019 19:50:14	47.2663	847.168	6
20-Apr-2019 20:24:14	47.8329	818.335	6
20-Apr-2019 20:32:54	47.9774	839.505	6
20-Apr-2019 20:41:20	48.1179	860.329	6
20-Apr-2019 20:50:24	48.269	855.715	6
20-Apr-2019 20:58:56	48.4113	928.643	6
20-Apr-2019 21:16:02	48.6962	864.026	6
20-Apr-2019 21:41:34	49.1218	849.079	6
20-Apr-2019 21:50:08	49.2646	868.987	6
20-Apr-2019 21:58:38	49.4062	935.704	6
20-Apr-2019 22:07:10	49.5485	874.628	6
20-Apr-2019 22:15:50	49.6929	815.776	6
20-Apr-2019 22:32:46	49.9751	880.203	6
20-Apr-2019 22:59:10	50.4151	893.396	6
20-Apr-2019 23:33:26	50.9862	883.554	6
21-Apr-2019 00:15:58	51.6951	923.761	6
21-Apr-2019 00:33:04	51.9801	879.667	6
21-Apr-2019 00:41:38	52.1229	873.79	6
21-Apr-2019 00:58:44	52.4079	953.242	6
21-Apr-2019 01:33:38	52.9896	931.771	6
21-Apr-2019 01:42:12	53.1324	907.551	6
21-Apr-2019 01:50:40	53.2735	909.115	6
21-Apr-2019 01:59:14	53.4163	939.355	6
21-Apr-2019 02:07:44	53.5579	889.888	6
21-Apr-2019 03:16:06	54.6974	902.401	6
21-Apr-2019 03:24:34	54.8385	916.431	6
21-Apr-2019 03:33:56	54.9946	895.15	6
21-Apr-2019 03:59:32	55.4213	959.845	6
21-Apr-2019 04:08:06	55.564	897.709	6
21-Apr-2019 04:50:46	56.2751	908.042	6
21-Apr-2019 04:59:10	56.4151	927	6
21-Apr-2019 05:07:46	56.5585	983.797	6
21-Apr-2019 05:51:16	57.2835	1008.02	6
21-Apr-2019 06:16:46	57.7085	862.842	6
21-Apr-2019 06:25:22	57.8518	939.892	6
21-Apr-2019 06:42:24	58.1357	972.312	6
21-Apr-2019 06:59:34	58.4218	942.942	6
21-Apr-2019 07:25:02	58.8462	877.723	6
21-Apr-2019 07:33:36	58.989	960.257	6
21-Apr-2019 07:50:38	59.2729	952.215	6
21-Apr-2019 08:17:08	59.7146	907.63	6
21-Apr-2019 08:25:42	59.8574	932.909	6
21-Apr-2019 08:51:12	60.2824	895.039	6
21-Apr-2019 08:59:48	60.4257	949.388	6
21-Apr-2019 09:50:58	61.2785	974.19	6
21-Apr-2019 12:50:14	64.2663	911.248	6
21-Apr-2019 13:49:54	65.2607	957.555	6
21-Apr-2019 14:06:54	65.544	940.808	6
21-Apr-2019 14:32:30	65.9707	932.609	6
21-Apr-2019 14:41:02	66.1129	928.833	6
21-Apr-2019 14:58:10	66.3985	906.936	6
21-Apr-2019 15:06:42	66.5407	959.42	6
19-Apr-2019 11:21:54	14.7896	300.1	7
19-Apr-2019 11:30:28	14.9324	284.348	7
19-Apr-2019 16:37:34	20.0507	331.872	7
19-Apr-2019 17:37:20	21.0468	309.026	7
19-Apr-2019 18:02:54	21.4729	378.904	7
19-Apr-2019 18:19:58	21.7574	375.318	7
19-Apr-2019 18:37:10	22.044	361.431	7
19-Apr-2019 18:45:38	22.1851	395.225	7
19-Apr-2019 18:54:14	22.3285	347.322	7
19-Apr-2019 19:02:46	22.4707	397.437	7
19-Apr-2019 19:36:52	23.039	417.122	7
19-Apr-2019 19:45:18	23.1796	422.383	7
19-Apr-2019 20:02:22	23.464	422.841	7
19-Apr-2019 20:10:56	23.6068	411.972	7
19-Apr-2019 20:19:28	23.749	452.48	7
19-Apr-2019 20:36:34	24.034	449.352	7
19-Apr-2019 21:02:10	24.4607	434.169	7
19-Apr-2019 21:27:42	24.8862	418.261	7
19-Apr-2019 22:01:58	25.4574	496.037	7
19-Apr-2019 22:35:58	26.024	477.727	7
19-Apr-2019 22:44:38	26.1685	460.032	7
19-Apr-2019 22:53:10	26.3107	498.819	7
19-Apr-2019 23:10:12	26.5946	419.825	7
19-Apr-2019 23:44:20	27.1635	482.609	7
20-Apr-2019 00:09:52	27.589	504.237	7
20-Apr-2019 01:01:08	28.4435	490.161	7
20-Apr-2019 01:26:44	28.8701	507.097	7
20-Apr-2019 02:09:20	29.5801	563.547	7
20-Apr-2019 02:17:52	29.7224	555.347	7
20-Apr-2019 02:43:26	30.1485	580.025	7
20-Apr-2019 03:00:50	30.4385	543.371	7
20-Apr-2019 03:09:20	30.5801	577.276	7
20-Apr-2019 03:26:22	30.864	571.556	7
20-Apr-2019 03:35:02	31.0085	573.579	7
20-Apr-2019 03:43:34	31.1507	568.239	7
20-Apr-2019 03:51:58	31.2907	559.044	7
20-Apr-2019 04:00:32	31.4335	605.619	7
20-Apr-2019 04:26:08	31.8601	536.467	7
20-Apr-2019 04:34:44	32.0035	624.767	7
20-Apr-2019 04:43:10	32.144	555.458	7
20-Apr-2019 05:26:06	32.8596	650.282	7
20-Apr-2019 05:34:44	33.0035	648.908	7
20-Apr-2019 05:51:44	33.2868	665.766	7
20-Apr-2019 06:00:22	33.4307	647.154	7
20-Apr-2019 06:17:20	33.7135	641.278	7
20-Apr-2019 06:25:54	33.8562	636.932	7
20-Apr-2019 06:34:22	33.9974	614.388	7
20-Apr-2019 07:17:02	34.7085	626.141	7
20-Apr-2019 07:25:52	34.8557	687.584	7
20-Apr-2019 07:42:56	35.1401	666.76	7
20-Apr-2019 08:00:04	35.4257	662.448	7
20-Apr-2019 08:08:30	35.5663	691.661	7
20-Apr-2019 08:17:08	35.7101	677.898	7
20-Apr-2019 08:25:38	35.8518	703.983	7
20-Apr-2019 08:34:14	35.9951	680.411	7
20-Apr-2019 08:42:40	36.1357	693.493	7
20-Apr-2019 08:51:16	36.279	694.219	7
20-Apr-2019 08:59:50	36.4218	677.283	7
20-Apr-2019 09:08:16	36.5624	660.347	7
20-Apr-2019 09:16:50	36.7052	673.16	7
20-Apr-2019 11:33:38	38.9851	748.725	7
20-Apr-2019 11:51:02	39.2752	686.209	7
20-Apr-2019 11:59:28	39.4157	734.773	7
20-Apr-2019 12:08:06	39.5596	702.845	7
20-Apr-2019 12:16:36	39.7013	680.601	7
20-Apr-2019 12:25:02	39.8418	763.181	7
20-Apr-2019 12:33:36	39.9846	800.182	7
20-Apr-2019 12:50:40	40.269	787.669	7
20-Apr-2019 12:59:12	40.4112	786.642	7
20-Apr-2019 13:16:20	40.6968	810.705	7
20-Apr-2019 13:24:46	40.8374	806.471	7
20-Apr-2019 13:41:58	41.1241	812.426	7
20-Apr-2019 13:50:30	41.2662	758.142	7
20-Apr-2019 14:08:02	41.5585	846.9	7
20-Apr-2019 14:16:34	41.7007	800.182	7
20-Apr-2019 14:25:06	41.8429	809.978	7
20-Apr-2019 14:33:36	41.9846	824.814	7
20-Apr-2019 14:50:44	42.2701	765.55	7
20-Apr-2019 14:59:16	42.4124	784.083	7
20-Apr-2019 15:16:20	42.6968	867.691	7
20-Apr-2019 15:24:50	42.8385	809.409	7
20-Apr-2019 15:33:26	42.9818	852.698	7
20-Apr-2019 15:50:22	43.264	781.793	7
20-Apr-2019 15:58:54	43.4062	758.378	7
20-Apr-2019 16:07:34	43.5507	840.343	7
20-Apr-2019 16:16:30	43.6996	769.738	7
20-Apr-2019 16:25:04	43.8424	836.488	7
20-Apr-2019 16:33:40	43.9856	835.808	7
20-Apr-2019 16:42:10	44.1274	826.803	7
20-Apr-2019 17:16:20	44.6968	863.915	7
20-Apr-2019 17:24:54	44.8396	808.571	7
20-Apr-2019 17:33:26	44.9818	861.278	7
20-Apr-2019 18:07:30	45.5496	904.534	7
20-Apr-2019 19:16:18	46.6963	932.262	7
20-Apr-2019 19:33:20	46.9801	848.575	7
20-Apr-2019 19:41:58	47.1241	943.4	7
20-Apr-2019 19:50:30	47.2663	875.622	7
20-Apr-2019 19:58:56	47.4068	937.49	7
20-Apr-2019 20:07:26	47.5485	918.768	7
20-Apr-2019 20:24:38	47.8351	853.425	7
20-Apr-2019 20:33:06	47.9763	906.635	7
20-Apr-2019 20:41:38	48.1185	898.546	7
20-Apr-2019 20:50:46	48.2707	940.128	7
20-Apr-2019 20:59:12	48.4112	949.466	7
20-Apr-2019 21:07:44	48.5535	895.876	7
20-Apr-2019 21:24:54	48.8396	977.082	7
20-Apr-2019 21:33:18	48.9796	981.853	7
20-Apr-2019 21:41:52	49.1224	952.483	7
20-Apr-2019 22:41:36	50.1179	966.972	7
20-Apr-2019 22:50:12	50.2613	1001.87	7
20-Apr-2019 23:08:04	50.559	986.957	7
21-Apr-2019 11:50:40	63.269	1083.54	7
21-Apr-2019 12:16:14	63.6951	1063.74	7
21-Apr-2019 12:41:58	64.124	1086.02	7
21-Apr-2019 13:16:02	64.6918	1075.45	7
21-Apr-2019 13:41:42	65.1196	1064.66	7
18-Apr-2019 21:59:59	0.282143	220.805	8
18-Apr-2019 22:42:42	0.994033	212.795	8
18-Apr-2019 23:51:00	2.13235	224.581	8
18-Apr-2019 23:59:26	2.27291	211.499	8
19-Apr-2019 00:33:36	2.84236	196.317	8
19-Apr-2019 00:50:44	3.12791	207.913	8
19-Apr-2019 01:24:52	3.69682	209.477	8
19-Apr-2019 02:07:26	4.40625	199.825	8
19-Apr-2019 02:16:06	4.5507	231.485	8
19-Apr-2019 03:24:18	5.68736	217.029	8
19-Apr-2019 03:32:50	5.82959	209.935	8
19-Apr-2019 03:41:22	5.9718	207.265	8
19-Apr-2019 03:49:58	6.11517	218.593	8
19-Apr-2019 03:58:22	6.25513	199.255	8
19-Apr-2019 04:06:54	6.39735	205.701	8
19-Apr-2019 04:58:12	7.25237	207.835	8
19-Apr-2019 05:40:54	7.96402	204.595	8
19-Apr-2019 06:14:58	8.5318	212.605	8
19-Apr-2019 06:32:00	8.81568	242.545	8
19-Apr-2019 06:40:34	8.95847	245.404	8
19-Apr-2019 07:14:44	9.52793	234.724	8
19-Apr-2019 07:31:42	9.8107	254.33	8
19-Apr-2019 07:48:46	10.0951	261.424	8
19-Apr-2019 07:57:20	10.2379	247.616	8
19-Apr-2019 08:05:50	10.3796	228.357	8
19-Apr-2019 08:14:24	10.5224	237.663	8
19-Apr-2019 08:22:56	10.6646	266.954	8
19-Apr-2019 08:48:30	11.0907	257.648	8
19-Apr-2019 10:56:34	13.2251	274.048	8
19-Apr-2019 11:05:02	13.3662	317.416	8
19-Apr-2019 11:13:40	13.5101	291.979	8
19-Apr-2019 11:22:06	13.6507	268.139	8
19-Apr-2019 11:47:42	14.0774	326.61	8
19-Apr-2019 12:04:50	14.3629	320.354	8
19-Apr-2019 12:21:50	14.6462	299.452	8
19-Apr-2019 12:30:24	14.789	308.568	8
19-Apr-2019 13:21:42	15.644	283.053	8
19-Apr-2019 13:47:18	16.0707	346.138	8
19-Apr-2019 13:55:44	16.2112	333.972	8
19-Apr-2019 14:04:20	16.3546	330.007	8
19-Apr-2019 14:12:46	16.4951	343.736	8
19-Apr-2019 14:29:52	16.7801	313.071	8
19-Apr-2019 14:38:22	16.9218	331.872	8
19-Apr-2019 14:46:56	17.0646	328.286	8
19-Apr-2019 14:55:32	17.2079	345.68	8
19-Apr-2019 15:03:58	17.3485	308.378	8
19-Apr-2019 15:12:36	17.4924	305.63	8
19-Apr-2019 15:21:08	17.6346	341.335	8
19-Apr-2019 15:38:10	17.9185	343.926	8
19-Apr-2019 16:03:46	18.3451	339.312	8
19-Apr-2019 16:12:22	18.4885	295.107	8
19-Apr-2019 16:29:20	18.7713	356.438	8
19-Apr-2019 16:46:28	19.0568	390.232	8
19-Apr-2019 16:54:54	19.1974	358.303	8
19-Apr-2019 17:12:06	19.484	320.164	8
19-Apr-2019 18:03:12	20.3357	341.793	8
19-Apr-2019 18:28:46	20.7618	407.816	8
19-Apr-2019 18:37:18	20.904	407.09	8
19-Apr-2019 18:45:52	21.0468	392.365	8
19-Apr-2019 18:54:28	21.1901	392.097	8
19-Apr-2019 19:03:00	21.3324	396.979	8
19-Apr-2019 19:11:32	21.4746	402.777	8
19-Apr-2019 19:20:04	21.6168	425.165	8
19-Apr-2019 19:28:30	21.7574	443.554	8
19-Apr-2019 19:37:08	21.9013	419.255	8
19-Apr-2019 19:45:40	22.0435	425.053	8
19-Apr-2019 19:54:14	22.1862	426.428	8
19-Apr-2019 20:02:44	22.3279	443.017	8
19-Apr-2019 20:11:18	22.4707	430.851	8
19-Apr-2019 20:19:50	22.6129	464.835	8
19-Apr-2019 20:45:18	23.0374	455.261	8
19-Apr-2019 20:53:54	23.1807	465.025	8
19-Apr-2019 21:02:26	23.3229	442.369	8
19-Apr-2019 21:19:30	23.6074	442.906	8
19-Apr-2019 22:27:48	24.7457	497.981	8
19-Apr-2019 22:44:54	25.0307	455.071	8
19-Apr-2019 22:53:26	25.1729	491.725	8
19-Apr-2019 23:01:56	25.3146	472.845	8
19-Apr-2019 23:18:54	25.5974	483.793	8
20-Apr-2019 01:09:54	27.4474	539.327	8
20-Apr-2019 01:18:22	27.5885	505.723	8
20-Apr-2019 01:44:02	28.0163	479.749	8
20-Apr-2019 02:26:42	28.7274	585.365	8
20-Apr-2019 02:35:18	28.8707	529.484	8
20-Apr-2019 02:43:46	29.0118	537.115	8
20-Apr-2019 03:01:08	29.3013	585.823	8
20-Apr-2019 03:09:38	29.4429	548.253	8
20-Apr-2019 03:18:08	29.5846	579.377	8
20-Apr-2019 03:26:46	29.7285	560.229	8
20-Apr-2019 03:35:12	29.869	572.093	8
20-Apr-2019 04:00:54	30.2974	561.335	8
20-Apr-2019 04:17:56	30.5813	631.134	8
20-Apr-2019 05:17:58	31.5818	607.294	8
20-Apr-2019 05:34:58	31.8651	625.984	8
20-Apr-2019 05:43:30	32.0074	625.146	8
20-Apr-2019 05:52:02	32.1496	647.076	8
20-Apr-2019 06:09:04	32.4335	619.839	8
20-Apr-2019 06:17:42	32.5774	634.105	8
20-Apr-2019 06:34:38	32.8596	660.426	8
20-Apr-2019 06:43:18	33.004	637.122	8
20-Apr-2019 06:51:42	33.144	655.354	8
20-Apr-2019 07:00:20	33.2879	690.712	8
20-Apr-2019 07:26:08	33.7179	676.792	8
20-Apr-2019 07:51:46	34.1451	647.233	8
20-Apr-2019 08:00:14	34.2862	655.622	8
20-Apr-2019 08:08:46	34.4285	707.19	8
20-Apr-2019 08:17:22	34.5718	719.277	8
20-Apr-2019 08:25:52	34.7135	699.291	8
20-Apr-2019 08:34:28	34.8568	735.074	8
20-Apr-2019 08:43:00	34.999	748.994	8
20-Apr-2019 08:51:30	35.1407	686.02	8
20-Apr-2019 09:08:30	35.424	759.863	8
20-Apr-2019 09:25:36	35.709	744.144	8
20-Apr-2019 09:43:02	35.9996	819.062	8
20-Apr-2019 09:59:58	36.2818	727.634	8
21-Apr-2019 05:25:22	55.7051	922.118	8
21-Apr-2019 05:33:54	55.8473	940.082	8
21-Apr-2019 05:43:18	56.004	980.78	8
21-Apr-2019 06:34:22	56.8551	946.796	8
21-Apr-2019 06:42:58	56.9985	959.577	8
21-Apr-2019 07:00:06	57.284	971.238	8
21-Apr-2019 09:51:34	60.1418	984.903	8
21-Apr-2019 10:17:04	60.5668	1025.9	8
21-Apr-2019 10:25:40	60.7101	976.277	8
21-Apr-2019 10:59:48	61.279	969.831	8
21-Apr-2019 11:08:20	61.4213	985.393	8
21-Apr-2019 11:33:52	61.8468	988.142	8
21-Apr-2019 12:16:36	62.559	937.333	8
21-Apr-2019 12:42:12	62.9857	940.193	8
21-Apr-2019 13:16:14	63.5529	985.204	8
21-Apr-2019 13:41:58	63.9818	1006.07	8
21-Apr-2019 14:07:26	64.4062	987.874	8
21-Apr-2019 14:58:42	65.2607	993.024	8
21-Apr-2019 15:07:18	65.404	1017.94	8
19-Apr-2019 03:24:35	6.54067	149.363	9
19-Apr-2019 04:24:23	7.53735	204.059	9
19-Apr-2019 04:58:27	8.10511	215.465	9
19-Apr-2019 06:06:39	9.24178	188.955	9
19-Apr-2019 06:32:23	9.67067	220.726	9
19-Apr-2019 06:49:27	9.95511	211.421	9
19-Apr-2019 06:57:53	10.0957	199.445	9
19-Apr-2019 07:57:39	11.0918	198.071	9
19-Apr-2019 08:48:49	11.9446	190.519	9
19-Apr-2019 10:31:17	13.6523	272.942	9
19-Apr-2019 10:39:45	13.7934	308.948	9
19-Apr-2019 10:48:23	13.9373	267.87	9
19-Apr-2019 10:56:47	14.0773	264.094	9
19-Apr-2019 11:05:23	14.2207	281.678	9
19-Apr-2019 11:22:23	14.504	287.476	9
19-Apr-2019 11:30:59	14.6474	192.541	9
19-Apr-2019 11:39:27	14.7884	225.687	9
19-Apr-2019 12:05:09	15.2168	298.268	9
19-Apr-2019 12:13:37	15.3579	202.305	9
19-Apr-2019 12:22:07	15.4996	226.525	9
19-Apr-2019 12:39:19	15.7862	317.036	9
19-Apr-2019 12:47:49	15.9279	330.766	9
19-Apr-2019 13:04:53	16.2124	296.592	9
19-Apr-2019 13:13:21	16.3534	278.36	9
19-Apr-2019 13:21:53	16.4957	299.262	9
19-Apr-2019 13:30:27	16.6385	243.461	9
19-Apr-2019 13:47:33	16.9235	296.782	9
19-Apr-2019 13:55:59	17.064	314.366	9
19-Apr-2019 14:04:39	17.2085	329.012	9
19-Apr-2019 14:13:03	17.3484	299.832	9
19-Apr-2019 14:21:35	17.4907	253.414	9
19-Apr-2019 14:30:11	17.634	262.072	9
19-Apr-2019 14:47:11	17.9173	318.332	9
19-Apr-2019 15:12:47	18.344	332.598	9
19-Apr-2019 15:21:27	18.4885	350.83	9
19-Apr-2019 15:29:51	18.6284	359.678	9
19-Apr-2019 15:38:27	18.7718	369.441	9
19-Apr-2019 15:46:57	18.9135	340.719	9
19-Apr-2019 16:03:59	19.1973	336.296	9
19-Apr-2019 16:12:35	19.3407	362.079	9
19-Apr-2019 16:21:03	19.4818	328.744	9
19-Apr-2019 16:38:11	19.7673	361.163	9
19-Apr-2019 17:12:19	20.3362	285.644	9
19-Apr-2019 18:29:09	21.6168	337.022	9
19-Apr-2019 18:46:09	21.9001	298.536	9
19-Apr-2019 19:11:51	22.3285	314.366	9
19-Apr-2019 19:20:21	22.4701	409.95	9
19-Apr-2019 19:28:49	22.6112	438.861	9
19-Apr-2019 19:37:21	22.7535	416.317	9
19-Apr-2019 19:45:55	22.8962	409.223	9
19-Apr-2019 19:54:23	23.0373	381.496	9
19-Apr-2019 20:03:01	23.1812	388.131	9
19-Apr-2019 20:28:39	23.6085	438.672	9
19-Apr-2019 20:37:05	23.749	427.187	9
19-Apr-2019 20:45:39	23.8918	381.038	9
19-Apr-2019 20:54:11	24.034	375.508	9
19-Apr-2019 21:36:55	24.7462	442.827	9
19-Apr-2019 21:53:51	25.0284	441.911	9
19-Apr-2019 22:02:31	25.1729	451.675	9
19-Apr-2019 22:11:03	25.3151	449.842	9
19-Apr-2019 22:28:05	25.599	450	9
19-Apr-2019 22:36:37	25.7412	454.803	9
19-Apr-2019 22:45:09	25.8834	480.855	9
19-Apr-2019 22:53:41	26.0257	461.786	9
19-Apr-2019 23:02:07	26.1662	473.761	9
20-Apr-2019 00:01:59	27.164	472.119	9
20-Apr-2019 00:36:05	27.7324	459.227	9
20-Apr-2019 01:01:41	28.159	483.793	9
20-Apr-2019 01:44:17	28.869	516.403	9
20-Apr-2019 01:52:51	29.0118	546.879	9
20-Apr-2019 02:01:19	29.1529	538.679	9
20-Apr-2019 02:26:55	29.5796	533.45	9
20-Apr-2019 02:35:33	29.7235	553.593	9
20-Apr-2019 02:44:03	29.8651	582.963	9
20-Apr-2019 03:01:23	30.154	571.177	9
20-Apr-2019 03:09:53	30.2957	538.947	9
20-Apr-2019 03:18:25	30.4379	543.672	9
20-Apr-2019 03:27:03	30.5818	555.157	9
20-Apr-2019 03:43:59	30.864	558.776	9
20-Apr-2019 03:52:31	31.0062	564.384	9
20-Apr-2019 04:01:11	31.1507	588.604	9
20-Apr-2019 04:09:39	31.2918	608.478	9
20-Apr-2019 04:26:41	31.5757	578.192	9
20-Apr-2019 04:35:19	31.7196	586.313	9
20-Apr-2019 04:43:45	31.8601	591.195	9
20-Apr-2019 05:00:55	32.1462	571.098	9
20-Apr-2019 05:43:47	32.8607	637.58	9
20-Apr-2019 06:00:49	33.1446	643.489	9
20-Apr-2019 06:09:25	33.2879	628.386	9
20-Apr-2019 06:17:51	33.4284	615.952	9
20-Apr-2019 06:26:25	33.5712	646.618	9
20-Apr-2019 06:35:03	33.7151	641.925	9
20-Apr-2019 06:43:29	33.8557	652.605	9
20-Apr-2019 06:52:01	33.9979	649.366	9
20-Apr-2019 07:00:31	34.1396	643.647	9
20-Apr-2019 07:09:07	34.2829	630.676	9
20-Apr-2019 07:17:41	34.4257	661.231	9
20-Apr-2019 07:43:33	34.8568	643.11	9
20-Apr-2019 07:52:01	34.9979	691.818	9
20-Apr-2019 08:00:31	35.1396	721.266	9
20-Apr-2019 08:09:09	35.2835	700.364	9
20-Apr-2019 08:17:39	35.4251	729.355	9
20-Apr-2019 08:26:07	35.5662	716.731	9
20-Apr-2019 09:08:47	36.2773	682.211	9
20-Apr-2019 09:17:21	36.4201	658.94	9
20-Apr-2019 09:34:50	36.7116	645.4	9
20-Apr-2019 09:34:53	36.7123	675.876	9
20-Apr-2019 10:00:15	37.1351	673.475	9
20-Apr-2019 11:00:01	38.1312	690.633	9
20-Apr-2019 11:34:15	38.7018	668.815	9
20-Apr-2019 11:51:27	38.9884	662.526	9
20-Apr-2019 12:08:33	39.2735	675.987	9
20-Apr-2019 12:17:11	39.4173	688.879	9
20-Apr-2019 12:42:39	39.8418	705.246	9
20-Apr-2019 12:51:19	39.9862	714.552	9
20-Apr-2019 12:59:51	40.1285	713.603	9
20-Apr-2019 13:08:19	40.2695	696.399	9
20-Apr-2019 13:16:47	40.4107	728.17	9
20-Apr-2019 13:25:19	40.5529	723.668	9
20-Apr-2019 13:33:55	40.6962	739.878	9
20-Apr-2019 13:42:31	40.8396	739.799	9
20-Apr-2019 13:50:59	40.9807	737.286	9
20-Apr-2019 13:59:31	41.1229	697.236	9
20-Apr-2019 14:08:33	41.2735	694.376	9
20-Apr-2019 14:17:05	41.4157	723.131	9
20-Apr-2019 14:25:35	41.5573	750.021	9
20-Apr-2019 14:34:11	41.7007	741.095	9
20-Apr-2019 14:42:39	41.8418	823.138	9
20-Apr-2019 14:51:13	41.9846	781.603	9
20-Apr-2019 14:59:43	42.1262	805.98	9
20-Apr-2019 15:08:17	42.269	761.238	9
20-Apr-2019 15:16:47	42.4107	780.006	9
20-Apr-2019 15:25:21	42.5535	797.244	9
20-Apr-2019 15:33:53	42.6957	805.633	9
20-Apr-2019 15:42:27	42.8385	798.271	9
20-Apr-2019 15:51:03	42.9818	798.081	9
20-Apr-2019 15:59:33	43.1235	770.923	9
20-Apr-2019 16:07:59	43.264	780.229	9
20-Apr-2019 16:17:07	43.4162	826.613	9
20-Apr-2019 16:25:37	43.5579	772.487	9
20-Apr-2019 16:34:07	43.6996	779.771	9
20-Apr-2019 16:42:47	43.844	825.54	9
20-Apr-2019 16:51:11	43.984	797.243	9
20-Apr-2019 16:59:51	44.1285	776.61	9
20-Apr-2019 17:08:19	44.2696	760.086	9
20-Apr-2019 17:16:47	44.4107	828.636	9
20-Apr-2019 17:25:27	44.5551	831.306	9
20-Apr-2019 17:33:59	44.6973	812.269	9
20-Apr-2019 17:42:23	44.8373	816.804	9
20-Apr-2019 17:59:27	45.1218	840.422	9
20-Apr-2019 18:08:07	45.2662	844.008	9
20-Apr-2019 18:25:07	45.5496	849.838	9
20-Apr-2019 18:34:09	45.7001	845.493	9
20-Apr-2019 18:42:41	45.8423	860.898	9
20-Apr-2019 18:51:17	45.9857	877.612	9
20-Apr-2019 18:59:45	46.1268	852.24	9
20-Apr-2019 19:08:21	46.2701	898.435	9
20-Apr-2019 19:16:53	46.4123	920.934	9
20-Apr-2019 19:42:27	46.8384	900.837	9
20-Apr-2019 19:50:57	46.9801	862.541	9
20-Apr-2019 20:08:03	47.2651	925.894	9
20-Apr-2019 20:16:39	47.4085	906.746	9
20-Apr-2019 20:33:37	47.6912	898.167	9
20-Apr-2019 21:08:17	48.269	850.185	9
20-Apr-2019 21:33:53	48.6957	923.604	9
20-Apr-2019 21:42:25	48.8379	911.864	9
20-Apr-2019 21:59:31	49.1229	900.791	9
20-Apr-2019 22:08:05	49.2657	879.935	9
20-Apr-2019 22:16:39	49.4085	870.472	9
20-Apr-2019 22:33:35	49.6907	931.804	9
20-Apr-2019 22:50:39	49.9751	925.358	9
20-Apr-2019 22:59:59	50.1307	877.265	9
20-Apr-2019 23:17:09	50.4168	955.611	9
21-Apr-2019 01:17:25	52.4212	967.777	9
21-Apr-2019 01:42:59	52.8473	995.236	9
21-Apr-2019 01:51:31	52.9896	935.357	9
21-Apr-2019 02:42:45	53.8435	1010.5	9
21-Apr-2019 02:51:19	53.9862	968.346	9
21-Apr-2019 02:59:51	54.1284	978.758	9
21-Apr-2019 03:08:17	54.269	961.52	9
21-Apr-2019 03:26:14	54.5681	897.552	9
21-Apr-2019 03:34:47	54.7107	957.633	9
21-Apr-2019 03:43:11	54.8507	898.468	9
21-Apr-2019 04:00:21	55.1368	970.748	9
21-Apr-2019 04:25:55	55.5629	982.88	9
21-Apr-2019 04:34:31	55.7062	909.383	9
21-Apr-2019 05:17:03	56.4151	960.526	9
21-Apr-2019 05:51:59	56.9973	1026.85	9
21-Apr-2019 07:25:53	58.5623	987.874	9
21-Apr-2019 07:34:27	58.7051	1015.84	9
21-Apr-2019 07:51:35	58.9907	1007.51	9
21-Apr-2019 08:26:31	59.5729	1021.37	9
21-Apr-2019 08:51:59	59.9973	961.789	9
21-Apr-2019 11:42:47	62.844	1051.27	9
21-Apr-2019 11:59:49	63.1279	1013.47	9
21-Apr-2019 12:25:27	63.5551	1057.94	9
19-Apr-2019 03:07:50	4.40851	198.339	10
19-Apr-2019 04:15:58	5.54402	173.393	10
19-Apr-2019 07:23:46	8.67404	179.191	10
19-Apr-2019 08:06:22	9.38401	222.749	10
19-Apr-2019 08:15:02	9.52847	237.931	10
19-Apr-2019 08:23:28	9.66903	253.872	10
19-Apr-2019 08:32:02	9.8118	266.575	10
19-Apr-2019 08:49:04	10.0957	230.948	10
19-Apr-2019 08:57:34	10.2374	230.3	10
19-Apr-2019 09:23:14	10.6651	248.343	10
19-Apr-2019 10:31:30	11.8029	195.669	10
19-Apr-2019 11:56:52	13.2257	262.34	10
19-Apr-2019 12:47:58	14.0773	197.881	10
19-Apr-2019 14:04:52	15.359	316.5	10
19-Apr-2019 14:13:26	15.5018	339.044	10
19-Apr-2019 15:47:16	17.0657	357.387	10
19-Apr-2019 15:55:44	17.2068	356.818	10
19-Apr-2019 16:38:26	17.9185	361.621	10
19-Apr-2019 17:29:34	18.7707	362.269	10
19-Apr-2019 17:38:12	18.9146	306.278	10
19-Apr-2019 17:46:44	19.0568	341.825	10
19-Apr-2019 18:12:20	19.4835	341.904	10
19-Apr-2019 18:20:46	19.624	375.698	10
19-Apr-2019 18:29:20	19.7668	308.568	10
19-Apr-2019 19:20:34	20.6207	365.096	10
19-Apr-2019 19:29:08	20.7635	400.565	10
19-Apr-2019 19:37:34	20.904	378.446	10
19-Apr-2019 19:46:10	21.0473	406.442	10
19-Apr-2019 19:54:46	21.1907	335.268	10
19-Apr-2019 20:20:22	21.6174	437.108	10
19-Apr-2019 20:37:22	21.9007	452.022	10
19-Apr-2019 20:45:52	22.0424	375.24	10
19-Apr-2019 21:11:34	22.4707	440.347	10
19-Apr-2019 21:37:02	22.8951	446.871	10
19-Apr-2019 21:45:42	23.0396	432.874	10
19-Apr-2019 21:54:06	23.1796	469.148	10
19-Apr-2019 22:19:44	23.6068	462.355	10
19-Apr-2019 22:36:50	23.8918	440.805	10
19-Apr-2019 22:45:20	24.0335	449.083	10
19-Apr-2019 23:45:10	25.0307	441.721	10
19-Apr-2019 23:53:42	25.173	509.499	10
20-Apr-2019 00:36:20	25.8835	476.006	10
20-Apr-2019 00:44:50	26.0251	497.176	10
20-Apr-2019 00:53:24	26.1679	457.283	10
20-Apr-2019 02:01:42	27.3062	457.44	10
20-Apr-2019 02:10:06	27.4462	472.924	10
20-Apr-2019 02:35:44	27.8735	523.575	10
20-Apr-2019 02:44:14	28.0151	536.578	10
20-Apr-2019 02:52:50	28.1585	547.527	10
20-Apr-2019 03:01:36	28.3046	512.705	10
20-Apr-2019 03:18:38	28.5885	566.864	10
20-Apr-2019 03:35:50	28.8751	577.544	10
20-Apr-2019 03:44:18	29.0163	556.721	10
20-Apr-2019 03:52:50	29.1585	544.477	10
20-Apr-2019 04:09:58	29.444	535.093	10
20-Apr-2019 04:18:28	29.5857	575.522	10
20-Apr-2019 04:35:26	29.8685	567.133	10
20-Apr-2019 05:27:00	30.7279	607.562	10
20-Apr-2019 05:52:36	31.1546	602.412	10
20-Apr-2019 06:01:06	31.2962	638.228	10
20-Apr-2019 07:00:48	32.2912	613.092	10
20-Apr-2019 07:43:44	33.0068	693.382	10
20-Apr-2019 07:52:14	33.1485	713.557	10
20-Apr-2019 08:34:56	33.8601	665.386	10
20-Apr-2019 08:43:28	34.0024	684.534	10
20-Apr-2019 09:00:38	34.2885	686.02	10
20-Apr-2019 09:26:12	34.7146	675.575	10
20-Apr-2019 09:35:04	34.8625	701.281	10
20-Apr-2019 09:43:28	35.0023	728.851	10
20-Apr-2019 09:51:58	35.144	707.648	10
20-Apr-2019 10:00:38	35.2885	695.783	10
20-Apr-2019 10:09:04	35.429	728.124	10
20-Apr-2019 10:17:40	35.5723	716.45	10
20-Apr-2019 10:26:06	35.7129	724.538	10
20-Apr-2019 10:34:42	35.8562	715.848	10
20-Apr-2019 10:43:18	35.9996	746.926	10
20-Apr-2019 11:08:48	36.4246	741.71	10
20-Apr-2019 12:08:46	37.424	705.246	10
20-Apr-2019 12:17:22	37.5674	684.344	10
20-Apr-2019 13:08:36	38.4213	642.541	10
20-Apr-2019 13:42:40	38.989	795.758	10
20-Apr-2019 14:08:48	39.4246	719.702	10
20-Apr-2019 14:17:26	39.5685	762.265	10
20-Apr-2019 14:34:30	39.8529	737.208	10
20-Apr-2019 14:43:02	39.9951	730.683	10
20-Apr-2019 14:51:26	40.1351	732.516	10
20-Apr-2019 15:00:06	40.2796	735.722	10
20-Apr-2019 15:17:06	40.5629	784.62	10
20-Apr-2019 15:25:42	40.7063	807.812	10
20-Apr-2019 15:34:10	40.8474	802.963	10
20-Apr-2019 15:42:38	40.9885	757.652	10
20-Apr-2019 15:51:12	41.1312	832.254	10
20-Apr-2019 16:08:22	41.4174	811.811	10
20-Apr-2019 16:17:20	41.5668	814.67	10
20-Apr-2019 16:25:54	41.7096	792.82	10
20-Apr-2019 16:34:22	41.8507	772.487	10
20-Apr-2019 16:43:00	41.9946	784.62	10
20-Apr-2019 17:08:34	42.4207	806.091	10
20-Apr-2019 17:17:06	42.5629	818.335	10
20-Apr-2019 17:34:14	42.8485	803.578	10
20-Apr-2019 17:42:44	42.9901	785.268	10
20-Apr-2019 18:25:26	43.7018	867.645	10
20-Apr-2019 18:59:58	44.2774	885.766	10
20-Apr-2019 19:08:32	44.4201	845.683	10
20-Apr-2019 19:17:06	44.5629	904.155	10
20-Apr-2019 19:25:42	44.7062	828.289	10
20-Apr-2019 19:34:06	44.8462	902.165	10
20-Apr-2019 19:42:38	44.9885	862.384	10
20-Apr-2019 19:51:10	45.1307	865.132	10
20-Apr-2019 19:59:42	45.2729	886.145	10
20-Apr-2019 20:08:20	45.4168	875.433	10
20-Apr-2019 20:16:48	45.5579	891.754	10
20-Apr-2019 20:51:26	46.1351	857.737	10
20-Apr-2019 21:08:34	46.4207	945.533	10
20-Apr-2019 21:25:42	46.7063	959.309	10
20-Apr-2019 21:34:14	46.8485	959.767	10
19-Apr-2019 06:15:47	7.53624	163.171	11
19-Apr-2019 07:41:03	8.95736	203.411	11
19-Apr-2019 07:49:37	9.10012	172.287	11
19-Apr-2019 08:06:41	9.38458	168.053	11
19-Apr-2019 08:15:17	9.52794	190.519	11
19-Apr-2019 09:06:29	10.3812	177.627	11
19-Apr-2019 09:23:29	10.6646	212.069	11
19-Apr-2019 09:31:59	10.8062	180.029	11
19-Apr-2019 09:57:39	11.234	203.6	11
19-Apr-2019 10:31:47	11.8029	183.883	11
19-Apr-2019 10:48:47	12.0863	246.51	11
19-Apr-2019 13:31:01	14.7901	168.701	11
19-Apr-2019 13:56:31	15.2151	228.547	11
19-Apr-2019 16:13:03	17.4907	325.884	11
19-Apr-2019 19:03:45	20.3357	326.342	11
19-Apr-2019 20:20:39	21.6174	319.359	11
19-Apr-2019 20:37:41	21.9012	346.406	11
19-Apr-2019 22:28:37	23.7501	395.572	11
19-Apr-2019 23:02:41	24.3179	429.556	11
19-Apr-2019 23:11:11	24.4596	420.361	11
19-Apr-2019 23:19:45	24.6024	427.187	11
20-Apr-2019 00:28:01	25.7401	403.962	11
20-Apr-2019 00:36:35	25.8829	472.924	11
20-Apr-2019 01:02:09	26.309	457.362	11
20-Apr-2019 01:10:47	26.4529	474.219	11
20-Apr-2019 01:36:23	26.8796	496.685	11
20-Apr-2019 02:10:25	27.4468	467.126	11
20-Apr-2019 02:18:59	27.5896	468.042	11
20-Apr-2019 02:35:59	27.8729	476.052	11
20-Apr-2019 03:01:55	28.3051	470.175	11
20-Apr-2019 03:36:07	28.8752	467.773	11
20-Apr-2019 03:53:09	29.1591	471.36	11
20-Apr-2019 04:18:45	29.5857	472.655	11
20-Apr-2019 04:27:11	29.7262	475.515	11
20-Apr-2019 04:52:47	30.1529	572.662	11
20-Apr-2019 05:10:13	30.4435	492.373	11
20-Apr-2019 05:18:41	30.5846	545.393	11
20-Apr-2019 06:18:23	31.5796	564.306	11
20-Apr-2019 06:44:03	32.0074	548.901	11
20-Apr-2019 07:01:07	32.2918	581.589	11
20-Apr-2019 07:09:35	32.4329	574.874	11
20-Apr-2019 07:18:11	32.5762	591.621	11
20-Apr-2019 07:27:01	32.7235	562.251	11
20-Apr-2019 07:44:03	33.0074	616.868	11
20-Apr-2019 08:01:07	33.2918	567.781	11
20-Apr-2019 08:43:51	34.004	601.306	11
20-Apr-2019 09:00:51	34.2874	616.678	11
20-Apr-2019 09:17:51	34.5707	649.288	11
20-Apr-2019 09:35:15	34.8608	631.134	11
20-Apr-2019 10:00:55	35.2885	662.638	11
20-Apr-2019 10:17:53	35.5713	674.692	11
20-Apr-2019 10:34:59	35.8562	673.049	11
20-Apr-2019 10:43:33	35.999	648.718	11
20-Apr-2019 11:00:31	36.2818	665.955	11
20-Apr-2019 11:17:39	36.5674	713.479	11
20-Apr-2019 11:26:15	36.7107	690.902	11
20-Apr-2019 11:34:41	36.8513	681.138	11
20-Apr-2019 11:43:17	36.9946	699.717	11
20-Apr-2019 11:52:07	37.1418	653.522	11
20-Apr-2019 12:00:39	37.284	729.957	11
20-Apr-2019 12:09:07	37.4251	649.209	11
20-Apr-2019 12:51:47	38.1362	732.404	11
20-Apr-2019 13:00:21	38.279	712.641	11
20-Apr-2019 13:08:55	38.4218	699.638	11
20-Apr-2019 15:17:21	40.5624	727.254	11
20-Apr-2019 15:34:29	40.8479	682.892	11
20-Apr-2019 15:42:57	40.989	671.295	11
20-Apr-2019 16:00:03	41.274	678.736	11
20-Apr-2019 16:08:33	41.4157	713.099	11
20-Apr-2019 16:17:35	41.5662	706.005	11
21-Apr-2019 10:17:57	59.5724	1367	11
21-Apr-2019 12:43:03	61.9907	1448.02	11
21-Apr-2019 13:34:15	62.844	1413.16	11
21-Apr-2019 13:51:13	63.1268	1428.76	11
21-Apr-2019 14:16:53	63.5546	1458.77	11
22-Apr-2019 23:18:13	0.70869	181.861	12
23-Apr-2019 02:08:55	3.55369	184.721	12
23-Apr-2019 02:51:39	4.26591	214.28	12
23-Apr-2019 03:34:21	4.97758	178.923	12
23-Apr-2019 04:25:31	5.83036	192.92	12
23-Apr-2019 04:42:31	6.11369	218.056	12
23-Apr-2019 04:51:05	6.25646	201.847	12
23-Apr-2019 04:59:41	6.3998	168.053	12
23-Apr-2019 05:16:37	6.68201	209.399	12
23-Apr-2019 05:42:15	7.10924	238.579	12
23-Apr-2019 05:50:45	7.25091	213.175	12
23-Apr-2019 06:33:33	7.96425	231.217	12
23-Apr-2019 06:50:35	8.24815	245.404	12
23-Apr-2019 06:59:05	8.38979	236.936	12
23-Apr-2019 11:44:36	13.1483	229.921	12
23-Apr-2019 11:53:06	13.29	262.799	12
23-Apr-2019 12:18:42	13.7167	207.455	12
23-Apr-2019 12:44:18	14.1434	291.063	12
23-Apr-2019 12:52:52	14.2861	295.408	12
23-Apr-2019 16:00:32	17.4139	303.686	12
23-Apr-2019 17:08:50	18.5522	304.792	12
23-Apr-2019 17:42:58	19.1211	292.816	12
23-Apr-2019 17:51:34	19.2645	318.522	12
23-Apr-2019 19:08:16	20.5428	322.376	12
23-Apr-2019 20:42:14	22.1089	366.582	12
23-Apr-2019 22:24:30	23.8133	373.865	12
23-Apr-2019 22:33:10	23.9578	364.481	12
23-Apr-2019 22:41:36	24.0983	316.578	12
23-Apr-2019 22:58:38	24.3822	449.463	12
23-Apr-2019 23:07:16	24.5261	440.615	12
23-Apr-2019 23:15:44	24.6672	436.46	12
23-Apr-2019 23:32:54	24.9534	425.132	12
23-Apr-2019 23:41:24	25.095	405.146	12
23-Apr-2019 23:49:52	25.2361	444.581	12
23-Apr-2019 23:58:22	25.3778	434.169	12
24-Apr-2019 00:06:56	25.5206	470.443	12
24-Apr-2019 00:32:38	25.9489	460.411	12
24-Apr-2019 00:58:08	26.3739	387.294	12
24-Apr-2019 01:32:14	26.9422	490.998	12
24-Apr-2019 01:40:50	27.0856	469.717	12
24-Apr-2019 01:49:26	27.2289	495.691	12
24-Apr-2019 02:15:02	27.6556	471.739	12
24-Apr-2019 02:23:28	27.7961	457.473	12
24-Apr-2019 02:57:34	28.3645	504.159	12
24-Apr-2019 03:14:46	28.6511	468.5	12
24-Apr-2019 03:40:20	29.0772	514.839	12
24-Apr-2019 04:05:52	29.5028	481.503	12
24-Apr-2019 04:40:06	30.0734	503.321	12
24-Apr-2019 04:57:04	30.3561	484.094	12
24-Apr-2019 05:14:08	30.6406	493.937	12
24-Apr-2019 05:22:42	30.7833	515.218	12
24-Apr-2019 05:31:12	30.925	584.102	12
24-Apr-2019 05:56:52	31.3528	560.039	12
24-Apr-2019 06:05:24	31.495	659.398	12
24-Apr-2019 06:47:58	32.2044	699.939	12
24-Apr-2019 07:05:08	32.4906	616.521	12
24-Apr-2019 07:13:40	32.6328	623.013	12
24-Apr-2019 07:22:06	32.7733	590.325	12
24-Apr-2019 07:30:44	32.9172	647.534	12
24-Apr-2019 07:56:20	33.3439	657.487	12
24-Apr-2019 08:04:54	33.4867	646.238	12
24-Apr-2019 08:13:22	33.6278	610.69	12
24-Apr-2019 08:21:50	33.7689	664.202	12
24-Apr-2019 08:38:56	34.0539	653.522	12
24-Apr-2019 08:47:28	34.1961	617.863	12
24-Apr-2019 08:56:02	34.3389	658.593	12
24-Apr-2019 09:04:38	34.4822	671.832	12
24-Apr-2019 09:13:08	34.6239	676.904	12
24-Apr-2019 09:21:36	34.765	656.192	12
24-Apr-2019 09:30:12	34.9084	673.854	12
24-Apr-2019 09:38:42	35.05	673.933	12
24-Apr-2019 09:47:18	35.1934	683.428	12
24-Apr-2019 09:56:00	35.3383	656.918	12
24-Apr-2019 10:13:02	35.6222	706.084	12
24-Apr-2019 10:21:34	35.7645	668.894	12
24-Apr-2019 10:30:10	35.9078	703.682	12
24-Apr-2019 10:38:46	36.0511	702.229	12
24-Apr-2019 10:47:12	36.1917	697.616	12
24-Apr-2019 10:55:44	36.3339	679.842	12
24-Apr-2019 11:04:14	36.4756	730.952	12
24-Apr-2019 11:12:54	36.62	699.828	12
24-Apr-2019 11:21:22	36.7611	705.089	12
24-Apr-2019 11:38:22	37.0445	738.124	12
24-Apr-2019 11:47:02	37.1889	770.923	12
24-Apr-2019 11:55:34	37.3311	730.762	12
24-Apr-2019 15:03:42	40.4667	769.817	12
24-Apr-2019 15:12:14	40.6089	764.097	12
24-Apr-2019 15:20:48	40.7517	764.176	12
24-Apr-2019 15:29:20	40.8939	801.019	12
24-Apr-2019 17:46:14	43.1756	914.835	12
24-Apr-2019 19:37:37	45.0322	899.764	12
24-Apr-2019 22:54:28	48.3128	863.11	12
24-Apr-2019 23:02:56	48.4539	815.776	12
24-Apr-2019 23:11:26	48.5956	858.765	12
25-Apr-2019 00:03:16	49.4595	894.469	12
25-Apr-2019 00:28:46	49.8845	984.935	12
25-Apr-2019 00:37:26	50.0289	996.911	12
25-Apr-2019 00:54:30	50.3133	1048.02	12
25-Apr-2019 02:45:56	52.1706	978.947	12
25-Apr-2019 03:37:04	53.0228	1059.01	12
23-Apr-2019 06:50:52	7.67982	220.726	13
23-Apr-2019 06:59:18	7.82036	200.93	13
23-Apr-2019 12:35:59	13.4317	231.596	13
23-Apr-2019 14:35:25	15.4222	325.426	13
23-Apr-2019 14:44:01	15.5656	264.284	13
23-Apr-2019 14:52:31	15.7073	306.625	13
23-Apr-2019 15:01:07	15.8506	302.122	13
23-Apr-2019 16:43:25	17.5556	328.096	13
23-Apr-2019 16:51:56	17.6977	323.214	13
23-Apr-2019 17:17:33	18.1245	315.472	13
23-Apr-2019 17:34:39	18.4095	345.569	13
23-Apr-2019 19:25:33	20.2578	359.298	13
23-Apr-2019 19:51:13	20.6856	381.875	13
23-Apr-2019 20:08:21	20.9711	361.431	13
23-Apr-2019 20:42:21	21.5378	406.821	13
23-Apr-2019 20:59:27	21.8228	380.39	13
23-Apr-2019 21:16:29	22.1067	409.302	13
23-Apr-2019 21:59:15	22.8195	433.521	13
23-Apr-2019 22:07:43	22.9606	451.485	13
23-Apr-2019 22:58:53	23.8134	443.096	13
23-Apr-2019 23:33:09	24.3845	458.389	13
23-Apr-2019 23:41:35	24.525	471.471	13
23-Apr-2019 23:58:43	24.8106	481.123	13
24-Apr-2019 00:07:11	24.9517	488.675	13
24-Apr-2019 00:15:45	25.0945	476.7	13
24-Apr-2019 00:32:49	25.3789	476.431	13
24-Apr-2019 00:49:51	25.6628	526.971	13
24-Apr-2019 03:14:59	28.0817	547.526	13
24-Apr-2019 03:23:25	28.2222	503.779	13
24-Apr-2019 03:32:05	28.3667	577.355	13
24-Apr-2019 03:57:35	28.7917	532.959	13
24-Apr-2019 04:06:11	28.935	559.581	13
24-Apr-2019 04:14:43	29.0773	580.214	13
24-Apr-2019 04:40:13	29.5022	581.131	13
24-Apr-2019 05:22:55	30.2139	603.597	13
24-Apr-2019 05:31:28	30.3566	624.688	13
24-Apr-2019 06:48:19	31.6373	627.168	13
24-Apr-2019 06:56:53	31.78	646.048	13
24-Apr-2019 07:05:17	31.92	620.912	13
24-Apr-2019 07:48:01	32.6322	648.07	13
24-Apr-2019 08:05:01	32.9156	663.174	13
24-Apr-2019 08:13:37	33.0589	644.406	13
24-Apr-2019 08:22:13	33.2022	671.295	13
24-Apr-2019 08:30:37	33.3422	657.376	13
24-Apr-2019 08:39:11	33.485	626.822	13
24-Apr-2019 08:47:45	33.6278	667.978	13
24-Apr-2019 08:56:15	33.7695	644.026	13
24-Apr-2019 09:13:19	34.0539	641.971	13
24-Apr-2019 09:21:57	34.1978	698.153	13
24-Apr-2019 09:30:29	34.34	696.811	13
24-Apr-2019 09:38:55	34.4806	706.274	13
24-Apr-2019 09:47:33	34.6245	711.267	13
24-Apr-2019 09:56:17	34.77	663.789	13
24-Apr-2019 10:04:53	34.9134	698.611	13
24-Apr-2019 10:13:23	35.055	720.35	13
24-Apr-2019 10:21:55	35.1973	738.883	13
24-Apr-2019 10:30:27	35.3395	706.922	13
24-Apr-2019 10:38:57	35.4811	730.114	13
24-Apr-2019 10:55:57	35.7645	727.444	13
24-Apr-2019 11:21:41	36.1934	736.56	13
24-Apr-2019 11:47:13	36.6189	712.072	13
24-Apr-2019 12:04:17	36.9034	693.414	13
24-Apr-2019 12:30:11	37.335	710.92	13
24-Apr-2019 12:38:39	37.4761	713.826	13
24-Apr-2019 12:47:17	37.62	678.926	13
24-Apr-2019 12:55:45	37.7611	713.479	13
24-Apr-2019 13:04:17	37.9034	732.705	13
24-Apr-2019 13:12:53	38.0467	788.697	13
24-Apr-2019 13:21:21	38.1878	779.391	13
24-Apr-2019 13:38:27	38.4728	763.908	13
24-Apr-2019 13:47:01	38.6156	788.474	13
24-Apr-2019 14:04:03	38.8995	782.945	13
24-Apr-2019 14:21:19	39.1872	784.352	13
24-Apr-2019 14:29:51	39.3295	778.207	13
24-Apr-2019 14:38:29	39.4734	807.956	13
24-Apr-2019 14:46:59	39.615	775.425	13
24-Apr-2019 14:55:31	39.7572	782.061	13
24-Apr-2019 15:04:03	39.8995	779.659	13
24-Apr-2019 15:12:37	40.0423	812.917	13
24-Apr-2019 15:21:01	40.1823	795.869	13
24-Apr-2019 15:29:37	40.3256	774.208	13
24-Apr-2019 15:38:07	40.4672	791.288	13
24-Apr-2019 15:46:37	40.6089	813.074	13
24-Apr-2019 15:55:11	40.7517	801.589	13
24-Apr-2019 16:03:49	40.8956	789.122	13
24-Apr-2019 16:12:21	41.0378	842.018	13
24-Apr-2019 16:20:51	41.1795	844.957	13
24-Apr-2019 16:29:23	41.3217	807.544	13
24-Apr-2019 16:38:09	41.4678	818.257	13
24-Apr-2019 16:46:43	41.6106	838.89	13
24-Apr-2019 16:55:17	41.7534	847.247	13
24-Apr-2019 17:03:45	41.8945	861.86	13
24-Apr-2019 17:12:13	42.0356	773.94	13
24-Apr-2019 17:20:45	42.1778	792.394	13
24-Apr-2019 17:29:23	42.3217	844.04	13
24-Apr-2019 17:54:59	42.7484	888.482	13
24-Apr-2019 18:03:25	42.8889	899.809	13
24-Apr-2019 18:20:33	43.1745	814.291	13
24-Apr-2019 18:29:05	43.3167	885.386	13
24-Apr-2019 18:37:35	43.4584	869.935	13
24-Apr-2019 18:46:11	43.6017	895.117	13
24-Apr-2019 18:55:17	43.7534	845.415	13
24-Apr-2019 19:03:47	43.895	890.458	13
24-Apr-2019 19:12:17	44.0367	920.934	13
24-Apr-2019 19:20:47	44.1784	915.862	13
24-Apr-2019 19:29:17	44.32	919.481	13
24-Apr-2019 19:54:55	44.7472	881.846	13
24-Apr-2019 20:03:29	44.89	907.394	13
24-Apr-2019 20:12:01	45.0322	931.503	13
24-Apr-2019 20:20:33	45.1745	920.633	13
24-Apr-2019 20:37:39	45.4595	924.52	13
24-Apr-2019 20:46:11	45.6017	941.456	13
24-Apr-2019 20:54:43	45.7439	957.208	13
24-Apr-2019 21:03:41	45.8934	963.811	13
24-Apr-2019 21:12:19	46.0372	917.348	13
24-Apr-2019 21:20:45	46.1778	939.355	13
24-Apr-2019 21:29:21	46.3211	947.712	13
24-Apr-2019 21:37:57	46.4645	1013.74	13
25-Apr-2019 00:54:39	49.7428	986.656	13
25-Apr-2019 01:11:49	50.0289	1004.38	13
25-Apr-2019 01:46:27	50.6061	998.364	13
25-Apr-2019 01:54:53	50.7467	1038.07	13
25-Apr-2019 02:29:09	51.3178	1037.04	13
25-Apr-2019 03:20:13	52.1689	1060.69	13
25-Apr-2019 03:28:53	52.3134	1026.41	13
25-Apr-2019 04:37:41	53.46	989.137	13
25-Apr-2019 05:28:51	54.3128	1085.02	13
25-Apr-2019 05:37:25	54.4556	1043.68	13
25-Apr-2019 05:45:51	54.5962	1085.02	13
25-Apr-2019 05:54:21	54.7378	1073.16	13
25-Apr-2019 06:12:17	55.0367	1022.88	13
25-Apr-2019 06:54:59	55.7484	1054.51	13
25-Apr-2019 07:03:27	55.8895	1050.39	13
25-Apr-2019 07:11:59	56.0317	1085.37	13
25-Apr-2019 07:20:31	56.1739	1068.21	13
23-Apr-2019 02:18:03	1.99036	159.853	14
23-Apr-2019 03:09:13	2.84312	163.819	14
23-Apr-2019 03:34:49	3.26979	187.849	14
23-Apr-2019 03:51:57	3.55535	204.975	14
23-Apr-2019 04:08:53	3.83755	179.191	14
23-Apr-2019 04:17:33	3.98201	161.607	14
23-Apr-2019 04:34:31	4.26479	197.423	14
23-Apr-2019 04:51:39	4.55035	183.157	14
23-Apr-2019 05:17:17	4.97761	201.199	14
23-Apr-2019 06:33:57	6.25533	202.305	14
23-Apr-2019 12:02:05	11.7244	276.149	14
23-Apr-2019 12:10:37	11.8667	270.809	14
23-Apr-2019 12:19:14	12.01	252.766	14
23-Apr-2019 12:36:21	12.2956	266.306	14
23-Apr-2019 13:27:29	13.1478	237.663	14
23-Apr-2019 13:44:36	13.4328	239.875	14
23-Apr-2019 14:10:14	13.86	311.965	14
23-Apr-2019 14:18:38	14	290.984	14
23-Apr-2019 14:27:18	14.1445	309.295	14
23-Apr-2019 14:35:41	14.2844	301.854	14
23-Apr-2019 14:44:22	14.4289	267.949	14
23-Apr-2019 14:52:45	14.5689	302.122	14
23-Apr-2019 15:01:22	14.7122	315.093	14
23-Apr-2019 15:09:56	14.855	341.256	14
23-Apr-2019 15:18:30	14.9978	320.465	14
23-Apr-2019 15:27:00	15.1395	313.07	14
23-Apr-2019 15:35:30	15.2811	313.26	14
23-Apr-2019 16:01:10	15.7089	385.73	14
23-Apr-2019 16:43:46	16.4189	280.304	14
23-Apr-2019 16:52:18	16.5611	257.19	14
23-Apr-2019 18:17:36	17.9828	311.886	14
23-Apr-2019 18:26:08	18.125	313.529	14
23-Apr-2019 19:00:16	18.6939	332.33	14
23-Apr-2019 19:08:51	18.8372	364.939	14
23-Apr-2019 19:42:56	19.405	369.252	14
23-Apr-2019 19:51:31	19.5483	325.694	14
23-Apr-2019 20:00:02	19.69	336.106	14
23-Apr-2019 20:25:33	20.1156	320.812	14
23-Apr-2019 20:59:44	20.685	375.887	14
23-Apr-2019 21:08:15	20.8272	392.097	14
23-Apr-2019 21:16:52	20.9706	386.109	14
23-Apr-2019 21:25:26	21.1134	412.809	14
23-Apr-2019 21:33:54	21.2545	411.972	14
23-Apr-2019 21:42:24	21.3961	403.235	14
23-Apr-2019 21:50:57	21.5389	407.09	14
23-Apr-2019 21:59:27	21.6806	415.1	14
23-Apr-2019 22:07:59	21.8228	429.556	14
23-Apr-2019 22:16:34	21.9656	440.615	14
23-Apr-2019 22:25:04	22.1072	433.063	14
23-Apr-2019 22:33:42	22.2511	441.8	14
23-Apr-2019 22:50:39	22.5339	432.527	14
23-Apr-2019 23:41:54	23.3878	469.148	14
23-Apr-2019 23:50:26	23.53	435.354	14
23-Apr-2019 23:58:57	23.6722	460.143	14
24-Apr-2019 00:07:29	23.8144	466.667	14
24-Apr-2019 00:41:40	24.3839	503.4	14
24-Apr-2019 00:50:06	24.5245	536.199	14
24-Apr-2019 01:07:16	24.8106	516.671	14
24-Apr-2019 01:58:29	25.6644	478.532	14
24-Apr-2019 02:06:58	25.8056	524.76	14
24-Apr-2019 03:06:37	26.8	533.038	14
24-Apr-2019 03:32:14	27.2267	492.53	14
24-Apr-2019 03:40:48	27.3694	506.259	14
24-Apr-2019 03:49:24	27.5128	505.991	14
24-Apr-2019 03:57:57	27.6556	535.093	14
24-Apr-2019 04:06:21	27.7955	533.26	14
24-Apr-2019 04:40:33	28.3655	633.804	14
24-Apr-2019 04:49:03	28.5072	564.652	14
24-Apr-2019 04:57:39	28.6506	557.447	14
24-Apr-2019 05:06:14	28.7933	515.755	14
24-Apr-2019 05:23:09	29.0755	620.075	14
24-Apr-2019 05:57:19	29.645	553.135	14
24-Apr-2019 06:05:51	29.7872	602.222	14
24-Apr-2019 06:31:29	30.2144	570.071	14
24-Apr-2019 07:22:43	31.0683	594.86	14
24-Apr-2019 07:31:16	31.2106	605.082	14
24-Apr-2019 08:13:57	31.9222	656.761	14
24-Apr-2019 08:48:06	32.4911	673.776	14
24-Apr-2019 09:30:44	33.2017	638.954	14
24-Apr-2019 09:47:48	33.4861	661.878	14
24-Apr-2019 09:56:29	33.6311	672.971	14
24-Apr-2019 10:13:35	33.9161	694.219	14
24-Apr-2019 10:56:13	34.6267	680.189	14
24-Apr-2019 11:04:52	34.7706	685.719	14
24-Apr-2019 11:13:17	34.9111	710.665	14
24-Apr-2019 11:21:49	35.0533	676.904	14
24-Apr-2019 14:04:18	37.7611	709.513	14
24-Apr-2019 14:38:40	38.3339	722.483	14
24-Apr-2019 15:04:18	38.7611	719.781	14
24-Apr-2019 15:12:50	38.9033	726.259	14
24-Apr-2019 15:21:26	39.0467	702.498	14
24-Apr-2019 15:29:56	39.1883	751.206	14
24-Apr-2019 15:38:26	39.33	762.645	14
24-Apr-2019 15:55:26	39.6133	770.197	14
24-Apr-2019 16:04:03	39.7572	784.954	14
24-Apr-2019 16:12:29	39.8978	807.766	14
24-Apr-2019 16:38:30	40.3311	863.725	14
24-Apr-2019 16:55:32	40.615	819.742	14
24-Apr-2019 17:04:01	40.7566	799.534	14
24-Apr-2019 17:12:38	40.9	822.111	14
24-Apr-2019 17:21:02	41.04	832.143	14
24-Apr-2019 20:03:44	43.7517	905.562	14
24-Apr-2019 20:37:55	44.3217	853.726	14
24-Apr-2019 20:54:56	44.605	894.77	14
24-Apr-2019 21:03:57	44.7555	857.58	14
24-Apr-2019 21:46:39	45.4672	814.67	14
24-Apr-2019 21:55:13	45.61	937.222	14
24-Apr-2019 23:03:31	46.7483	920.901	14
24-Apr-2019 23:12:00	46.8894	922.308	14
24-Apr-2019 23:38:10	47.3256	962.358	14
24-Apr-2019 23:46:40	47.4672	968.614	14
25-Apr-2019 01:03:27	48.7472	971.16	14
25-Apr-2019 01:12:04	48.8906	935.121	14
25-Apr-2019 01:20:31	49.0317	979.026	14
25-Apr-2019 01:29:38	49.1833	1017.1	14
25-Apr-2019 01:46:46	49.4689	1056.53	14
25-Apr-2019 01:55:18	49.6111	986.421	14
25-Apr-2019 02:12:16	49.8939	1007.91	14
25-Apr-2019 02:46:30	50.4645	921.66	14
25-Apr-2019 03:03:34	50.749	1016.06	14
25-Apr-2019 03:11:57	50.8889	993.672	14
25-Apr-2019 03:20:36	51.0329	980.322	14
25-Apr-2019 04:03:42	51.7511	992.219	14
25-Apr-2019 04:29:24	52.1795	1004.08	14
25-Apr-2019 04:37:52	52.3206	996.989	14
25-Apr-2019 06:04:06	53.7578	1047.42	14
25-Apr-2019 06:29:36	54.1828	989.058	14
23-Apr-2019 15:01:39	16.2773	253.872	15
23-Apr-2019 15:44:17	16.9878	318.98	15
23-Apr-2019 16:18:23	17.5562	329.47	15
23-Apr-2019 16:26:59	17.6995	298.268	15
23-Apr-2019 16:35:29	17.8411	311.886	15
23-Apr-2019 16:43:57	17.9822	325.236	15
23-Apr-2019 16:52:37	18.1267	334.084	15
23-Apr-2019 17:01:01	18.2667	319.058	15
23-Apr-2019 17:18:07	18.5517	327.18	15
23-Apr-2019 17:26:39	18.6939	338.776	15
23-Apr-2019 17:35:09	18.8356	323.135	15
23-Apr-2019 17:52:15	19.1206	354.069	15
23-Apr-2019 18:00:51	19.2639	341.714	15
23-Apr-2019 18:09:25	19.4067	332.408	15
23-Apr-2019 18:26:29	19.6912	332.598	15
23-Apr-2019 18:35:01	19.8334	351.746	15
23-Apr-2019 18:43:31	19.9751	335.805	15
23-Apr-2019 19:34:37	20.8267	356.739	15
23-Apr-2019 19:43:11	20.9695	387.026	15
23-Apr-2019 20:00:15	21.2539	363.264	15
23-Apr-2019 20:08:53	21.3978	392.824	15
23-Apr-2019 20:17:17	21.5378	369.062	15
23-Apr-2019 20:34:29	21.8245	363.912	15
23-Apr-2019 20:42:53	21.9645	319.975	15
23-Apr-2019 20:51:25	22.1067	411.324	15
23-Apr-2019 21:08:33	22.3923	411.972	15
23-Apr-2019 21:17:07	22.5351	411.514	15
23-Apr-2019 21:25:33	22.6756	409.95	15
23-Apr-2019 21:42:41	22.9611	415.211	15
23-Apr-2019 21:51:09	23.1022	410.061	15
23-Apr-2019 21:59:45	23.2456	489.781	15
23-Apr-2019 22:08:19	23.3884	413.457	15
23-Apr-2019 22:16:45	23.5289	411.893	15
23-Apr-2019 22:25:25	23.6734	458.389	15
23-Apr-2019 22:33:49	23.8134	435.007	15
23-Apr-2019 22:42:23	23.9561	438.861	15
23-Apr-2019 22:51:01	24.1001	446.603	15
23-Apr-2019 23:16:35	24.5261	412.43	15
23-Apr-2019 23:25:01	24.6667	487.111	15
23-Apr-2019 23:33:39	24.8106	429.745	15
23-Apr-2019 23:42:07	24.9517	434.817	15
23-Apr-2019 23:50:45	25.0956	434.438	15
23-Apr-2019 23:59:11	25.2361	440.504	15
24-Apr-2019 00:07:43	25.3784	466.667	15
24-Apr-2019 00:16:21	25.5224	454.423	15
24-Apr-2019 00:24:45	25.6622	465.372	15
24-Apr-2019 00:33:25	25.8067	460.411	15
24-Apr-2019 01:07:25	26.3734	487.19	15
24-Apr-2019 01:15:59	26.5161	449.888	15
24-Apr-2019 01:33:03	26.8006	440.694	15
24-Apr-2019 01:50:11	27.0862	456.904	15
24-Apr-2019 01:58:39	27.2273	476.889	15
24-Apr-2019 02:58:23	28.2228	500.919	15
24-Apr-2019 03:06:53	28.3645	527.083	15
24-Apr-2019 03:15:31	28.5084	546.342	15
24-Apr-2019 03:24:01	28.65	527.999	15
24-Apr-2019 03:32:35	28.7928	520.368	15
24-Apr-2019 03:58:13	29.22	552.677	15
24-Apr-2019 04:15:17	29.5045	469.337	15
24-Apr-2019 04:23:45	29.6456	544.667	15
24-Apr-2019 04:32:15	29.7873	558.933	15
24-Apr-2019 04:49:23	30.0728	556.073	15
24-Apr-2019 04:57:55	30.2151	584.638	15
24-Apr-2019 05:06:27	30.3573	554.431	15
24-Apr-2019 05:14:53	30.4978	555.995	15
24-Apr-2019 05:23:25	30.64	552.677	15
24-Apr-2019 05:32:05	30.7845	552.677	15
24-Apr-2019 05:40:37	30.9267	488.675	15
24-Apr-2019 05:57:33	31.2089	587.877	15
24-Apr-2019 06:06:05	31.3511	580.672	15
24-Apr-2019 06:23:11	31.6361	583.532	15
24-Apr-2019 06:40:15	31.9206	618.812	15
24-Apr-2019 06:48:45	32.0622	634.832	15
24-Apr-2019 06:57:19	32.2051	614.656	15
24-Apr-2019 07:05:49	32.3467	621.527	15
24-Apr-2019 07:22:59	32.6328	608.02	15
24-Apr-2019 07:48:31	33.0585	663.285	15
24-Apr-2019 07:57:05	33.2012	640.361	15
24-Apr-2019 08:14:07	33.485	631.671	15
24-Apr-2019 08:22:37	33.6267	628.353	15
24-Apr-2019 08:31:15	33.7706	642.161	15
24-Apr-2019 08:39:47	33.9128	650.092	15
24-Apr-2019 08:48:17	34.0545	652.304	15
24-Apr-2019 08:56:53	34.1978	680.3	15
24-Apr-2019 09:05:23	34.3395	658.593	15
24-Apr-2019 09:13:51	34.4806	661.61	15
24-Apr-2019 09:22:23	34.6228	701.392	15
24-Apr-2019 09:30:55	34.765	639.445	15
24-Apr-2019 09:39:27	34.9072	679.842	15
24-Apr-2019 09:47:59	35.0495	668.436	15
24-Apr-2019 09:56:47	35.1961	681.105	15
24-Apr-2019 10:05:19	35.3384	662.336	15
24-Apr-2019 10:13:49	35.48	638.575	15
24-Apr-2019 10:30:53	35.7645	658.515	15
24-Apr-2019 10:48:05	36.0511	730.147	15
24-Apr-2019 10:56:29	36.1911	669.463	15
24-Apr-2019 11:05:03	36.3339	641.088	15
24-Apr-2019 11:13:35	36.4761	661.643	15
24-Apr-2019 11:39:09	36.9023	654.47	15
24-Apr-2019 11:56:13	37.1867	688.264	15
24-Apr-2019 12:04:51	37.3306	643.221	15
24-Apr-2019 12:22:09	37.6189	678.422	15
24-Apr-2019 12:30:45	37.7623	645.97	15
24-Apr-2019 12:39:17	37.9045	655.622	15
24-Apr-2019 12:47:47	38.0461	692.008	15
24-Apr-2019 13:13:25	38.4734	639.524	15
24-Apr-2019 13:21:53	38.6145	691.896	15
24-Apr-2019 13:30:27	38.7573	689.606	15
24-Apr-2019 13:38:53	38.8978	714.932	15
24-Apr-2019 14:04:29	39.3245	706.038	15
24-Apr-2019 14:13:07	39.4684	721.868	15
24-Apr-2019 14:21:53	39.6145	717.065	15
24-Apr-2019 14:30:21	39.7556	678.389	15
24-Apr-2019 14:38:55	39.8984	734.839	15
24-Apr-2019 14:55:59	40.1828	742.312	15
24-Apr-2019 15:04:33	40.3256	742.77	15
24-Apr-2019 15:21:35	40.6095	759.595	15
24-Apr-2019 15:30:09	40.7523	794.416	15
24-Apr-2019 15:55:45	41.1789	740.067	15
24-Apr-2019 16:12:47	41.4628	762.075	15
24-Apr-2019 16:21:17	41.6045	754.602	15
24-Apr-2019 16:29:55	41.7484	750.937	15
24-Apr-2019 16:38:45	41.8956	769.359	15
24-Apr-2019 16:47:09	42.0356	779.123	15
24-Apr-2019 16:55:47	42.1795	802.158	15
24-Apr-2019 17:04:15	42.3206	817.262	15
24-Apr-2019 17:12:49	42.4634	796.975	15
24-Apr-2019 17:21:21	42.6056	798.618	15
24-Apr-2019 17:29:49	42.7467	792.741	15
24-Apr-2019 17:38:25	42.89	805.855	15
24-Apr-2019 17:46:57	43.0323	806.235	15
24-Apr-2019 18:04:05	43.3178	814.18	15
24-Apr-2019 18:12:37	43.46	812.616	15
24-Apr-2019 18:21:03	43.6006	761.774	15
24-Apr-2019 18:29:33	43.7423	799.187	15
24-Apr-2019 18:38:05	43.8845	832.523	15
24-Apr-2019 18:55:49	44.18	842.365	15
24-Apr-2019 19:12:51	44.4639	856.743	15
24-Apr-2019 19:21:23	44.6062	842.175	15
24-Apr-2019 19:38:29	44.8912	811.431	15
24-Apr-2019 19:46:57	45.0323	890.883	15
24-Apr-2019 19:55:27	45.1739	871.388	15
24-Apr-2019 20:04:03	45.3173	874.706	15
24-Apr-2019 20:12:35	45.4595	876.427	15
24-Apr-2019 20:21:03	45.6006	897.663	15
24-Apr-2019 20:29:41	45.7445	913.382	15
24-Apr-2019 20:38:11	45.8861	886.113	15
24-Apr-2019 20:55:09	46.1689	891.374	15
24-Apr-2019 21:04:17	46.3211	847.247	15
24-Apr-2019 21:12:47	46.4628	887.978	15
24-Apr-2019 21:21:17	46.6045	930.887	15
24-Apr-2019 21:29:49	46.7467	870.014	15
24-Apr-2019 21:38:27	46.8906	868.339	15
24-Apr-2019 21:55:27	47.1739	906.131	15
24-Apr-2019 22:04:01	47.3167	880.393	15
24-Apr-2019 22:12:31	47.4584	890.49	15
24-Apr-2019 22:21:07	47.6017	872.416	15
24-Apr-2019 22:29:33	47.7422	954.996	15
24-Apr-2019 22:38:05	47.8845	883.174	15
24-Apr-2019 22:46:45	48.0289	897.741	15
[truncated: 3,333 more rows]
