# Supplementary material for: SID-2 negatively regulates development likely independent of nutritional dsRNA uptake
Source: RNA Biol. 2020 Oct 12;18(6):888–99. doi: 10.1080/15476286.2020.1827619 (PMC8081039; doi:10.1080/15476286.2020.1827619)
Supplement: Supplemental Material [file KRNB_A_1827619_SM9129.zip › Supplementary information/Table 4 Length at hatching.xlsx]

## Sheet: Figure 2C
Identifiers	Values
N2	199.174
N2	197.27
N2	258.693
N2	212.963
N2	203.213
N2	196.155
N2	212.174
N2	196.482
N2	200.289
N2	212.963
N2	212.963
N2	210.27
N2	196.713
N2	208.828
N2	214.54
N2	204.328
N2	211.847
N2	208.135
N2	212.174
N2	214.866
N2	204.001
N2	186.963
N2	209.482
N2	213.751
N2	214.635
N2	207.578
N2	182.366
N2	209.482
N2	216.213
N2	195.366
N2	185.385
N2	195.924
N2	212.732
N2	204.001
N2	205.116
N2	205.674
N2	193.463
SX3237	211.385
SX3237	224.059
SX3237	213.52
SX3237	220.251
SX3237	209.482
SX3237	220.02
SX3237	196.713
SX3237	208.924
SX3237	214.309
SX3237	205.116
SX3237	211.847
SX3237	216.77
SX3237	204.328
SX3237	208.597
SX3237	214.078
SX3237	204.559
SX3237	215.982
SX3237	207.578
SX3237	197.27
SX3237	214.309
SX3237	213.751
SX3237	205.116
SX3237	200.751
SX3237	210.501
SX3237	208.366
SX3237	215.097
SX3237	219.463
SX3237	208.924
SX3237	204.885
SX3237	196.482
SX3237	212.174
SX3237	205.347
SX3237	221.597
SX3237	212.405
SX3237	216.213
SX3237	214.309
SX3237	224.616
SX3237	221.366
SX3237	212.963
SX3237	212.405
SX3237	216.77
SX3237	209.155
SX3237	198.616
SX3237	221.04
SX3237	216.443
SX3237	213.751
SX3237	209.713
SX3237	220.251
SX3237	214.866
SX3237	210.501
SX3237	203.213
SX3237	216.213
SX3237	227.866
SX3237	215.424
SX3237	205.905
SX3237	217.328
SX3237	207.809
SX3431	210.27
SX3431	217.559
SX3431	197.039
SX3431	220.02
SX3431	224.385
SX3431	212.963
SX3431	224.29
SX3431	194.578
SX3431	221.366
SX3431	213.751
SX3431	220.251
SX3431	210.828
SX3431	211.616
SX3431	215.097
SX3431	228.097
SX3431	222.713
SX3431	217.79
SX3431	213.982
SX3431	239.751
SX3431	228.097
SX3431	213.52
SX3431	210.27
SX3431	213.52
SX3431	214.078
SX3431	215.097
SX3431	212.405
SX3431	222.944
SX3431	211.943
SX3431	215.424
SX3431	211.616
SX3431	216.444
SX3431	202.655
SX3431	218.116
SX3431	197.828
SX3431	219.463
SX3431	216.213
SX3431	211.943
SX3431	202.424
SX3431	214.309
SX3431	220.251
SX3431	203.77
SX3431	217.328
SX3431	199.405
SX3431	218.116
SX3431	226.751
SX3431	217.559
SX3431	210.501
SX3431	217.559
SX3431	225.405
SX3431	221.597
SX3431	220.809
SX3432	200.193
SX3432	198.616
SX3432	204.328
SX3432	203.213
SX3432	207.251
SX3432	213.52
SX3432	205.347
SX3432	235.713
SX3432	212.405
SX3432	199.405
SX3432	213.52
SX3432	202.193
SX3432	198.616
SX3432	215.655
SX3432	213.52
SX3432	219.136
SX3432	198.616
SX3432	185.385
SX3432	204.559
SX3432	210.27
SX3432	197.039
SX3432	197.039
SX3432	211.847
SX3432	182.366
SX3432	218.116
SX3432	203.539
SX3432	201.866
SX3432	205.116
SX3432	214.866
SX3432	217.328
SX3432	198.943
SX3432	206.232
SX3432	204.79
SX3432	198.847
SX3432	201.866
SX3432	206.232
SX3432	214.309
SX3432	197.828
SX3432	211.847
SX3432	203.213
SX3432	207.251
SX3432	218.905
SX3432	210.27
SX3432	196.713
SX3432	184.27
SX3432	211.059
SX3432	207.809
SX3432	200.52
SX3432	219.463
SX3432	202.424
SX3432	184.039
SX3432	203.77
SX3432	218.674
SX3432	212.732
SX3432	213.52
SX3432	204.559
SX3432	186.963
SX3432	202.193
SX3432	202.655
SX3432	205.443
N2	230.79
N2	212.405
N2	210.27
N2	205.674
N2	208.366
N2	194.578
N2	204.001
N2	202.424
N2	190.213
N2	214.078
N2	209.482
N2	215.424
N2	208.135
N2	213.424
N2	199.405
N2	194.578
N2	208.04
N2	227.866
N2	225.174
N2	210.501
N2	222.713
N2	221.04
N2	211.29
N2	214.635
N2	195.135
N2	226.193
N2	209.482
N2	213.52
N2	214.309
N2	206.463
N2	226.751
N2	222.386
N2	205.116
N2	226.751
N2	210.828
N2	216.213
N2	218.347
N2	189.655
N2	207.02
N2	218.116
N2	212.405
N2	217.559
N2	224.521
N2	201.078
N2	224.616
N2	202.655
N2	214.866
N2	227.771
N2	204.559
N2	214.866
N2	210.501
N2	220.809
N2	216.77
N2	208.924
N2	182.924
N2	204.328
N2	217.328
N2	204.559
SX3237	218.674
SX3237	207.578
SX3237	211.847
SX3237	218.905
SX3237	213.289
SX3237	211.385
SX3237	213.751
SX3237	210.27
SX3237	190.539
SX3237	210.27
SX3237	219.232
SX3237	224.059
SX3237	228.982
SX3237	214.866
SX3237	228.982
SX3237	218.674
SX3237	214.078
SX3237	213.193
SX3237	213.193
SX3237	225.174
SX3237	224.616
SX3237	225.867
SX3237	201.078
SX3237	222.386
SX3237	216.443
SX3237	213.751
SX3237	227.866
SX3237	215.655
SX3237	216.213
SX3237	212.405
SX3237	209.155
SX3237	218.116
SX3237	201.078
SX3237	221.366
SX3237	234.271
SX3237	221.366
SX3237	234.597
SX3237	216.213
SX3237	209.713
SX3237	217.559
SX3237	217.559
SX3237	216.213
SX3237	225.963
SX3237	217.559
SX3237	205.674
SX3237	205.674
SX3237	212.405
SX3237	220.02
SX3237	217.328
SX3237	200.751
SX3237	223.732
SX3237	231.674
SX3237	221.924
SX3237	209.482
SX3237	203.77
SX3237	212.174
SX3237	226.52
SX3237	209.713
SX3237	219.136
SX3237	230.559
SX3237	211.943
SX3237	222.713
SX3237	223.732
SX3237	211.616
SX3237	220.809
SX3237	216.213
SX3237	215.097
SX3431	208.924
SX3431	234.04
SX3431	217.328
SX3431	219.789
SX3431	223.501
SX3431	220.02
SX3431	222.713
SX3431	220.251
SX3431	221.04
SX3431	223.501
SX3431	209.713
SX3431	228.982
SX3431	212.963
SX3431	220.578
SX3431	211.059
SX3431	221.924
SX3431	198.943
SX3431	215.097
SX3431	214.078
SX3431	210.597
SX3431	241.097
SX3431	207.809
SX3431	237.847
SX3431	231.905
SX3431	231.116
SX3431	207.578
SX3431	212.636
SX3431	225.405
SX3431	205.674
SX3431	214.309
SX3431	208.693
SX3431	225.963
SX3431	221.135
SX3431	213.193
SX3431	211.059
SX3431	221.04
SX3431	214.309
SX3431	220.809
SX3431	214.866
SX3431	209.155
SX3431	221.366
SX3431	221.597
SX3431	219.693
SX3431	213.52
SX3431	231.905
SX3431	222.386
SX3431	225.963
SX3431	232.136
SX3432	220.02
SX3432	211.616
SX3432	213.751
SX3432	224.29
SX3432	208.366
SX3432	215.424
SX3432	202.655
SX3432	211.29
SX3432	216.77
SX3432	218.347
SX3432	204.001
SX3432	211.616
SX3432	219.463
SX3432	210.27
SX3432	212.963
SX3432	206.232
SX3432	225.963
SX3432	202.424
SX3432	202.424
SX3432	198.616
SX3432	207.02
SX3432	196.482
SX3432	216.443
SX3432	205.905
SX3432	214.309
SX3432	215.424
SX3432	245.924
SX3432	200.289
SX3432	213.52
SX3432	210.039
SX3432	224.616
SX3432	205.905
SX3432	211.616
SX3432	197.828
SX3432	220.809
SX3432	193.463
SX3432	211.059
SX3432	241.655
SX3432	214.309
SX3432	219.463
SX3432	239.751
SX3432	207.578
SX3432	217.885
SX3432	221.597
N2	195.924
N2	201.635
N2	192.905
N2	199.174
N2	200.289
N2	211.616
N2	196.482
N2	225.636
N2	213.194
N2	198.616
N2	188.635
N2	211.943
N2	214.078
N2	204.559
N2	195.693
N2	212.405
N2	200.52
N2	204.097
N2	194.809
N2	198.616
N2	208.366
N2	206.136
N2	218.347
N2	215.424
N2	208.366
N2	196.155
N2	205.674
N2	208.366
N2	193.136
N2	203.213
N2	212.174
N2	190.213
N2	199.963
N2	206.463
N2	210.501
N2	208.366
N2	204.328
N2	192.674
N2	214.635
N2	204.001
N2	210.501
N2	210.828
N2	201.866
N2	198.616
N2	197.27
N2	208.366
N2	208.04
N2	205.674
N2	227.309
N2	208.924
N2	217.001
N2	204.79
N2	205.116
N2	195.597
N2	209.713
SX3237	176.193
SX3237	214.309
SX3237	233.809
SX3237	214.309
SX3237	211.847
SX3237	203.539
SX3237	197.828
SX3237	201.078
SX3237	190.539
SX3237	194.578
SX3237	207.809
SX3237	203.213
SX3237	211.059
SX3237	205.905
SX3237	209.943
SX3237	213.751
SX3237	213.52
SX3237	215.982
SX3237	207.02
SX3237	226.751
SX3237	210.828
SX3237	212.174
SX3237	247.828
SX3237	204.559
SX3237	199.732
SX3237	199.405
SX3237	206.463
SX3237	218.905
SX3237	207.578
SX3237	204.001
SX3237	208.366
SX3237	199.732
SX3237	208.597
SX3237	209.155
SX3237	201.309
SX3237	218.674
SX3237	203.77
SX3237	217.79
SX3237	218.116
SX3237	211.616
SX3237	195.924
SX3237	203.213
SX3237	217.328
SX3237	218.905
SX3237	220.02
SX3237	182.366
SX3237	215.655
SX3237	205.347
SX3237	192.347
SX3237	208.924
SX3237	213.52
SX3237	213.52
SX3237	197.27
SX3237	203.77
SX3237	212.732
SX3237	209.713
SX3237	208.924
SX3237	210.501
SX3237	204.559
SX3237	218.905
SX3237	217.885
SX3237	198.616
SX3237	213.194
SX3237	209.155
SX3237	210.27
SX3237	216.77
SX3237	218.674
SX3237	188.078
SX3237	212.174
SX3237	224.059
SX3237	213.52
SX3237	214.866
SX3431	198.059
SX3431	202.655
SX3431	216.213
SX3431	213.751
SX3431	208.366
SX3431	209.943
SX3431	225.405
SX3431	215.424
SX3431	215.424
SX3431	209.713
SX3431	214.866
SX3431	199.174
SX3431	212.405
SX3431	203.213
SX3431	222.713
SX3431	222.155
SX3431	210.27
SX3431	209.155
SX3431	220.578
SX3431	205.674
SX3431	204.559
SX3431	211.059
SX3431	215.655
SX3431	211.616
SX3431	221.924
SX3431	217.328
SX3431	218.347
SX3431	215.655
SX3431	211.847
SX3431	219.232
SX3431	208.597
SX3431	212.963
SX3431	220.578
SX3431	219.693
SX3431	209.482
SX3431	225.405
SX3431	217.001
SX3431	222.943
SX3431	215.655
SX3431	215.097
SX3431	211.29
SX3431	211.059
SX3431	194.02
SX3431	205.674
SX3431	207.02
SX3431	211.059
SX3431	208.135
SX3431	208.924
SX3431	205.674
SX3431	201.866
SX3431	214.078
SX3431	217.559
SX3431	225.732
SX3431	204.001
SX3431	220.02
SX3431	218.905
SX3431	212.405
SX3431	196.482
SX3431	208.924
SX3431	206.463
SX3431	203.77
SX3431	216.444
SX3431	212.732
SX3431	214.078
SX3431	214.309
SX3431	204.328
SX3431	235.944
SX3431	207.02
SX3431	211.059
SX3431	202.424
SX3431	212.174
SX3431	217.001
SX3431	206.463
SX3431	201.635
SX3431	203.77
SX3431	182.924
SX3431	216.77
SX3431	222.713
SX3431	214.866
SX3431	207.02
SX3431	221.597
SX3431	203.77
SX3431	222.713
SX3431	208.597
SX3431	197.27
SX3432	211.059
SX3432	203.213
SX3432	207.251
SX3432	202.424
SX3432	201.309
SX3432	199.405
SX3432	198.616
SX3432	206.789
SX3432	195.366
SX3432	205.116
SX3432	205.116
SX3432	207.251
SX3432	207.02
SX3432	201.635
SX3432	193.693
SX3432	212.963
SX3432	210.27
SX3432	204.328
SX3432	207.251
SX3432	197.828
SX3432	207.02
SX3432	209.155
SX3432	199.963
SX3432	210.27
SX3432	202.424
SX3432	206.463
SX3432	217.79
SX3432	206.232
SX3432	202.982
SX3432	205.674
SX3432	189.982
SX3432	209.713
SX3432	213.52
SX3432	220.482
SX3432	201.078
SX3432	187.289
SX3432	207.251
SX3432	210.828
SX3432	204.328
SX3432	196.251
SX3432	213.52
SX3432	195.135
SX3432	202.424
SX3432	194.809
SX3432	197.27
SX3432	192.443
SX3432	205.116
SX3432	214.866
SX3432	207.578
SX3432	187.289
SX3432	197.597
SX3432	198.616
SX3432	197.27
SX3432	208.04
SX3432	184.828
SX3432	215.982
SX3432	203.77
SX3432	206.463
SX3432	205.674
SX3432	218.674
SX3432	201.866
SX3432	207.578
SX3432	172.385
SX3432	201.309
SX3432	199.501
SX3432	178.885
SX3432	204.559
SX3432	203.539
SX3432	199.174
SX3432	204.559
SX3432	200.52
SX3432	216.77
SX3432	203.77
SX3432	212.732
SX3432	191.328
SX3432	192.905
SX3432	202.424
SX3432	210.27

## Sheet: Figure 2D
Identifiers	Values
N2hermN2males	205.905
N2hermN2males	194.578
N2hermN2males	207.578
N2hermN2males	203.213
N2hermN2males	215.424
N2hermN2males	218.116
N2hermN2males	215.097
N2hermN2males	196.482
N2hermN2males	207.578
N2hermN2males	199.174
N2hermN2males	195.366
N2hermN2males	192.674
N2hermN2males	199.963
N2hermN2males	202.424
N2hermN2males	209.482
N2hermN2males	143.693
N2hermN2males	203.213
N2hermN2males	196.482
N2hermN2males	185.059
N2hermN2males	213.52
N2hermN2males	201.866
N2hermN2males	180.558
N2hermN2males	200.751
N2hermN2males	137.751
N2hermN2males	188.635
N2hermN2males	195.366
N2hermN2males	194.578
N2hermN2males	202.424
N2hermN2males	204.559
N2hermN2males	184.828
N2hermN2males	202.982
N2hermN2males	197.27
N2hermN2males	189.655
N2hermN2males	201.309
N2hermN2males	193.463
N2hermN2males	203.77
N2hermN2males	199.405
N2hermN2males	200.289
N2hermN2males	198.059
N2hermN2males	205.116
N2hermN2males	205.116
N2hermN2males	210.27
N2hermN2males	204.328
N2hermN2males	211.847
N2hermN2males	220.02
N2hermN2males	203.213
N2hermN2males	208.366
N2hermN2males	209.713
N2hermN2males	211.059
N2hermN2males	211.616
N2hermN2males	214.078
N2hermN2males	212.174
N2hermN2males	209.155
N2hermN2males	215.655
N2hermN2males	228.886
N2hermN2males	221.924
N2hermN2males	226.751
N2hermN2males	207.809
N2hermN2males	204.001
N2hermN2males	208.366
N2hermN2males	215.655
N2hermN2males	228.424
N2hermN2males	206.232
N2hermN2males	206.463
N2hermN2males	211.385
N2hermN2males	201.078
N2hermN2males	217.328
N2hermN2males	203.213
N2hermN2males	214.866
N2hermN2males	199.963
N2hermN2males	211.616
N2hermN2males	208.135
N2hermN2males	207.02
N2hermN2males	208.366
N2hermN2males	213.982
N2hermN2males	214.866
N2hermN2males	197.828
N2hermN2males	218.674
N2hermN2males	206.463
N2hermN2males	208.04
N2hermN2males	222.155
N2hermN2males	210.27
N2hermN2males	214.866
N2hermN2males	201.54
N2hermN2males	206.232
N2hermN2males	215.097
N2hermN2males	221.924
N2hermN2males	207.809
N2hermN2males	215.655
N2hermN2males	189.193
N2hermN2males	203.77
N2hermN2males	214.54
N2hermN2males	198.616
N2hermN2males	206.232
N2hermN2males	224.847
N2hermN2males	209.713
N2hermN2males	207.578
N2hermN2males	214.866
N2hermN2males	204.001
N2hermN2males	215.982
N2hermN2males	201.309
N2hermN2males	222.155
N2hermN2males	208.924
N2hermN2males	223.501
N2hermN2males	213.751
N2hermN2males	216.213
N2hermN2males	207.809
N2hermN2males	212.732
N2hermN2males	212.174
N2hermN2males	217.001
N2hermN2males	218.905
N2hermN2males	207.02
N2hermN2males	220.809
N2hermN2males	204.559
N2hermN2males	176.982
N2hermN2males	212.174
N2hermN2males	198.385
N2hermN2males	190.77
N2hermN2males	207.482
N2hermN2males	208.366
N2hermN2males	209.713
N2hermN2males	191.559
N2hermN2males	206.232
N2hermN2males	210.27
N2hermN2males	212.963
N2hermN2males	208.366
N2hermN2males	210.828
N2hermN2males	206.232
N2hermN2males	220.578
N2hermN2males	209.482
N2hermN2males	209.155
N2hermN2males	190.539
N2hermN2males	185.616
N2hermN2males	211.616
N2hermN2males	205.905
N2hermN2males	212.405
N2hermN2males	205.116
N2hermN2males	205.674
N2hermN2males	201.078
N2hermN2males	208.597
N2hermN2males	218.347
N2hermN2males	195.366
N2hermN2males	198.385
N2hermN2males	222.943
N2hermN2males	205.905
N2hermN2males	207.578
N2hermN2males	207.02
N2hermN2males	206.232
N2hermN2males	196.482
N2hermN2males	214.866
N2hermN2males	215.424
N2hermN2males	209.943
N2hermN2males	208.135
N2hermN2males	207.02
N2hermN2males	207.578
N2hermN2males	209.155
N2hermN2males	210.27
N2hermN2males	210.828
N2hermN2males	219.463
N2hermN2males	206.463
N2hermN2males	213.193
N2hermN2males	194.578
N2hermN2males	207.809
N2hermN2males	208.924
N2hermN2males	209.713
N2hermN2males	204.559
N2hermN2males	200.52
N2hermN2males	204.328
N2hermN2males	206.463
N2hermN2males	188.635
N2hermN2males	189.424
N2hermN2males	209.713
N2hermN2males	209.482
N2hermN2males	210.27
N2hermN2males	202.424
N2hermN2males	197.501
N2hermN2males	199.732
N2hermN2males	211.616
N2hermN2males	210.27
N2hermSX3072males	201.866
N2hermSX3072males	201.866
N2hermSX3072males	203.539
N2hermSX3072males	209.713
N2hermSX3072males	207.251
N2hermSX3072males	220.251
N2hermSX3072males	196.713
N2hermSX3072males	197.828
N2hermSX3072males	202.982
N2hermSX3072males	207.578
N2hermSX3072males	183.713
N2hermSX3072males	190.213
N2hermSX3072males	191.559
N2hermSX3072males	207.251
N2hermSX3072males	199.174
N2hermSX3072males	208.924
N2hermSX3072males	204.328
N2hermSX3072males	210.501
N2hermSX3072males	214.078
N2hermSX3072males	179.116
N2hermSX3072males	199.963
N2hermSX3072males	207.578
N2hermSX3072males	206.463
N2hermSX3072males	210.501
N2hermSX3072males	186.174
N2hermSX3072males	171.828
N2hermSX3072males	201.078
N2hermSX3072males	200.52
N2hermSX3072males	204.001
N2hermSX3072males	195.366
N2hermSX3072males	214.078
N2hermSX3072males	201.078
N2hermSX3072males	207.809
N2hermSX3072males	213.751
N2hermSX3072males	195.366
N2hermSX3072males	195.366
N2hermSX3072males	195.924
N2hermSX3072males	199.963
N2hermSX3072males	198.616
N2hermSX3072males	207.251
N2hermSX3072males	194.578
N2hermSX3072males	209.482
N2hermSX3072males	210.732
N2hermSX3072males	196.482
N2hermSX3072males	199.174
N2hermSX3072males	193.463
N2hermSX3072males	216.77
N2hermSX3072males	212.174
N2hermSX3072males	202.982
N2hermSX3072males	201.866
N2hermSX3072males	193.232
N2hermSX3072males	201.309
N2hermSX3072males	213.52
N2hermSX3072males	207.809
N2hermSX3072males	219.232
N2hermSX3072males	211.847
N2hermSX3072males	210.039
N2hermSX3072males	216.213
N2hermSX3072males	204.328
N2hermSX3072males	201.309
N2hermSX3072males	201.635
N2hermSX3072males	195.924
N2hermSX3072males	199.405
N2hermSX3072males	212.963
N2hermSX3072males	209.155
N2hermSX3072males	212.405
N2hermSX3072males	219.463
N2hermSX3072males	219.463
N2hermSX3072males	211.847
N2hermSX3072males	219.463
N2hermSX3072males	225.732
N2hermSX3072males	214.078
N2hermSX3072males	212.405
N2hermSX3072males	221.366
N2hermSX3072males	220.02
N2hermSX3072males	207.02
N2hermSX3072males	221.366
N2hermSX3072males	199.174
N2hermSX3072males	203.213
N2hermSX3072males	212.174
N2hermSX3072males	193.789
N2hermSX3072males	198.943
N2hermSX3072males	223.27
N2hermSX3072males	205.674
N2hermSX3072males	226.52
N2hermSX3072males	207.578
N2hermSX3072males	205.674
N2hermSX3072males	222.713
N2hermSX3072males	210.27
N2hermSX3072males	215.193
N2hermSX3072males	208.366
N2hermSX3072males	210.828
N2hermSX3072males	222.155
N2hermSX3072males	216.77
N2hermSX3072males	203.77
N2hermSX3072males	216.77
N2hermSX3072males	211.059
N2hermSX3072males	218.116
N2hermSX3072males	208.366
N2hermSX3072males	216.77
N2hermSX3072males	207.809
N2hermSX3072males	197.597
N2hermSX3072males	215.655
N2hermSX3072males	220.578
N2hermSX3072males	216.443
N2hermSX3072males	212.963
N2hermSX3072males	222.713
N2hermSX3072males	212.174
N2hermSX3072males	212.963
N2hermSX3072males	190.77
N2hermSX3072males	211.616
N2hermSX3072males	190.77
N2hermSX3072males	201.866
N2hermSX3072males	208.924
N2hermSX3072males	221.366
N2hermSX3072males	208.597
N2hermSX3072males	217.79
N2hermSX3072males	215.424
N2hermSX3072males	218.347
N2hermSX3072males	215.886
N2hermSX3072males	214.309
N2hermSX3072males	201.309
N2hermSX3072males	205.347
N2hermSX3072males	209.713
N2hermSX3072males	209.713
N2hermSX3072males	200.289
N2hermSX3072males	213.193
N2hermSX3072males	199.732
N2hermSX3072males	208.366
N2hermSX3072males	197.27
N2hermSX3072males	202.424
N2hermSX3072males	211.616
N2hermSX3072males	208.924
N2hermSX3072males	217.328
N2hermSX3072males	213.289
N2hermSX3072males	210.039
N2hermSX3072males	207.251
N2hermSX3072males	204.885
N2hermSX3072males	198.29
N2hermSX3072males	207.02
N2hermSX3072males	210.828
N2hermSX3072males	212.963
N2hermSX3072males	193.463
N2hermSX3072males	218.674
N2hermSX3072males	213.289
N2hermSX3072males	206.463
N2hermSX3072males	198.385
N2hermSX3072males	209.482
N2hermSX3072males	209.943
N2hermSX3072males	219.693
N2hermSX3072males	210.828
N2hermSX3072males	220.347
N2hermSX3072males	217.001
N2hermSX3072males	210.501
N2hermSX3072males	222.943
N2hermSX3072males	217.001
N2hermSX3072males	204.328
N2hermSX3072males	191.328
N2hermSX3072males	198.059
N2hermSX3072males	212.963
N2hermSX3072males	206.463
N2hermSX3072males	205.116
N2hermSX3072males	200.52
N2hermSX3072males	208.366
N2hermSX3072males	196.482
N2hermSX3072males	200.52
N2hermSX3072males	195.924
N2hermSX3072males	210.828
N2hermSX3072males	191.328
N2hermSX3072males	221.135
N2hermSX3072males	198.616
N2hermSX3072males	196.482
N2hermSX3072males	209.482
N2hermSX3072males	200.847
N2hermSX3072males	207.02
N2hermSX3072males	219.463
N2hermSX3072males	211.059
N2hermSX3072males	205.905
N2hermSX3072males	192.674
N2hermSX3072males	199.963
N2hermSX3072males	208.924
N2hermSX3072males	212.405
N2hermSX3072males	234.366
N2hermSX3072males	194.578
N2hermSX3072males	215.097
N2hermSX3072males	201.309
N2hermSX3072males	201.635
N2hermSX3072males	211.059
SX3072hermSX3072males	166.443
SX3072hermSX3072males	212.174
SX3072hermSX3072males	207.809
SX3072hermSX3072males	193.463
SX3072hermSX3072males	215.424
SX3072hermSX3072males	190.539
SX3072hermSX3072males	196.713
SX3072hermSX3072males	219.463
SX3072hermSX3072males	227.771
SX3072hermSX3072males	214.078
SX3072hermSX3072males	212.174
SX3072hermSX3072males	216.213
SX3072hermSX3072males	205.116
SX3072hermSX3072males	232.136
SX3072hermSX3072males	206.232
SX3072hermSX3072males	199.963
SX3072hermSX3072males	191.559
SX3072hermSX3072males	200.52
SX3072hermSX3072males	204.885
SX3072hermSX3072males	208.924
SX3072hermSX3072males	225.405
SX3072hermSX3072males	198.385
SX3072hermSX3072males	207.809
SX3072hermSX3072males	203.77
SX3072hermSX3072males	206.463
SX3072hermSX3072males	210.27
SX3072hermSX3072males	218.674
SX3072hermSX3072males	196.713
SX3072hermSX3072males	214.309
SX3072hermSX3072males	199.174
SX3072hermSX3072males	213.751
SX3072hermSX3072males	199.732
SX3072hermSX3072males	203.77
SX3072hermSX3072males	199.732
SX3072hermSX3072males	201.078
SX3072hermSX3072males	202.655
SX3072hermSX3072males	175.309
SX3072hermSX3072males	216.213
SX3072hermSX3072males	217.328
SX3072hermSX3072males	203.443
SX3072hermSX3072males	208.924
SX3072hermSX3072males	198.385
SX3072hermSX3072males	185.616
SX3072hermSX3072males	208.366
SX3072hermSX3072males	201.866
SX3072hermSX3072males	228.097
SX3072hermSX3072males	203.213
SX3072hermSX3072males	217.559
SX3072hermSX3072males	213.52
SX3072hermSX3072males	194.578
SX3072hermSX3072males	210.501
SX3072hermSX3072males	200.289
SX3072hermSX3072males	218.905
SX3072hermSX3072males	198.616
SX3072hermSX3072males	204.001
SX3072hermSX3072males	214.635
SX3072hermSX3072males	210.828
SX3072hermSX3072males	220.251
SX3072hermSX3072males	214.866
SX3072hermSX3072males	212.405
SX3072hermSX3072males	213.52
SX3072hermSX3072males	194.809
SX3072hermSX3072males	205.674
SX3072hermSX3072males	210.501
SX3072hermSX3072males	222.713
SX3072hermSX3072males	212.963
SX3072hermSX3072males	207.578
SX3072hermSX3072males	211.616
SX3072hermSX3072males	205.347
SX3072hermSX3072males	218.347
SX3072hermSX3072males	211.847
SX3072hermSX3072males	200.847
SX3072hermSX3072males	212.963
SX3072hermSX3072males	222.944
SX3072hermSX3072males	230.001
SX3072hermSX3072males	222.155
SX3072hermSX3072males	212.174
SX3072hermSX3072males	213.52
SX3072hermSX3072males	215.655
SX3072hermSX3072males	224.385
SX3072hermSX3072males	206.693
SX3072hermSX3072males	209.482
SX3072hermSX3072males	217.559
SX3072hermSX3072males	216.443
SX3072hermSX3072males	215.982
SX3072hermSX3072males	210.501
SX3072hermSX3072males	190.77
SX3072hermSX3072males	209.155
SX3072hermSX3072males	217.328
SX3072hermSX3072males	208.924
SX3072hermSX3072males	221.366
SX3072hermSX3072males	211.616
SX3072hermSX3072males	216.443
SX3072hermSX3072males	221.597
SX3072hermSX3072males	225.174
SX3072hermSX3072males	205.674
SX3072hermSX3072males	210.828
SX3072hermSX3072males	208.924
SX3072hermSX3072males	215.097
SX3072hermSX3072males	215.982
SX3072hermSX3072males	218.674
SX3072hermSX3072males	221.366
SX3072hermSX3072males	208.366
SX3072hermSX3072males	211.616
SX3072hermSX3072males	211.616
SX3072hermSX3072males	219.463
SX3072hermSX3072males	219.789
SX3072hermSX3072males	220.02
SX3072hermSX3072males	206.693
SX3072hermSX3072males	223.27
SX3072hermSX3072males	215.097
SX3072hermSX3072males	225.963
SX3072hermSX3072males	208.924
SX3072hermSX3072males	231.347
SX3072hermSX3072males	213.52
SX3072hermSX3072males	212.963
SX3072hermSX3072males	212.963
SX3072hermSX3072males	215.424
SX3072hermSX3072males	202.655
SX3072hermSX3072males	221.135
SX3072hermSX3072males	213.52
SX3072hermSX3072males	208.924
SX3072hermSX3072males	230.559
SX3072hermSX3072males	209.155
SX3072hermSX3072males	231.347
SX3072hermSX3072males	206.463
SX3072hermSX3072males	211.847
SX3072hermSX3072males	212.732
SX3072hermSX3072males	221.366
SX3072hermSX3072males	212.174
SX3072hermSX3072males	235.155
SX3072hermSX3072males	212.174
SX3072hermSX3072males	217.559
SX3072hermSX3072males	214.866
SX3072hermSX3072males	224.059
SX3072hermSX3072males	211.847
SX3072hermSX3072males	213.751
SX3072hermSX3072males	226.751
SX3072hermSX3072males	222.713
SX3072hermSX3072males	201.866
SX3072hermSX3072males	217.001
SX3072hermSX3072males	212.732
SX3072hermSX3072males	211.059
SX3072hermSX3072males	215.655
SX3072hermSX3072males	212.174
SX3072hermSX3072males	207.251
SX3072hermSX3072males	206.789
SX3072hermSX3072males	212.174
SX3072hermSX3072males	206.463
SX3072hermSX3072males	218.116
SX3072hermSX3072males	199.174
SX3072hermSX3072males	204.559
SX3072hermSX3072males	209.943
SX3072hermSX3072males	209.713
SX3072hermSX3072males	207.02
SX3072hermSX3072males	209.713
SX3072hermSX3072males	216.213
SX3072hermSX3072males	208.924
SX3072hermSX3072males	212.405
SX3072hermSX3072males	216.77
SX3072hermSX3072males	215.097
SX3072hermSX3072males	212.963
SX3072hermSX3072males	215.193
SX3072hermSX3072males	211.847
SX3072hermSX3072males	218.116
SX3072hermSX3072males	214.866
SX3072hermSX3072males	196.155
SX3072hermSX3072males	210.828
SX3072hermSX3072males	219.693
SX3072hermSX3072males	205.674
SX3072hermSX3072males	224.616
SX3072hermSX3072males	219.463
SX3072hermSX3072males	211.847
SX3072hermSX3072males	214.309
SX3072hermSX3072males	194.578
SX3072hermSX3072males	207.809
SX3072hermSX3072males	207.809
SX3072hermSX3072males	214.866
SX3072hermSX3072males	212.405
SX3072hermSX3072males	212.174
SX3072hermSX3072males	203.213
SX3072hermSX3072males	220.02
SX3072hermSX3072males	214.635
SX3072hermSX3072males	209.482
SX3072hermSX3072males	214.309
SX3072hermSX3072males	218.347
SX3072hermSX3072males	209.386
SX3072hermSX3072males	203.213
SX3072hermSX3072males	213.193
SX3072hermSX3072males	212.174
SX3072hermSX3072males	215.424
SX3072hermSX3072males	217.328
SX3072hermSX3072males	228.424
SX3072hermSX3072males	222.943
SX3072hermSX3072males	222.943
SX3072hermSX3072males	206.789
SX3072hermSX3072males	199.732
SX3072hermSX3072males	219.232
SX3072hermSX3072males	208.693
SX3072hermSX3072males	213.52
SX3072hermSX3072males	220.251
SX3072hermSX3072males	212.963
SX3072hermSX3072males	208.597
SX3072hermSX3072males	207.809
SX3072hermSX3072males	207.809
SX3072hermSX3072males	197.828
SX3072hermSX3072males	222.713
SX3072hermSX3072males	212.405
SX3072hermSX3072males	215.886
SX3072hermSX3072males	212.174
SX3072hermSX3072males	206.463
SX3072hermSX3072males	215.424
SX3072hermSX3072males	201.866
SX3072hermSX3072males	220.251
SX3072hermSX3072males	217.559
SX3072hermSX3072males	204.328
SX3072hermSX3072males	201.866
SX3072hermSX3072males	205.674
SX3072hermSX3072males	218.116
SX3072hermSX3072males	194.578
SX3072hermN2males	208.135
SX3072hermN2males	178.097
SX3072hermN2males	195.924
SX3072hermN2males	210.501
SX3072hermN2males	206.789
SX3072hermN2males	205.116
SX3072hermN2males	192.674
SX3072hermN2males	210.828
SX3072hermN2males	201.635
SX3072hermN2males	205.674
SX3072hermN2males	197.828
SX3072hermN2males	216.213
SX3072hermN2males	217.559
SX3072hermN2males	208.366
SX3072hermN2males	205.116
SX3072hermN2males	213.52
SX3072hermN2males	219.232
SX3072hermN2males	198.059
SX3072hermN2males	216.213
SX3072hermN2males	204.79
SX3072hermN2males	215.886
SX3072hermN2males	200.289
SX3072hermN2males	202.655
SX3072hermN2males	178.097
SX3072hermN2males	203.77
SX3072hermN2males	209.943
SX3072hermN2males	205.116
SX3072hermN2males	209.482
SX3072hermN2males	216.77
SX3072hermN2males	210.27
SX3072hermN2males	218.674
SX3072hermN2males	223.501
SX3072hermN2males	212.963
SX3072hermN2males	200.52
SX3072hermN2males	208.924
SX3072hermN2males	225.405
SX3072hermN2males	216.213
SX3072hermN2males	204.559
SX3072hermN2males	221.597
SX3072hermN2males	216.213
SX3072hermN2males	201.309
SX3072hermN2males	197.27
SX3072hermN2males	212.732
SX3072hermN2males	210.27
SX3072hermN2males	214.866
SX3072hermN2males	209.482
SX3072hermN2males	209.713
SX3072hermN2males	194.809
SX3072hermN2males	211.616
SX3072hermN2males	194.578
SX3072hermN2males	210.501
SX3072hermN2males	214.078
SX3072hermN2males	208.135
SX3072hermN2males	218.905
SX3072hermN2males	188.635
SX3072hermN2males	212.405
SX3072hermN2males	217.559
SX3072hermN2males	226.52
SX3072hermN2males	209.713
SX3072hermN2males	193.789
SX3072hermN2males	212.732
SX3072hermN2males	222.713
SX3072hermN2males	228.655
SX3072hermN2males	209.155
SX3072hermN2males	210.27
SX3072hermN2males	217.328
SX3072hermN2males	216.443
SX3072hermN2males	211.616
SX3072hermN2males	214.866
SX3072hermN2males	195.366
SX3072hermN2males	211.847
SX3072hermN2males	208.924
SX3072hermN2males	187.289
SX3072hermN2males	207.578
SX3072hermN2males	196.251
SX3072hermN2males	209.482
SX3072hermN2males	218.347
SX3072hermN2males	211.847
SX3072hermN2males	212.963
SX3072hermN2males	227.309
SX3072hermN2males	204.001
SX3072hermN2males	222.155
SX3072hermN2males	212.174
SX3072hermN2males	216.77
SX3072hermN2males	213.52
SX3072hermN2males	210.27
SX3072hermN2males	217.559
SX3072hermN2males	206.693
SX3072hermN2males	210.501
SX3072hermN2males	217.559
SX3072hermN2males	209.155
SX3072hermN2males	217.328
SX3072hermN2males	208.924
SX3072hermN2males	209.943
SX3072hermN2males	207.809
SX3072hermN2males	225.174
SX3072hermN2males	209.155
SX3072hermN2males	214.866
SX3072hermN2males	208.924
SX3072hermN2males	213.751
SX3072hermN2males	215.982
SX3072hermN2males	196.155
SX3072hermN2males	208.924
SX3072hermN2males	221.366
SX3072hermN2males	217.559
SX3072hermN2males	211.616
SX3072hermN2males	211.616
SX3072hermN2males	219.463
SX3072hermN2males	209.155
SX3072hermN2males	213.751
SX3072hermN2males	223.27
SX3072hermN2males	215.097
SX3072hermN2males	233.578
SX3072hermN2males	211.059
SX3072hermN2males	231.347
SX3072hermN2males	219.232
SX3072hermN2males	214.866
SX3072hermN2males	212.963
SX3072hermN2males	202.655
SX3072hermN2males	207.578
SX3072hermN2males	213.52
SX3072hermN2males	208.924
SX3072hermN2males	224.059
SX3072hermN2males	209.155
SX3072hermN2males	231.347
SX3072hermN2males	206.463
SX3072hermN2males	211.847
SX3072hermN2males	221.366
SX3072hermN2males	212.174
SX3072hermN2males	235.155
SX3072hermN2males	214.309
SX3072hermN2males	217.001
SX3072hermN2males	218.116
SX3072hermN2males	224.059
SX3072hermN2males	211.847
SX3072hermN2males	213.751
SX3072hermN2males	220.251
SX3072hermN2males	176.982
SX3072hermN2males	221.366
SX3072hermN2males	209.713
SX3072hermN2males	219.693
SX3072hermN2males	215.424
SX3072hermN2males	206.232
SX3072hermN2males	195.924
SX3072hermN2males	214.309
SX3072hermN2males	199.405
SX3072hermN2males	216.213
SX3072hermN2males	211.616
SX3072hermN2males	200.52
SX3072hermN2males	200.751
SX3072hermN2males	209.713
SX3072hermN2males	211.616
SX3072hermN2males	212.732
SX3072hermN2males	208.366
SX3072hermN2males	204.328
SX3072hermN2males	214.309
SX3072hermN2males	203.77
SX3072hermN2males	210.828
SX3072hermN2males	195.135
SX3072hermN2males	208.924
SX3072hermN2males	193.232
SX3072hermN2males	209.155
SX3072hermN2males	230.328
SX3072hermN2males	205.347
SX3072hermN2males	203.77
SX3072hermN2males	191.097
SX3072hermN2males	213.751
SX3072hermN2males	201.309
SX3072hermN2males	211.059
SX3072hermN2males	201.078
SX3072hermN2males	222.155
SX3072hermN2males	207.809
SX3072hermN2males	212.405
SX3072hermN2males	217.559
SX3072hermN2males	208.366
SX3072hermN2males	208.366
SX3072hermN2males	207.02
SX3072hermN2males	212.174
SX3072hermN2males	213.52
SX3072hermN2males	208.366
SX3072hermN2males	214.404
SX3072hermN2males	210.501
SX3072hermN2males	205.116
SX3072hermN2males	214.309
SX3072hermN2males	213.52
SX3072hermN2males	202.424
SX3072hermN2males	219.232
SX3072hermN2males	212.174
SX3072hermN2males	199.963
SX3072hermN2males	210.27
SX3072hermN2males	211.847
SX3072hermN2males	200.52
SX3072hermN2males	216.539
SX3072hermN2males	216.213
SX3072hermN2males	199.963
SX3072hermN2males	207.809
SX3072hermN2males	217.001
SX3072hermN2males	211.059
SX3072hermN2males	205.674
SX3072hermN2males	221.597
SX3072hermN2males	207.578
SX3072hermN2males	213.751
SX3072hermN2males	201.635
SX3072hermN2males	206.232
SX3072hermN2males	218.116
SX3072hermN2males	213.52

## Sheet: Figure S2E
Identifiers	Values
N2	211.616
N2	207.02
N2	213.751
N2	203.77
N2	207.809
N2	215.655
N2	212.174
N2	211.616
N2	215.655
N2	222.713
N2	221.135
N2	211.059
N2	213.52
N2	198.847
N2	211.059
N2	210.828
N2	199.963
N2	197.597
N2	217.885
N2	201.54
N2	208.366
N2	218.116
N2	209.943
N2	220.809
N2	222.713
N2	201.866
N2	212.963
N2	210.828
N2	205.674
N2	210.501
N2	216.77
N2	219.463
N2	190.539
N2	219.232
N2	209.482
N2	212.405
N2	207.578
N2	190.77
N2	211.385
N2	226.751
N2	223.828
N2	224.847
N2	218.116
N2	204.79
N2	214.866
N2	211.616
N2	203.77
N2	224.059
N2	187.289
N2	215.982
N2	220.809
N2	213.751
N2	209.943
N2	209.943
N2	205.116
N2	202.982
N2	218.347
N2	213.751
N2	202.424
N2	220.809
N2	201.078
N2	222.155
N2	199.963
N2	192.674
N2	212.963
N2	206.463
N2	207.251
N2	214.309
N2	222.713
N2	205.674
N2	217.559
SX3072	234.04
SX3072	221.828
SX3072	229.77
SX3072	212.732
SX3072	212.963
SX3072	210.828
SX3072	227.54
SX3072	224.616
SX3072	220.02
SX3072	215.982
SX3072	221.366
SX3072	209.943
SX3072	211.616
SX3072	205.116
SX3072	217.559
SX3072	227.309
SX3072	234.366
SX3072	221.366
SX3072	211.059
SX3072	222.155
SX3072	216.77
SX3072	210.828
SX3072	211.059
SX3072	210.828
SX3072	207.578
SX3072	215.097
SX3072	208.924
SX3072	215.655
SX3072	201.078
SX3072	213.751
SX3072	206.232
SX3072	208.597
SX3072	194.02
SX3072	205.116
SX3072	234.366
SX3072	216.77
SX3072	203.77
SX3072	208.924
SX3072	212.405
SX3072	211.29
SX3072	215.655
SX3072	213.751
SX3072	220.809
SX3072	210.501
SX3072	201.309
SX3072	208.597
SX3072	215.655
SX3072	238.405
SX3072	226.193
SX3072	226.751
SX3072	214.309
SX3072	225.405
SX3072	209.155
SX3072	217.559
SX3072	212.963
SX3072	207.578
SX3072	218.116
SX3072	209.155
SX3072	216.77
SX3072	214.54
SX3072	218.905
SX3072	226.52
SX3072	217.559
SX3072	218.674
SX3072	211.616
SX3072	204.885
SX3072	219.463
SX3072	215.097
SX3072	210.039
SX3237	218.116
SX3237	220.482
SX3237	265.425
SX3237	225.405
SX3237	229.674
SX3237	222.155
SX3237	219.136
SX3237	218.905
SX3237	212.963
SX3237	204.559
SX3237	215.424
SX3237	230.001
SX3237	216.77
SX3237	220.809
SX3237	207.578
SX3237	232.463
SX3237	219.463
SX3237	210.501
SX3237	202.655
SX3237	199.174
SX3237	215.655
SX3237	220.809
SX3237	229.443
SX3237	212.963
SX3237	209.713
SX3237	204.885
SX3237	217.559
SX3237	209.713
SX3237	219.232
SX3237	218.116
SX3237	215.097
SX3237	217.79
SX3237	216.77
SX3237	215.655
SX3237	218.674
SX3237	212.405
SX3237	219.001
SX3237	205.674
SX3237	202.424
SX3237	199.963
SX3237	233.251
SX3237	208.924
SX3237	216.77
SX3237	213.52
SX3237	222.482
SX3237	227.309
SX3237	206.463
SX3237	217.328
SX3237	210.27
SX3237	227.309
SX3237	223.27
SX3237	221.924
SX3237	224.29
SX3237	221.135
SX3237	213.751
SX3237	211.847
SX3237	219.463
SX3237	218.347
SX3237	224.059
SX3237	217.001
SX3237	220.578
SX3237	199.732
SX3237	200.52
SX3237	211.616
SX3237	211.059
SX3237	217.559
SX3237	218.116
SX3237	217.79
SX3237	225.963
SX3237	213.751
N2	231.347
N2	217.79
N2	220.809
N2	218.116
N2	228.424
N2	222.155
N2	214.309
N2	202.424
N2	201.078
N2	217.559
N2	193.463
N2	217.559
N2	227.309
N2	213.289
N2	221.924
N2	218.905
N2	223.27
N2	211.059
N2	213.52
N2	214.866
N2	196.482
N2	220.809
N2	207.578
N2	224.847
N2	219.463
N2	229.213
N2	214.078
N2	222.155
N2	206.463
N2	199.405
N2	217.559
N2	207.809
N2	216.443
N2	214.309
N2	185.616
N2	227.309
N2	217.559
N2	218.674
N2	206.463
N2	214.309
N2	216.77
N2	217.001
N2	221.924
N2	222.155
N2	207.02
N2	219.463
N2	222.386
N2	210.27
N2	216.77
N2	219.463
N2	222.713
N2	223.501
N2	220.251
N2	225.963
N2	218.905
N2	203.77
N2	212.405
N2	211.847
N2	195.924
N2	213.52
N2	213.52
SX3072	209.155
SX3072	216.443
SX3072	221.135
SX3072	229.213
SX3072	212.636
SX3072	222.155
SX3072	202.655
SX3072	206.232
SX3072	220.809
SX3072	210.27
SX3072	223.27
SX3072	210.828
SX3072	222.386
SX3072	243.559
SX3072	218.905
SX3072	222.713
SX3072	219.463
SX3072	227.866
SX3072	211.059
SX3072	222.713
SX3072	195.924
SX3072	230.559
SX3072	233.809
SX3072	221.597
SX3072	228.655
SX3072	209.155
SX3072	225.963
SX3072	212.405
SX3072	222.155
SX3072	218.347
SX3072	208.924
SX3072	227.54
SX3072	209.482
SX3072	159.943
SX3072	227.309
SX3072	231.116
SX3072	212.636
SX3072	229.213
SX3072	215.982
SX3072	224.059
SX3072	220.578
SX3072	214.078
SX3072	220.02
SX3072	228.655
SX3072	221.04
SX3072	219.693
SX3072	223.27
SX3072	223.501
SX3072	220.578
SX3072	198.616
SX3072	233.251
SX3072	206.463
SX3072	238.405
SX3072	219.463
SX3072	224.385
SX3072	221.366
SX3072	229.443
SX3072	221.924
SX3072	212.405
SX3072	214.866
SX3072	213.52
SX3072	228.655
SX3072	208.924
SX3072	217.559
SX3072	224.059
SX3072	208.924
SX3072	222.713
SX3072	212.963
SX3072	200.52
SX3072	219.693
SX3072	234.597
SX3072	223.27
SX3072	215.655
SX3072	212.963
SX3072	235.155
SX3072	224.616
SX3072	235.155
SX3072	234.924
SX3072	228.655
SX3072	240.54
SX3072	209.155
SX3072	223.27
SX3237	217.001
SX3237	229.213
SX3237	214.078
SX3237	220.02
SX3237	217.232
SX3237	215.655
SX3237	219.463
SX3237	218.905
SX3237	223.501
SX3237	227.866
SX3237	212.732
SX3237	219.693
SX3237	213.751
SX3237	228.982
SX3237	216.77
SX3237	217.559
SX3237	223.27
SX3237	208.366
SX3237	218.347
SX3237	224.616
SX3237	218.905
SX3237	227.54
SX3237	219.693
SX3237	211.616
SX3237	219.232
SX3237	212.174
SX3237	208.366
SX3237	208.135
SX3237	220.251
SX3237	224.616
SX3237	222.155
SX3237	233.251
SX3237	211.616
SX3237	222.155
SX3237	213.52
SX3237	210.27
SX3237	222.713
SX3237	215.424
N2	190.77
N2	197.039
N2	212.405
N2	212.963
N2	194.578
N2	216.443
N2	202.982
N2	213.193
N2	199.963
N2	215.655
N2	207.02
N2	198.385
N2	204.559
N2	210.501
N2	208.597
N2	197.828
N2	211.059
N2	209.713
N2	208.924
N2	201.078
N2	192.347
N2	216.443
N2	208.366
N2	212.963
N2	204.559
N2	194.02
N2	185.616
N2	215.097
N2	201.866
N2	203.77
N2	192.674
N2	211.059
N2	207.578
N2	197.828
N2	209.482
N2	203.77
N2	207.251
N2	205.674
N2	208.366
N2	209.155
N2	196.155
N2	209.713
N2	204.885
N2	203.213
N2	192.116
N2	218.116
N2	218.905
SX3072	214.866
SX3072	214.309
SX3072	207.02
SX3072	214.309
SX3072	204.885
SX3072	188.309
SX3072	198.059
SX3072	216.443
SX3072	211.059
SX3072	207.02
SX3072	203.213
SX3072	221.924
SX3072	225.963
SX3072	230.001
SX3072	226.193
SX3072	206.463
SX3072	211.385
SX3072	220.02
SX3072	224.059
SX3072	219.232
SX3072	222.155
SX3072	207.809
SX3072	207.809
SX3072	219.693
SX3072	212.732
SX3072	195.366
SX3072	218.116
SX3072	224.616
SX3072	212.405
SX3072	224.847
SX3072	205.674
SX3072	210.828
SX3072	213.751
SX3072	216.77
SX3072	199.174
SX3072	221.366
SX3072	213.193
SX3072	221.04
SX3072	219.693
SX3072	214.309
SX3072	217.559
SX3072	214.866
SX3072	222.944
SX3072	211.616
SX3072	221.366
SX3072	224.059
SX3072	201.635
SX3072	214.078
SX3072	227.309
SX3072	224.847
SX3072	217.328
SX3072	210.039
SX3237	201.635
SX3237	204.328
SX3237	219.463
SX3237	201.078
SX3237	204.001
SX3237	214.309
SX3237	211.616
SX3237	228.097
SX3237	207.578
SX3237	210.501
SX3237	214.309
SX3237	218.905
SX3237	212.732
SX3237	219.463
SX3237	220.251
SX3237	211.059
SX3237	224.616
SX3237	216.213
SX3237	217.001
SX3237	228.655
SX3237	224.616
SX3237	209.482
SX3237	222.713
SX3237	220.02
SX3237	211.059
SX3237	195.924
SX3237	216.213
SX3237	217.79
SX3237	205.347
SX3237	211.616
SX3237	217.559
SX3237	215.424
SX3237	214.866
SX3237	182.924
SX3237	228.886
SX3237	227.866
SX3237	220.251
SX3237	215.097
SX3237	219.463
SX3237	193.789
SX3237	218.116
SX3237	217.559
SX3237	208.597
SX3237	217.885
SX3237	214.309
SX3237	211.616
SX3237	221.366
SX3237	209.713
SX3237	215.655
SX3237	217.559
SX3237	225.405
SX3237	204.328
SX3237	233.02
SX3237	217.001
SX3237	197.597
SX3237	207.02
SX3237	220.251
SX3237	214.309
SX3237	209.155
SX3237	212.963
SX3237	216.443
SX3237	216.443
SX3237	215.424
SX3237	214.309
SX3237	222.155
SX3237	217.559
SX3237	208.135
SX3237	209.482

## Sheet: Figure S2G
Identifiers	Values
N2noT7	211.059
N2noT7	216.77
N2noT7	212.963
N2noT7	201.078
N2noT7	198.059
N2noT7	205.116
N2noT7	225.732
N2noT7	211.847
N2noT7	232.232
N2noT7	212.732
N2noT7	218.116
N2noT7	216.213
N2noT7	223.27
N2noT7	202.655
N2noT7	208.04
N2noT7	212.636
N2noT7	222.386
N2noT7	212.174
N2noT7	225.963
N2noT7	211.385
N2noT7	203.77
N2noT7	220.02
N2noT7	196.713
N2noT7	253.54
N2noT7	219.693
N2noT7	214.078
N2noT7	185.059
N2noT7	218.905
N2noT7	201.635
N2noT7	217.559
N2noT7	233.02
N2noT7	216.77
N2noT7	228.097
N2noT7	229.213
N2noT7	215.655
N2noT7	221.366
N2noT7	208.135
N2noT7	210.828
N2noT7	217.559
N2noT7	221.135
N2noT7	206.232
N2noT7	222.713
N2noT7	219.693
N2noT7	218.116
N2noT7	211.059
N2noT7	217.328
N2noT7	209.713
N2noT7	212.963
N2noT7	225.405
N2noT7	221.366
N2noT7	219.463
N2noT7	204.328
N2noT7	221.597
N2noT7	220.809
N2noT7	226.751
N2noT7	210.27
N2noT7	231.347
N2noT7	224.616
N2noT7	218.347
N2noT7	197.27
N2noT7	217.559
N2noT7	213.52
N2noT7	205.116
N2noT7	205.905
N2noT7	202.424
N2noT7	214.635
N2noT7	218.116
N2noT7	229.443
N2noT7	207.809
N2noT7	209.482
N2noT7	220.02
N2noT7	211.616
N2noT7	212.405
N2noT7	210.27
N2noT7	209.713
N2noT7	217.79
N2noT7	222.155
N2noT7	211.616
N2noT7	205.212
N2noT7	212.405
N2noT7	205.674
N2noT7	218.905
N2noT7	198.616
N2noT7	218.905
N2noT7	212.963
N2noT7	215.982
N2noT7	207.809
N2noT7	209.155
N2noT7	217.001
N2noT7	218.674
N2noT7	221.924
N2noT7	216.77
N2noT7	214.866
N2noT7	203.77
N2noT7	215.424
N2noT7	213.751
N2noT7	213.52
N2noT7	216.77
N2noT7	217.559
N2noT7	211.847
N2noT7	212.963
N2noT7	205.905
N2noT7	213.52
N2noT7	211.616
N2noT7	199.174
N2noT7	218.905
N2noT7	210.27
N2noT7	205.674
N2noT7	214.635
N2noT7	184.828
N2noT7	210.501
N2noT7	210.27
N2noT7	221.924
N2noT7	208.693
N2noT7	210.27
N2noT7	213.751
N2noT7	222.482
N2noT7	208.135
N2noT7	212.732
N2noT7	225.963
N2noT7	201.309
N2noT7	214.309
N2noT7	208.366
N2noT7	210.828
N2noT7	216.213
N2noT7	214.309
N2noT7	211.29
N2noT7	210.27
N2noT7	211.616
N2noT7	211.943
N2noT7	207.809
N2noT7	216.77
N2noT7	213.289
N2noT7	197.828
N2noT7	214.309
N2noT7	214.309
N2noT7	209.155
N2noT7	201.866
N2noT7	218.347
N2noT7	203.77
N2noT7	207.809
N2noT7	208.924
N2noT7	227.309
N2noT7	209.944
N2noT7	205.443
N2noT7	209.713
N2noT7	207.251
N2noT7	204.001
N2noT7	216.213
N2noT7	212.732
N2noT7	221.366
N2noT7	214.866
N2noT7	211.616
N2noT7	199.963
N2noT7	179.443
N2noT7	198.059
N2noT7	204.885
N2noT7	199.732
N2noT7	204.885
N2noT7	206.232
N2noT7	210.501
N2noT7	205.674
N2noT7	203.213
N2noT7	214.866
N2noT7	196.482
N2noT7	207.578
N2noT7	209.713
N2noT7	222.155
N2noT7	190.77
N2noT7	219.463
N2noT7	195.366
N2noT7	201.078
N2noT7	205.116
N2noT7	217.001
N2noT7	207.578
N2noT7	205.674
N2noT7	216.77
N2noT7	210.828
N2noT7	216.213
N2noT7	193.789
N2noT7	208.693
N2noT7	202.982
N2noT7	188.404
N2noT7	214.866
N2noT7	211.616
N2noT7	199.174
N2noT7	207.809
N2noT7	226.751
N2noT7	211.616
N2noT7	216.213
N2noT7	200.52
N2noT7	207.809
N2noT7	209.713
N2noT7	215.424
N2noT7	204.001
N2noT7	215.655
N2noT7	190.539
N2noT7	230.001
N2noT7	207.02
N2noT7	190.539
N2noT7	193.232
N2noT7	212.963
N2noT7	198.059
N2noT7	216.213
N2noT7	194.904
N2noT7	217.232
N2noT7	197.039
N2noT7	214.309
N2noT7	217.328
N2noT7	215.655
N2noT7	204.001
N2noT7	188.635
N2noT7	191.654
N2noT7	184.039
N2noT7	208.135
N2noT7	193.463
N2noT7	191.328
N2noT7	187.52
N2noT7	202.193
N2noT7	211.847
N2noT7	203.308
N2noT7	203.539
N2noT7	210.501
N2noT7	207.809
N2noT7	205.905
N2noT7	197.828
N2noT7	214.866
N2noT7	207.809
N2noT7	207.02
N2noT7	194.251
N2noT7	210.27
N2noT7	211.059
N2noT7	199.732
N2noT7	208.366
N2noT7	208.924
N2noT7	211.385
N2noT7	189.982
N2noT7	205.905
N2noT7	211.385
N2noT7	206.463
N2noT7	218.116
N2noT7	205.116
N2noT7	192.347
N2noT7	210.828
N2noT7	207.809
N2noT7	197.27
N2noT7	210.828
N2noT7	221.924
N2noT7	199.963
N2noT7	203.443
SX3237noT7	218.116
SX3237noT7	211.385
SX3237noT7	229.213
SX3237noT7	229.443
SX3237noT7	210.732
SX3237noT7	210.501
SX3237noT7	223.828
SX3237noT7	214.54
SX3237noT7	220.251
SX3237noT7	217.559
SX3237noT7	212.963
SX3237noT7	226.193
SX3237noT7	223.501
SX3237noT7	199.405
SX3237noT7	207.809
SX3237noT7	231.905
SX3237noT7	222.713
SX3237noT7	240.309
SX3237noT7	208.924
SX3237noT7	230.001
SX3237noT7	221.924
SX3237noT7	220.251
SX3237noT7	198.059
SX3237noT7	212.963
SX3237noT7	210.039
SX3237noT7	218.674
SX3237noT7	214.866
SX3237noT7	202.424
SX3237noT7	234.04
SX3237noT7	235.943
SX3237noT7	231.116
SX3237noT7	222.482
SX3237noT7	226.982
SX3237noT7	226.751
SX3237noT7	210.828
SX3237noT7	235.943
SX3237noT7	241.097
SX3237noT7	253.309
SX3237noT7	226.193
SX3237noT7	225.078
SX3237noT7	218.674
SX3237noT7	212.174
SX3237noT7	212.963
SX3237noT7	214.078
SX3237noT7	216.213
SX3237noT7	216.213
SX3237noT7	218.905
SX3237noT7	208.924
SX3237noT7	221.924
SX3237noT7	210.501
SX3237noT7	206.232
SX3237noT7	228.097
SX3237noT7	213.193
SX3237noT7	223.828
SX3237noT7	217.328
SX3237noT7	228.655
SX3237noT7	216.77
SX3237noT7	210.501
SX3237noT7	215.655
SX3237noT7	227.866
SX3237noT7	228.424
SX3237noT7	215.424
SX3237noT7	215.655
SX3237noT7	225.963
SX3237noT7	219.693
SX3237noT7	216.213
SX3237noT7	206.463
SX3237noT7	231.905
SX3237noT7	238.963
SX3237noT7	213.751
SX3237noT7	218.116
SX3237noT7	206.232
SX3237noT7	211.616
SX3237noT7	207.809
SX3237noT7	215.655
SX3237noT7	220.251
SX3237noT7	214.866
SX3237noT7	215.424
SX3237noT7	215.424
SX3237noT7	217.559
SX3237noT7	222.386
SX3237noT7	209.713
SX3237noT7	220.809
SX3237noT7	219.463
SX3237noT7	222.155
SX3237noT7	196.155
SX3237noT7	218.674
SX3237noT7	221.924
SX3237noT7	217.885
SX3237noT7	221.366
SX3237noT7	240.078
SX3237noT7	214.309
SX3237noT7	227.309
SX3237noT7	220.02
SX3237noT7	227.309
SX3237noT7	228.886
SX3237noT7	218.905
SX3237noT7	214.078
SX3237noT7	231.116
SX3237noT7	213.52
SX3237noT7	213.751
SX3237noT7	222.482
SX3237noT7	232.463
SX3237noT7	215.655
SX3237noT7	234.366
SX3237noT7	213.751
SX3237noT7	221.135
SX3237noT7	218.674
SX3237noT7	222.155
SX3237noT7	231.674
SX3237noT7	210.27
SX3237noT7	228.655
SX3237noT7	218.116
SX3237noT7	220.809
SX3237noT7	222.713
SX3237noT7	217.559
SX3237noT7	218.116
SX3237noT7	224.059
SX3237noT7	217.001
SX3237noT7	216.213
SX3237noT7	212.405
SX3237noT7	215.982
SX3237noT7	212.963
SX3237noT7	212.174
SX3237noT7	223.828
SX3237noT7	219.463
SX3237noT7	204.328
SX3237noT7	201.635
SX3237noT7	219.463
SX3237noT7	222.713
SX3237noT7	216.213
SX3237noT7	221.924
SX3237noT7	198.385
SX3237noT7	207.02
SX3237noT7	230.559
SX3237noT7	201.078
SX3237noT7	226.52
SX3237noT7	201.866
SX3237noT7	211.616
SX3237noT7	195.366
SX3237noT7	226.52
SX3237noT7	223.828
SX3237noT7	225.636
SX3237noT7	217.001
SX3237noT7	221.924
SX3237noT7	207.809
SX3237noT7	212.078
SX3237noT7	208.366
SX3237noT7	219.463
SX3237noT7	222.482
SX3237noT7	216.539
SX3237noT7	214.866
SX3237noT7	216.77
SX3237noT7	211.847
SX3237noT7	211.943
SX3237noT7	212.405
SX3237noT7	208.597
SX3237noT7	216.213
SX3237noT7	203.77
SX3237noT7	201.866
SX3237noT7	219.136
SX3237noT7	215.655
SX3237noT7	212.174
SX3237noT7	222.155
SX3237noT7	202.424
SX3237noT7	214.635
SX3237noT7	218.347
SX3237noT7	222.155
SX3237noT7	212.405
SX3237noT7	218.674
SX3237noT7	215.982
SX3237noT7	220.02
SX3237noT7	206.693
SX3237noT7	227.54
SX3237noT7	207.02
SX3237noT7	216.77
SX3237noT7	223.27
SX3237noT7	215.655
SX3237noT7	204.328
SX3237noT7	205.116
SX3237noT7	215.655
SX3237noT7	214.866
SX3237noT7	208.924
N2gfp	217.559
N2gfp	212.963
N2gfp	214.309
N2gfp	208.366
N2gfp	211.616
N2gfp	215.097
N2gfp	203.77
N2gfp	207.578
N2gfp	195.597
N2gfp	217.328
N2gfp	219.232
N2gfp	218.674
N2gfp	227.309
N2gfp	213.751
N2gfp	221.366
N2gfp	222.155
N2gfp	212.405
N2gfp	228.097
N2gfp	222.943
N2gfp	211.616
N2gfp	228.655
N2gfp	229.77
N2gfp	211.616
N2gfp	220.809
N2gfp	224.847
N2gfp	218.674
N2gfp	210.828
N2gfp	214.866
N2gfp	216.539
N2gfp	238.963
N2gfp	233.251
N2gfp	219.463
N2gfp	214.866
N2gfp	209.251
N2gfp	214.309
N2gfp	217.559
N2gfp	214.309
N2gfp	222.713
N2gfp	221.924
N2gfp	218.116
N2gfp	217.001
N2gfp	195.924
N2gfp	220.251
N2gfp	218.905
N2gfp	220.578
N2gfp	221.04
N2gfp	230.001
N2gfp	225.963
N2gfp	215.097
N2gfp	208.366
N2gfp	214.866
N2gfp	212.174
N2gfp	214.078
N2gfp	220.809
N2gfp	220.251
N2gfp	206.232
N2gfp	214.309
N2gfp	224.616
N2gfp	226.52
N2gfp	217.001
N2gfp	239.751
N2gfp	215.751
N2gfp	212.174
N2gfp	226.193
N2gfp	224.847
N2gfp	209.713
N2gfp	206.463
N2gfp	226.751
N2gfp	218.674
N2gfp	220.809
N2gfp	219.463
N2gfp	207.578
N2gfp	211.059
N2gfp	224.616
N2gfp	216.77
N2gfp	215.097
N2gfp	208.366
N2gfp	215.655
N2gfp	199.174
N2gfp	231.443
N2gfp	198.616
N2gfp	222.713
N2gfp	202.982
N2gfp	195.366
N2gfp	208.366
N2gfp	214.54
N2gfp	219.463
N2gfp	210.501
N2gfp	218.905
N2gfp	209.482
N2gfp	215.982
N2gfp	220.809
N2gfp	221.597
N2gfp	228.097
N2gfp	217.001
N2gfp	218.347
N2gfp	202.655
N2gfp	207.578
N2gfp	215.982
N2gfp	222.713
N2gfp	203.213
N2gfp	216.213
N2gfp	211.616
N2gfp	220.251
N2gfp	207.347
N2gfp	214.078
N2gfp	208.366
N2gfp	206.463
N2gfp	204.559
N2gfp	215.655
N2gfp	209.482
N2gfp	204.001
N2gfp	201.866
N2gfp	208.828
N2gfp	223.501
N2gfp	218.905
N2gfp	204.885
N2gfp	196.713
N2gfp	215.424
N2gfp	215.655
N2gfp	211.059
N2gfp	200.289
N2gfp	206.693
N2gfp	212.963
N2gfp	214.54
N2gfp	220.251
N2gfp	221.366
N2gfp	201.866
N2gfp	216.77
N2gfp	215.982
N2gfp	217.559
N2gfp	209.943
N2gfp	206.463
N2gfp	220.02
N2gfp	212.963
N2gfp	212.732
N2gfp	209.944
N2gfp	222.155
N2gfp	218.116
N2gfp	213.193
N2gfp	220.578
N2gfp	231.116
N2gfp	210.501
N2gfp	215.193
N2gfp	190.539
N2gfp	215.982
N2gfp	224.616
N2gfp	203.77
N2gfp	219.232
N2gfp	218.347
N2gfp	207.578
N2gfp	216.213
N2gfp	219.463
N2gfp	218.674
N2gfp	214.309
N2gfp	203.539
N2gfp	218.443
N2gfp	223.828
N2gfp	220.251
N2gfp	211.059
N2gfp	218.905
N2gfp	195.135
N2gfp	213.751
N2gfp	214.866
N2gfp	219.789
N2gfp	205.905
N2gfp	235.155
N2gfp	207.578
N2gfp	212.963
N2gfp	208.04
N2gfp	215.097
N2gfp	209.713
N2gfp	196.482
N2gfp	213.751
N2gfp	199.174
N2gfp	214.309
N2gfp	227.309
N2gfp	223.501
N2gfp	227.54
N2gfp	212.174
N2gfp	205.116
N2gfp	219.693
N2gfp	211.059
N2gfp	215.886
N2gfp	218.674
N2gfp	216.77
N2gfp	209.155
N2gfp	211.847
N2gfp	225.963
N2gfp	220.02
N2gfp	197.27
N2gfp	227.078
N2gfp	221.366
N2gfp	207.578
N2gfp	198.154
N2gfp	189.097
N2gfp	220.251
N2gfp	221.366
N2gfp	221.366
N2gfp	208.271
N2gfp	217.559
N2gfp	215.982
N2gfp	214.309
N2gfp	218.905
N2gfp	228.655
N2gfp	220.251
N2gfp	208.924
N2gfp	216.213
N2gfp	206.694
N2gfp	212.963
N2gfp	218.116
N2gfp	219.463
N2gfp	230.328
N2gfp	225.963
N2gfp	219.693
N2gfp	214.078
N2gfp	207.578
N2gfp	210.597
N2gfp	224.847
N2gfp	197.27
N2gfp	205.116
N2gfp	208.366
SX3237gfp	211.385
SX3237gfp	218.674
SX3237gfp	214.078
SX3237gfp	222.155
SX3237gfp	228.097
SX3237gfp	217.559
SX3237gfp	225.963
SX3237gfp	227.078
SX3237gfp	225.405
SX3237gfp	212.174
SX3237gfp	221.924
SX3237gfp	230.79
SX3237gfp	226.751
SX3237gfp	237.847
SX3237gfp	220.578
SX3237gfp	225.174
SX3237gfp	215.424
SX3237gfp	226.52
SX3237gfp	221.597
SX3237gfp	227.309
SX3237gfp	227.54
SX3237gfp	207.02
SX3237gfp	234.597
SX3237gfp	233.809
SX3237gfp	211.385
SX3237gfp	234.597
SX3237gfp	225.963
SX3237gfp	223.501
SX3237gfp	231.905
SX3237gfp	230.559
SX3237gfp	231.116
SX3237gfp	217.001
SX3237gfp	225.963
SX3237gfp	218.116
SX3237gfp	226.193
SX3237gfp	220.578
SX3237gfp	221.366
SX3237gfp	226.751
SX3237gfp	210.27
SX3237gfp	234.597
SX3237gfp	224.616
SX3237gfp	224.616
SX3237gfp	215.982
SX3237gfp	220.251
SX3237gfp	254.655
SX3237gfp	215.655
SX3237gfp	217.559
SX3237gfp	240.078
SX3237gfp	224.616
SX3237gfp	221.366
SX3237gfp	225.174
SX3237gfp	224.847
SX3237gfp	231.116
SX3237gfp	224.616
SX3237gfp	205.905
SX3237gfp	230.559
SX3237gfp	230.559
SX3237gfp	199.963
SX3237gfp	231.905
SX3237gfp	231.905
SX3237gfp	214.866
SX3237gfp	217.559
SX3237gfp	209.155
SX3237gfp	216.213
SX3237gfp	219.232
SX3237gfp	218.905
SX3237gfp	226.982
SX3237gfp	215.655
SX3237gfp	225.174
SX3237gfp	223.27
SX3237gfp	212.963
SX3237gfp	228.655
SX3237gfp	224.616
SX3237gfp	229.77
SX3237gfp	222.155
SX3237gfp	217.001
SX3237gfp	217.559
SX3237gfp	223.27
SX3237gfp	214.309
SX3237gfp	215.424
SX3237gfp	217.328
SX3237gfp	227.078
SX3237gfp	226.193
SX3237gfp	212.963
SX3237gfp	226.52
SX3237gfp	217.001
SX3237gfp	212.963
SX3237gfp	224.385
SX3237gfp	210.501
SX3237gfp	224.616
SX3237gfp	215.655
SX3237gfp	221.924
SX3237gfp	219.463
SX3237gfp	222.713
SX3237gfp	229.213
SX3237gfp	210.501
SX3237gfp	217.559
SX3237gfp	227.309
SX3237gfp	220.809
SX3237gfp	223.501
SX3237gfp	231.347
SX3237gfp	204.559
SX3237gfp	218.905
SX3237gfp	230.001
SX3237gfp	218.116
SX3237gfp	235.713
SX3237gfp	206.463
SX3237gfp	220.347
SX3237gfp	215.655
SX3237gfp	207.809
SX3237gfp	225.174
SX3237gfp	222.713
SX3237gfp	212.405
SX3237gfp	216.77
SX3237gfp	225.174
SX3237gfp	224.847
SX3237gfp	233.578
SX3237gfp	234.04
SX3237gfp	236.828
SX3237gfp	222.155
SX3237gfp	210.27
SX3237gfp	204.559
SX3237gfp	216.213
SX3237gfp	224.29
SX3237gfp	219.463
SX3237gfp	231.905
SX3237gfp	219.693
SX3237gfp	227.866
SX3237gfp	217.559
SX3237gfp	222.713
SX3237gfp	212.405
SX3237gfp	232.693
SX3237gfp	211.616
SX3237gfp	211.521
SX3237gfp	218.905
SX3237gfp	225.963
SX3237gfp	226.52
SX3237gfp	226.751
SX3237gfp	229.213
SX3237gfp	214.866
SX3237gfp	218.905
SX3237gfp	228.097
SX3237gfp	216.77
SX3237gfp	224.059
SX3237gfp	228.655
SX3237gfp	215.655
SX3237gfp	218.905
SX3237gfp	225.636
SX3237gfp	220.578
SX3237gfp	224.059
SX3237gfp	214.54
SX3237gfp	213.751
SX3237gfp	215.982
SX3237gfp	212.174
SX3237gfp	219.463
SX3237gfp	225.732
SX3237gfp	214.309
SX3237gfp	212.174
SX3237gfp	226.751
SX3237gfp	216.539
SX3237gfp	215.193
SX3237gfp	220.578
SX3237gfp	221.597
SX3237gfp	220.809
SX3237gfp	218.443
SX3237gfp	237.616
SX3237gfp	217.001
SX3237gfp	229.443
SX3237gfp	210.501
SX3237gfp	220.251
SX3237gfp	236.501
SX3237gfp	211.059
SX3237gfp	211.385
SX3237gfp	217.328
SX3237gfp	225.405
SX3237gfp	186.732
SX3237gfp	212.963
SX3237gfp	215.097
SX3237gfp	229.443
SX3237gfp	230.328
SX3237gfp	230.79
SX3237gfp	224.616
SX3237gfp	233.251
SX3237gfp	226.751
SX3237gfp	221.366
SX3237gfp	231.116
SX3237gfp	222.713
SX3237gfp	224.616
SX3237gfp	218.116
SX3237gfp	228.655
SX3237gfp	225.405
SX3237gfp	211.059
SX3237gfp	220.809
SX3237gfp	225.963
SX3237gfp	225.174
SX3237gfp	234.04
SX3237gfp	220.578
SX3237gfp	224.059
SX3237gfp	224.616
SX3237gfp	216.77
SX3237gfp	217.79
SX3237gfp	216.213
SX3237gfp	216.77
SX3237gfp	211.616
SX3237gfp	209.713
SX3237gfp	213.52
SX3237gfp	230.001
SX3237gfp	214.309
SX3237gfp	210.27
SX3237gfp	218.116

## Sheet: Figure S2H
Identifiers	Values
N2	199.963
N2	219.463
N2	205.905
N2	204.559
N2	211.385
N2	183.713
N2	207.578
N2	209.713
N2	206.232
N2	188.309
N2	206.232
N2	220.809
N2	189.424
N2	191.559
N2	205.116
N2	203.213
N2	212.174
N2	207.578
N2	208.924
N2	213.193
N2	179.116
N2	206.693
N2	197.828
N2	209.713
N2	215.655
N2	197.828
N2	224.847
N2	199.174
N2	195.04
N2	213.751
N2	210.039
N2	215.982
N2	196.943
N2	212.174
N2	213.751
N2	212.174
N2	211.616
N2	218.116
N2	192.905
N2	210.27
N2	215.424
N2	204.559
N2	192.116
N2	215.424
N2	219.693
N2	201.866
N2	206.789
N2	212.963
N2	204.001
N2	196.713
N2	201.309
N2	210.501
N2	202.655
N2	207.809
N2	207.809
N2	211.29
N2	210.27
N2	185.059
N2	203.213
N2	201.078
N2	204.328
N2	205.116
N2	207.809
N2	206.463
N2	201.866
N2	197.27
N2	199.405
N2	201.635
N2	204.328
N2	210.501
N2	202.424
N2	205.116
N2	194.809
N2	211.616
N2	203.213
N2	207.02
WM49	200.751
WM49	198.943
WM49	184.039
WM49	184.828
WM49	199.732
WM49	201.866
WM49	203.77
WM49	194.347
WM49	206.232
WM49	198.059
WM49	181.809
WM49	192.674
WM49	189.655
WM49	185.385
WM49	202.982
WM49	211.29
WM49	198.616
WM49	209.713
WM49	185.385
WM49	196.713
WM49	199.174
WM49	196.943
WM49	184.27
WM49	203.213
WM49	203.539
WM49	199.405
WM49	205.347
WM49	202.424
WM49	206.463
WM49	214.309
WM49	190.539
WM49	200.52
WM49	192.674
WM49	189.982
WM49	202.424
WM49	200.52
WM49	218.674
WM49	192.674
WM49	199.174
WM49	205.116
WM49	208.366
WM49	208.693
WM49	208.366
WM49	199.174
WM49	199.174
WM49	207.251
WM49	217.559
WM49	212.732
WM49	200.751
WM49	200.52
WM49	184.828
WM49	193.789
WM49	190.539
WM49	184.27
WM49	205.905
WM49	211.847
WM49	200.751
WM49	188.309
WM49	207.02
WM49	187.058
WM49	184.27
WM49	220.02
WM49	209.943
SX3046	205.905
SX3046	196.713
SX3046	208.366
SX3046	221.366
SX3046	213.52
SX3046	190.77
SX3046	204.001
SX3046	214.078
SX3046	191.328
SX3046	211.385
SX3046	202.655
SX3046	203.213
SX3046	211.059
SX3046	216.77
SX3046	204.885
SX3046	200.751
SX3046	197.828
SX3046	192.674
SX3046	206.232
SX3046	195.135
SX3046	216.77
SX3046	203.77
SX3046	198.059
SX3046	196.943
SX3046	205.905
SX3046	211.616
SX3046	199.963
SX3046	202.424
SX3046	207.02
SX3046	217.559
SX3046	211.059
SX3046	213.52
SX3046	214.309
SX3046	213.52
SX3046	210.27
SX3046	217.328
SX3046	204.328
SX3046	204.001
SX3046	192.674
SX3046	209.713
SX3046	206.232
SX3046	212.732
SX3046	206.232
SX3046	210.828
SX3046	217.097
SX3046	207.809
SX3046	203.539
SX3046	224.29
SX3046	201.866
SX3046	220.809
SX3046	206.232
SX3046	212.963
SX3046	188.866
SX3046	207.02
SX3116	204.001
SX3116	203.213
SX3116	197.828
SX3116	205.443
SX3116	209.155
SX3116	210.27
SX3116	198.385
SX3116	213.52
SX3116	194.578
SX3116	180.001
SX3116	210.27
SX3116	209.155
SX3116	201.078
SX3116	217.097
SX3116	224.385
SX3116	201.54
SX3116	179.905
SX3116	210.27
SX3116	202.097
SX3116	205.674
SX3116	212.963
SX3116	194.578
SX3116	195.924
SX3116	193.232
SX3116	213.52
SX3116	208.366
SX3116	166.674
SX3116	204.885
SX3116	203.213
SX3116	194.578
SX3116	197.27
SX3116	213.193
SX3116	198.059
SX3116	217.559
SX3116	190.213
SX3116	212.732
SX3116	209.713
SX3116	209.155
SX3116	206.463
SX3116	213.289
SX3116	189.424
SX3116	195.366
SX3116	200.52
SX3116	200.847
SX3116	204.001
SX3116	191.559
SX3116	205.347
SX3116	203.77
SX3116	205.905
SX3116	226.424
SX3116	204.328
SX3116	201.078
SX3116	206.693
SX3116	211.847
SX3116	205.905
SX3116	203.213
SX3116	194.578
SX3116	204.559
SX3116	212.963
SX3116	199.174
SX3116	211.616
SX3116	210.828
N2	207.809
N2	187.289
N2	197.039
N2	195.693
N2	216.77
N2	213.289
N2	202.193
N2	199.405
N2	208.924
N2	201.635
N2	204.097
N2	210.828
N2	207.02
N2	207.809
N2	205.674
N2	203.213
N2	202.424
N2	212.963
N2	206.694
N2	193.232
N2	220.251
N2	207.578
N2	206.463
N2	194.578
N2	209.155
N2	204.559
N2	186.732
N2	207.809
N2	201.866
N2	206.789
N2	185.847
N2	177.77
N2	209.713
N2	208.597
N2	188.635
N2	213.52
N2	202.097
N2	207.02
N2	216.539
N2	205.674
N2	213.52
N2	200.751
N2	204.559
N2	210.27
N2	209.155
N2	209.155
N2	210.501
N2	207.578
N2	197.27
N2	205.116
N2	198.059
N2	205.674
N2	212.732
N2	210.27
N2	206.232
N2	210.039
N2	206.232
N2	206.463
N2	205.674
N2	215.424
N2	214.635
N2	195.924
N2	217.559
WM49	201.866
WM49	213.193
WM49	194.347
WM49	201.866
WM49	225.963
WM49	202.982
WM49	207.578
WM49	205.674
WM49	198.059
WM49	196.482
WM49	204.328
WM49	218.905
WM49	205.674
WM49	207.809
WM49	207.251
WM49	211.385
WM49	190.77
WM49	198.385
WM49	222.386
WM49	207.809
WM49	210.27
WM49	191.885
WM49	205.674
WM49	225.405
WM49	187.289
WM49	208.366
WM49	204.885
WM49	209.155
WM49	196.713
WM49	199.174
WM49	207.809
WM49	207.809
WM49	221.597
WM49	209.155
WM49	213.751
WM49	215.193
WM49	204.559
WM49	201.309
WM49	174.52
WM49	205.347
WM49	212.405
WM49	195.135
WM49	216.444
WM49	202.982
WM49	188.078
WM49	199.963
WM49	209.713
WM49	198.616
WM49	199.405
WM49	217.001
WM49	211.385
WM49	205.674
WM49	213.289
WM49	208.366
WM49	214.078
WM49	216.213
WM49	182.924
WM49	192.905
WM49	193.232
WM49	199.732
WM49	202.751
WM49	195.366
WM49	197.27
WM49	209.713
WM49	207.347
WM49	214.078
WM49	207.809
WM49	209.713
WM49	201.309
WM49	221.135
SX3046	218.674
SX3046	213.52
SX3046	208.135
SX3046	184.597
SX3046	204.559
SX3046	221.597
SX3046	208.924
SX3046	213.751
SX3046	199.174
SX3046	212.405
SX3046	208.366
SX3046	208.366
SX3046	188.078
SX3046	207.809
SX3046	211.059
SX3046	213.52
SX3046	222.155
SX3046	209.713
SX3046	202.655
SX3046	214.54
SX3046	198.616
SX3046	217.232
SX3046	199.963
SX3046	189.424
SX3046	210.27
SX3046	216.443
SX3046	211.059
SX3046	212.174
SX3046	194.02
SX3046	183.482
SX3046	206.463
SX3046	184.039
SX3046	222.155
SX3046	214.635
SX3046	221.597
SX3046	209.155
SX3046	219.232
SX3046	212.732
SX3046	214.309
SX3046	209.713
SX3046	222.713
SX3046	190.539
SX3046	204.328
SX3046	188.962
SX3046	177.539
SX3046	203.213
SX3046	205.905
SX3046	211.385
SX3046	222.482
SX3046	211.943
SX3046	209.713
SX3046	212.174
SX3046	204.001
SX3046	201.866
SX3046	220.251
SX3046	224.385
SX3046	205.674
SX3046	210.27
SX3046	212.963
SX3046	209.155
SX3046	200.289
SX3046	199.963
SX3046	211.616
SX3046	208.924
SX3046	204.559
SX3046	205.905
SX3046	208.366
SX3046	217.559
SX3046	205.674
SX3046	218.905
SX3046	193.232
SX3046	200.52
SX3046	199.174
SX3046	203.77
SX3046	196.482
SX3046	216.213
SX3046	218.905
SX3116	196.155
SX3116	203.213
SX3116	204.328
SX3116	197.828
SX3116	199.732
SX3116	208.366
SX3116	212.963
SX3116	210.27
SX3116	207.578
SX3116	209.713
SX3116	209.713
SX3116	207.02
SX3116	212.405
SX3116	207.809
SX3116	210.27
SX3116	210.501
SX3116	200.751
SX3116	185.385
SX3116	202.982
SX3116	198.385
SX3116	212.174
SX3116	202.424
SX3116	182.924
SX3116	186.963
SX3116	212.405
SX3116	189.982
SX3116	225.963
SX3116	197.828
SX3116	218.905
SX3116	210.27
SX3116	209.482
SX3116	208.693
SX3116	203.213
SX3116	210.828
SX3116	205.674
SX3116	194.02
SX3116	188.635
SX3116	204.885
SX3116	204.559
SX3116	204.885
SX3116	201.078
SX3116	201.078
SX3116	214.866
SX3116	207.02
SX3116	203.213
SX3116	198.059
SX3116	212.963
SX3116	208.924
SX3116	201.309
SX3116	197.828
SX3116	209.943
SX3116	222.155
SX3116	207.578
SX3116	215.424
SX3116	200.52
SX3116	202.655
SX3116	210.039
SX3116	209.482
SX3116	223.501
SX3116	206.463
SX3116	194.578
SX3116	209.713
SX3116	212.732
SX3116	217.79
SX3116	202.193
SX3116	205.116
SX3116	195.135
SX3116	225.174
SX3116	205.116
SX3116	205.116
SX3116	199.174
SX3116	206.232
SX3116	211.616
SX3116	208.924
SX3116	197.27
SX3116	203.213
SX3116	216.77
SX3116	203.77
SX3116	191.885
SX3116	190.539
SX3116	201.078
SX3116	207.02
SX3116	215.655
SX3116	216.77
SX3116	206.232
SX3116	223.828
SX3116	214.078
SX3116	191.328
SX3116	191.885
SX3116	207.809
SX3116	205.443
SX3116	201.309
SX3116	199.732
SX3116	217.001
SX3116	210.27
SX3116	208.366
SX3116	195.366
SX3116	186.963
