# Supplementary material for: SID-2 negatively regulates development likely independent of nutritional dsRNA uptake
Source: RNA Biol. 2020 Oct 12;18(6):888–99. doi: 10.1080/15476286.2020.1827619 (PMC8081039; doi:10.1080/15476286.2020.1827619)
Supplement: Supplemental Material [file KRNB_A_1827619_SM9129.zip › Supplementary information/Table 5 Embryo RNAseq.xlsx]

## Sheet: Sheet1
Row	meanBase	SX	N2	foldChange	log2FC	Chr	Start	End	Strand	N2_EGGRNA_S1_counts	N2_EGGRNA_S4_counts	N2_EGGRNA_S7_counts	N2_EGGRNA_S10_counts	N2_EGGRNA_S13_counts	SX_EGG_3072RNA_S2_counts	SX_EGG_3072RNA_S5_counts	SX_EGG_3072RNA_S8_counts	SX_EGG_3072RNA_S11_counts	SX_EGG_3072RNA_S14_counts	SX_EGG_3237RNA_S3_counts	SX_EGG_3237RNA_S9_counts	SX_EGG_3237RNA_S12_counts	SX_EGG_3237RNA_S15_counts	N2_EGGRNA_S1_normcounts	N2_EGGRNA_S4_normcounts	N2_EGGRNA_S7_normcounts	N2_EGGRNA_S10_normcounts	N2_EGGRNA_S13_normcounts	SX_EGG_3072RNA_S2_normcounts	SX_EGG_3072RNA_S5_normcounts	SX_EGG_3072RNA_S8_normcounts	SX_EGG_3072RNA_S11_normcounts	SX_EGG_3072RNA_S14_normcounts	SX_EGG_3237RNA_S3_normcounts	SX_EGG_3237RNA_S9_normcounts	SX_EGG_3237RNA_S12_normcounts	SX_EGG_3237RNA_S15_normcounts	pvalue	padj
cTel3X.2	0	0	0			V	180	329	+	0	0	0	0	0	0	0	0	0	0	0	0	0	0	0	0	0	0	0	0	0	0	0	0	0	0	0	0	1	1
cTel3X.3	0	0	0			V	180	329	-	0	0	0	0	0	0	0	0	0	0	0	0	0	0	0	0	0	0	0	0	0	0	0	0	0	0	0	0	1	1
cTel3X.1	1.19752	1.42456	0.970483	1.46788	0.553737	V	1480;1691;2851	1579;1782;3039	+	0	1	2	2	1	0	2	0	0	1	1	2	3	2	0	0.811248	1.46272	1.6988	0.87965	0	4.2603	0	0	0.875248	1.07875	2.16513	3.05489	1.38668	0.823356	1
B0348.5	3.54581	4.22242	2.86921	1.47163	0.557416	V	5690;6024	5966;6511	+	6	3	1	2	4	2	2	1	2	5	11	4	3	6	5.96354	2.43374	0.731361	1.6988	3.5186	2.00494	4.2603	0.840373	3.10849	4.37624	11.8662	4.33026	3.05489	4.16003	0.255284	1
B0348.6a.1	52.1131	48.5817	55.6444	0.873074	-0.195824	V	6589;7158;7433;7651	7110;7384;7609;7822	-	54.5	66.5	71.66	68.66	67.5	48	26.67	55.83	35	47.66	43.83	42.83	47.5	68.16	54.1688	53.948	52.4093	58.3196	59.3763	48.1186	56.8111	46.918	54.3985	41.7143	47.2815	46.3663	48.3691	47.258	0.102571	0.800704
B0348.6a.2	46.2735	42.8152	49.7319	0.86092	-0.216049	V	6589;6913;7158;7433;7651	6754;7110;7384;7609;7822	-	48.83	59.5	62	60.33	62.83	43.33	22	49.83	30.66	43.33	38.16	37.83	41.83	61.83	48.5333	48.2693	45.3444	51.2442	55.2684	43.437	46.8633	41.8758	47.6531	37.9245	41.165	40.9535	42.5954	42.8691	0.110644	0.827295
B0348.6b.1	52.1131	48.5817	55.6444	0.873074	-0.195824	V	6589;7158;7433;7651	7110;7393;7609;7822	-	54.5	66.5	71.66	68.66	67.5	48	26.67	55.83	35	47.66	43.83	42.83	47.5	68.16	54.1688	53.948	52.4093	58.3196	59.3763	48.1186	56.8111	46.918	54.3985	41.7143	47.2815	46.3663	48.3691	47.258	0.102571	0.800704
B0348.6b.2	46.2735	42.8152	49.7319	0.86092	-0.216049	V	6589;6913;7158;7433;7651	6754;7110;7393;7609;7822	-	48.83	59.5	62	60.33	62.83	43.33	22	49.83	30.66	43.33	38.16	37.83	41.83	61.83	48.5333	48.2693	45.3444	51.2442	55.2684	43.437	46.8633	41.8758	47.6531	37.9245	41.165	40.9535	42.5954	42.8691	0.110644	0.827295
B0348.6c.1	52.1131	48.5817	55.6444	0.873074	-0.195824	V	6589;7158;7433;7651	7110;7390;7609;7822	-	54.5	66.5	71.66	68.66	67.5	48	26.67	55.83	35	47.66	43.83	42.83	47.5	68.16	54.1688	53.948	52.4093	58.3196	59.3763	48.1186	56.8111	46.918	54.3985	41.7143	47.2815	46.3663	48.3691	47.258	0.102571	0.800704
B0348.6c.2	46.2735	42.8152	49.7319	0.86092	-0.216049	V	6589;6913;7158;7433;7651	6754;7110;7390;7609;7822	-	48.83	59.5	62	60.33	62.83	43.33	22	49.83	30.66	43.33	38.16	37.83	41.83	61.83	48.5333	48.2693	45.3444	51.2442	55.2684	43.437	46.8633	41.8758	47.6531	37.9245	41.165	40.9535	42.5954	42.8691	0.110644	0.827295
B0348.9	0	0	0			V	12525;13221	12595;13369	-	0	0	0	0	0	0	0	0	0	0	0	0	0	0	0	0	0	0	0	0	0	0	0	0	0	0	0	0	1	1
B0348.4a	131.411	147.366	115.456	1.27639	0.352067	V	20825;22495;23159;23562;23793;24788;25965;26194;28382;29336;30200;35015;36118;36918;38138;40454;41729;42040;42214;43026;43967	21090;22856;23294;23645;23896;25259;26129;26380;28699;29515;30297;35156;36855;37213;38269;40723;41844;42166;42317;43701;43971	+	115.17	153.67	157.33	123	134.83	135.5	64.5	169.67	103.5	201.17	162.5	116.5	125.5	208.17	114.47	124.664	115.065	104.476	118.603	135.835	137.395	142.586	160.864	176.074	175.296	126.119	127.796	144.332	0.00171781	0.0603939
B0348.4b	131.85	147.699	116	1.27328	0.348545	V	20825;22495;23159;23562;23793;24788;25965;26194;28382;29336;30200;35015;36118;36918;38138;38991;40454;41729;42040;42214;43026;43967	21090;22856;23294;23645;23896;25259;26129;26380;28699;29515;30297;35156;36855;37213;38269;39026;40723;41844;42166;42317;43701;43971	+	117.17	153.67	158.33	123	134.83	135.5	64.5	170.67	103.5	201.17	164.5	116.5	125.5	208.17	116.458	124.664	115.796	104.476	118.603	135.835	137.395	143.426	160.864	176.074	177.454	126.119	127.796	144.332	0.00181052	0.0630047
B0348.4c	45.7437	51.5478	39.9396	1.29064	0.368092	V	20825;22495;23159;23562;23793;24788;25965;26194;30200;30355	21090;22856;23294;23645;23896;25259;26129;26380;30297;30703	+	36.67	55.67	58.33	46	41.33	51	29	60.67	39	63.67	44	43	42	67.67	36.4472	45.1622	42.6603	39.0723	36.3559	51.126	61.7744	50.9854	60.6155	55.727	47.4648	46.5503	42.7685	46.9182	0.0225364	0.342721
B0348.7	0.229727	0.459455	0	65535	65535	V	31881	31901	+	0	0	0	0	0	2	1	0	0	0	0	0	0	0	0	0	0	0	0	2.00494	2.13015	0	0	0	0	0	0	0	0.299426	1
B0348.8	1.54256	1.68742	1.39771	1.20727	0.27175	V	39259	39364	+	2	1	1	2	2	1	2	2	1	2	0	2	0	4	1.98785	0.811248	0.731361	1.6988	1.7593	1.00247	4.2603	1.68075	1.55424	1.7505	0	2.16513	0	2.77336	0.844419	1
B0348.2	0.884049	1.24481	0.523284	2.37885	1.25026	V	45463;45599;46701	45499;45646;46923	+	1	2	0	0	0	1	1	0	1	1	3	0	1	2	0.993924	1.6225	0	0	0	1.00247	2.13015	0	1.55424	0.875248	3.23624	0	1.0183	1.38668	0.302105	1
B0348.1	0	0	0			V	48922;49018;49437	48954;49065;49619	+	0	0	0	0	0	0	0	0	0	0	0	0	0	0	0	0	0	0	0	0	0	0	0	0	0	0	0	0	1	1
Y38C9B.2	0.649649	0.961119	0.33818	2.84204	1.50693	V	49956;50997;51196;55492;55794	50101;51126;51557;55587;56046	-	0	1	0	0	1	1	1	1	2	1	0	0	0	1	0	0.811248	0	0	0.87965	1.00247	2.13015	0.840373	3.10849	0.875248	0	0	0	0.693339	0.359164	1
Y38C9B.1	6.60685	5.54486	7.66883	0.723038	-0.467857	V	59242;59815;59942;60321;60577;61467;63043;63377	59371;59881;60060;60509;60756;61977;63329;63509	+	9	11	9	6	10	8	4	5	4	3	5	4	7	5	8.94531	8.92373	6.58225	5.09639	8.7965	8.01976	8.5206	4.20186	6.21698	2.62574	5.39373	4.33026	7.12808	3.46669	0.106687	0.813036
Y38C9B.3	0.263853	0.32892	0.198785	1.65466	0.726532	V	63726;63843;64296;64479	63796;63987;64435;64503	-	1	0	0	0	0	1	0	0	0	1	0	1	0	0	0.993924	0	0	0	0	1.00247	0	0	0	0.875248	0	1.08257	0	0	0.672222	1
F56E10.2	125.306	139.502	111.109	1.25554	0.328314	V	64564;65391;66146;66454;68002;69959;70791;77316;79371;81150;83251;83411;83715	64647;65743;66335;67293;68967;70105;70871;77402;79506;81280;83337;83513;83770	-	114	137	154	135	118	119	88	122	99	181	150	109	110	205	113.307	111.141	112.63	114.669	103.799	119.294	187.453	102.525	153.87	158.42	161.812	118	112.013	142.134	0.0156156	0.273919
F56E10.6	0	0	0			V	87756	87832	+	0	0	0	0	0	0	0	0	0	0	0	0	0	0	0	0	0	0	0	0	0	0	0	0	0	0	0	0	1	1
F56E10.7	0.111655	0.0770376	0.146272	0.526673	-0.92502	V	87756	87832	-	0	0	1	0	0	0	0	0	0	0	0	0	0	1	0	0	0.731361	0	0	0	0	0	0	0	0	0	0	0.693339	1	1
F56E10.5	0	0	0			V	102474	102494	+	0	0	0	0	0	0	0	0	0	0	0	0	0	0	0	0	0	0	0	0	0	0	0	0	0	0	0	0	1	1
F56E10.4.1	305.604	336.159	275.048	1.22219	0.289464	V	103394;103911	103595;104064	-	223.5	368	363	329.5	351.5	290.5	128	336	243.5	461	343	291	304.5	580	222.142	298.539	265.484	279.877	309.197	291.218	272.659	282.365	378.458	403.489	370.01	315.027	310.072	402.137	0.00158196	0.0566858
F56E10.4.2	305.543	336.039	275.048	1.22175	0.288947	V	103399;103911	103595;104064	-	223.5	368	363	329.5	351.5	290.5	128	336	243.5	461	343	290	304.5	580	222.142	298.539	265.484	279.877	309.197	291.218	272.659	282.365	378.458	403.489	370.01	313.944	310.072	402.137	0.00161488	0.0575802
F56E10.1	118.834	114.55	123.118	0.930407	-0.104066	V	104830;104969	104910;105964	+	137	149	154	129	155	125	61	134	87	100	109	113	109	129	136.168	120.876	112.63	109.572	136.346	125.309	129.939	112.61	135.219	87.5248	117.583	122.33	110.994	89.4407	0.215918	1
Y38C9A.1	416.654	406.692	426.616	0.953298	-0.0690006	V	107402;108025;109215;111086;112151;113191;114663;115810;117358;118082	107487;108438;109893;111715;112825;113431;115100;116789;117657;118162	+	462	436	539	504	566	432	165	539	262	410	342	415	453	544	459.193	353.704	394.204	428.096	497.882	433.067	351.475	452.961	407.212	358.852	368.931	449.265	461.289	377.176	0.598624	1
Y38C9A.2.1	265.597	263.932	267.262	0.987539	-0.0180905	V	118043;119065;119800;120506;120750;121245;122182	118590;119257;119989;120708;120870;121680;122789	-	278.5	296.5	360.5	311.5	330.5	272	127	315	166	276.5	223	276	257.5	383.5	276.808	240.535	263.656	264.587	290.724	272.672	270.529	264.717	258.004	242.006	240.56	298.788	262.212	265.895	0.853505	1
Y38C9A.2.2	266.168	264.242	268.093	0.985636	-0.0208737	V	118043;119065;119800;120506;120750;121245;122182	118590;119257;119989;120708;120870;121680;122966	-	279.5	296.5	362.5	313.5	330.5	272	127	315	166	276.5	223	277	258.5	384.5	277.802	240.535	265.118	266.286	290.724	272.672	270.529	264.717	258.004	242.006	240.56	299.871	263.23	266.589	0.827734	1
W03F9.1	253.787	245.509	262.065	0.936825	-0.0941485	V	124046;125160;126200;126498;126629	124680;125869;126452;126578;126751	-	256	340	304	319	326	257	128	260	155	275	241	233	223	346	254.444	275.824	222.334	270.958	286.766	257.635	272.659	218.497	240.908	240.693	259.978	252.238	227.08	239.895	0.254735	1
W03F9.2a	35.1171	31.2009	39.0332	0.799343	-0.323113	V	127001;127468;127781;127895	127421;127730;127838;128009	-	49	44	60	42.5	35	22	18.5	46	22.5	29.5	24.5	27.5	36	39	48.7023	35.6949	43.8817	36.0994	30.7877	22.0543	39.4078	38.6571	34.9705	25.8198	26.4293	29.7706	36.6587	27.0402	0.0286187	0.39184
W03F9.2b	11.9756	12.1799	11.7713	1.03471	0.0492306	V	127530;127781;127895	127730;127852;127982	-	14	13	17	15.5	10	9	2.5	18	9.5	13.5	11.5	10.5	17	18	13.9149	10.5462	12.4331	13.1657	8.7965	9.02223	5.32538	15.1267	14.7653	11.8158	12.4056	11.3669	17.3111	12.4801	0.747691	1
W03F9.10	821.621	806.757	836.484	0.964463	-0.0522026	V	128237;128576;130191;131452	128527;129353;130834;131739	+	791	912	1118	1068	1059	806	373	994	547	818	684	790	891	1091	786.194	739.858	817.662	907.157	931.549	807.991	794.546	835.33	850.171	715.953	737.863	855.227	907.303	756.433	0.570029	1
W03F9.3	0	0	0			V	132466;132676;132813	132631;132764;132998	-	0	0	0	0	0	0	0	0	0	0	0	0	0	0	0	0	0	0	0	0	0	0	0	0	0	0	0	0	1	1
W03F9.11	0.181691	0.21711	0.146272	1.48429	0.569774	V	133500;137731;140440;141147	133561;137973;140578;141370	-	0	0	1	0	0	0	0	0	0	1	1	0	0	0	0	0	0.731361	0	0	0	0	0	0	0.875248	1.07875	0	0	0	1	1
W03F9.9	0.215777	0.0933747	0.33818	0.27611	-1.85669	V	138892;139152;139429;139851	138931;139384;139623;140225	+	0	1	0	0	1	0	0	1	0	0	0	0	0	0	0	0.811248	0	0	0.87965	0	0	0.840373	0	0	0	0	0	0	0.587558	1
W03F9.8	0	0	0			V	142449	142799	+	0	0	0	0	0	0	0	0	0	0	0	0	0	0	0	0	0	0	0	0	0	0	0	0	0	0	0	0	1	1
W03F9.7	0.0811248	0	0.16225	0	65535	V	143047;143488;144314	143258;143633;144617	+	0	1	0	0	0	0	0	0	0	0	0	0	0	0	0	0.811248	0	0	0	0	0	0	0	0	0	0	0	0	0.404438	1
W03F9.12	0	0	0			V	144805	144825	+	0	0	0	0	0	0	0	0	0	0	0	0	0	0	0	0	0	0	0	0	0	0	0	0	0	0	0	0	1	1
W03F9.6	0.215176	0.284079	0.146272	1.94213	0.957638	V	145194;145456;145988;146720	145405;145601;146500;146931	+	0	0	1	0	0	1	0	0	1	0	0	0	0	0	0	0	0.731361	0	0	1.00247	0	0	1.55424	0	0	0	0	0	1	1
W03F9.4	154.919	159.061	150.777	1.05494	0.0771627	V	147526;148367;149118;150205;151171	148047;148917;149819;150607;152104	-	174	187	203	169	156	150	73	163	101	192	161	163	137	251	172.943	151.703	148.466	143.548	137.225	150.37	155.501	136.981	156.979	168.048	173.678	176.458	139.507	174.028	0.373185	1
W03F9.5.2	99.9243	97.1092	102.739	0.945199	-0.0813107	V	156825;157019;160308;163140;166568	156937;157286;160642;163364;166894	+	110.33	121.66	125	130	117.66	104.67	47	105.33	57.67	99.33	87	91.67	112.33	139	109.66	98.6964	91.4201	110.422	103.5	104.929	100.117	88.5164	89.6332	86.9384	93.8509	99.2388	114.385	96.3741	0.478772	1
W03F9.5.1	99.9243	97.1092	102.739	0.945199	-0.0813107	V	156828;157019;160308;163140;166568	156937;157286;160642;163364;166894	+	110.33	121.66	125	130	117.66	104.67	47	105.33	57.67	99.33	87	91.67	112.33	139	109.66	98.6964	91.4201	110.422	103.5	104.929	100.117	88.5164	89.6332	86.9384	93.8509	99.2388	114.385	96.3741	0.478772	1
W03F9.5.3	99.9243	97.1092	102.739	0.945199	-0.0813107	V	156828;157019;160308;163140;166568	156937;157286;160642;163363;166813	+	110.33	121.66	125	130	117.66	104.67	47	105.33	57.67	99.33	87	91.67	112.33	139	109.66	98.6964	91.4201	110.422	103.5	104.929	100.117	88.5164	89.6332	86.9384	93.8509	99.2388	114.385	96.3741	0.478772	1
Y108G3AL.3	15.0107	17.5614	12.46	1.40942	0.495101	V	163842;164084;164583;165715;171370;171601;172047	164034;164206;165671;166083;171465;171677;172210	-	10	18	16	11	19	18	9	17	10	21	16	15	18	30	9.93924	14.6025	11.7018	9.34337	16.7133	18.0445	19.1714	14.2863	15.5424	18.3802	17.2599	16.2385	18.3294	20.8002	0.0389983	0.467167
Y108G3AL.2	106.807	100.041	113.574	0.880841	-0.183046	V	166993;167875;168321;169981;171278;176679	167133;168033;168517;170394;171356;176823	+	109	158.67	139	140.33	125	103	55	124	58	92	98	91	106	134	108.338	128.721	101.659	119.196	109.956	103.254	117.158	104.206	90.1461	80.5228	105.717	98.5135	107.94	92.9074	0.0867319	0.730245
Y108G3AL.10b	2.82367	3.09002	2.55732	1.2083	0.272979	V	172813;172979	172931;173163	+	2	5.42	2.75	2.58	2.5	2.75	2	3.25	1.5	3	2.5	3.75	3	4.75	1.98785	4.39696	2.01124	2.19145	2.19912	2.75679	4.2603	2.73121	2.33137	2.62574	2.69687	4.05962	3.05489	3.29336	0.670232	1
Y108G3AL.10a	2.75053	3.09002	2.41105	1.28161	0.357952	V	172866;172979	172931;173161	+	2	5.42	1.75	2.58	2.5	2.75	2	3.25	1.5	3	2.5	3.75	3	4.75	1.98785	4.39696	1.27988	2.19145	2.19912	2.75679	4.2603	2.73121	2.33137	2.62574	2.69687	4.05962	3.05489	3.29336	0.564609	1
Y108G3AL.8	0.234364	0.269944	0.198785	1.35797	0.441451	V	173660	173735	+	1	0	0	0	0	0	0	0	1	1	0	0	0	0	0.993924	0	0	0	0	0	0	0	1.55424	0.875248	0	0	0	0	1	1
Y108G3AL.9	0	0	0			V	173660	173735	-	0	0	0	0	0	0	0	0	0	0	0	0	0	0	0	0	0	0	0	0	0	0	0	0	0	0	0	0	1	1
Y108G3AL.1.2	390.338	386.288	394.387	0.979464	-0.0299354	V	177421;177579;178470;180192;181483;183689;184322;184868	177463;177700;179386;180828;181861;183900;184571;184872	+	394.5	441.5	519.5	468.5	504.5	414	159.5	469.5	268.5	395	382.5	358.5	393	524	392.103	358.166	379.942	397.943	443.783	415.023	339.759	394.555	417.314	345.723	412.621	388.1	400.191	363.31	0.769797	1
Y108G3AL.1.1	390.015	385.959	394.071	0.979415	-0.0300074	V	177579;178470;180192;181483;183689;184322;184868	177700;179386;180828;181861;183900;184571;184872	+	394.5	441.5	518.5	467.5	504.5	413	159.5	469.5	268.5	394	382.5	357.5	393	524	392.103	358.166	379.211	397.093	443.783	414.02	339.759	394.555	417.314	344.848	412.621	387.017	400.191	363.31	0.76953	1
Y108G3AL.7	1283.57	1285.33	1281.81	1.00275	0.00395692	V	186305;186367;187259;188070;189302;191282;192686;194545;196903;198926;200346	186307;186474;187418;188235;190307;191609;193745;195392;197343;199657;200686	+	1238	1612	1656	1466	1608	1481	542	1541	957	1254	1220	1240	1388	1409	1230.48	1307.73	1211.13	1245.22	1414.48	1484.66	1154.54	1295.01	1487.41	1097.56	1316.07	1342.38	1413.4	976.914	0.849289	1
DC2.8	37.2017	36.5074	37.896	0.963359	-0.0538552	V	201596;202540;203901	201816;202787;204273	+	33	33	69	49	43	38	19	41	16	35	42	41	33	53	32.7995	26.7712	50.4639	41.6205	37.8249	38.0939	40.4729	34.4553	24.8679	30.6337	45.3074	44.3852	33.6038	36.747	0.6467	1
DC2.3a	26.9229	26.0623	27.7836	0.938047	-0.0922673	V	204382;205794;206528;206811;208036;208203	204443;205894;206626;206952;208152;208365	+	37.5	19.5	39.5	37	29	26	12.5	32.5	19.5	32	17.5	23.5	27.5	34.5	37.2721	15.8193	28.8888	31.4277	25.5098	26.0642	26.6269	27.3121	30.3078	28.0079	18.8781	25.4403	28.0032	23.9202	0.640451	1
DC2.3b	40.8078	39.4964	42.1192	0.937728	-0.0927593	V	204384;205794;206528;206811;208036;208454;209138;209376	204443;205894;206626;206952;208152;208534;209311;209757	+	50.5	35.5	58.5	59	44	35	11.5	42.5	33.5	45	43.5	39.5	40.5	54.5	50.1931	28.7993	42.7846	50.1145	38.7046	35.0864	24.4967	35.7158	52.0672	39.3861	46.9255	42.7614	41.241	37.787	0.611005	1
DC2.5	13.0435	13.6646	12.4224	1.09999	0.137492	V	210151;210821;211424;211816;212585	210773;210929;211683;211873;212713	-	10	21	21	15	8	12	14	16	8	15	7	13	14	9	9.93924	17.0362	15.3586	12.741	7.0372	12.0296	29.8221	13.446	12.434	13.1287	7.55123	14.0734	14.2562	6.24005	0.897854	1
DC2.2	0	0	0			V	217154;217419;218219;219280	217365;217564;218728;219473	+	0	0	0	0	0	0	0	0	0	0	0	0	0	0	0	0	0	0	0	0	0	0	0	0	0	0	0	0	1	1
DC2.1	0	0	0			V	219932;220343;221220;222586	220143;220488;221732;222776	+	0	0	0	0	0	0	0	0	0	0	0	0	0	0	0	0	0	0	0	0	0	0	0	0	0	0	0	0	1	1
DC2.6	2.37295	2.51105	2.23485	1.12359	0.168113	V	223028;224568;224681;224992;226081;226736	223179;224600;224921;225080;226226;226947	-	3	1	3	3	3	4	3	2	1	3	2	1	1	3	2.98177	0.811248	2.19408	2.54819	2.63895	4.00988	6.39045	1.68075	1.55424	2.62574	2.15749	1.08257	1.0183	2.08002	1	1
DC2.7a	83.0117	78.0963	87.927	0.888195	-0.171052	V	228885;229385;230278;230928;233069;233959	229072;229573;230491;231402;233291;234672	-	85	95.33	107.83	125.83	104.67	89.33	36	115.5	49	72	59.33	75.5	72.33	116.83	84.4835	77.3363	78.8627	106.88	92.0729	89.5506	76.6854	97.063	76.158	63.0178	64.002	81.7337	73.6534	81.0028	0.183127	1
DC2.7c	35.3982	32.393	38.4034	0.843495	-0.245549	V	228885;229385;230278;230928	229072;229573;230491;231396	-	38	41.83	42.33	55.83	47.67	34.83	14	50.5	18.5	33	28.33	35	32.83	35.83	37.7691	33.9345	30.9585	47.4219	41.9329	34.916	29.8221	42.4388	28.7535	28.8832	30.5609	37.8898	33.4307	24.8423	0.143854	0.951797
DC2.7b	49.0043	46.5257	51.4828	0.903713	-0.146064	V	232814;233067;233959	232951;233291;234672	-	50	54.83	69.83	72.33	57.67	54.83	23	66	30.5	39	32.33	41.5	40.83	81.33	49.6962	44.4807	51.0709	61.4369	50.7294	54.9654	48.9935	55.4646	47.4044	34.1347	34.8759	44.9265	41.5771	56.3892	0.335562	1
R02C2.1	119.419	109.499	129.338	0.846611	-0.240229	V	236750;237085;237488	236956;237318;238192	-	140	140	141	185	152	135	58	129	77	94	100	86	112	146	139.149	113.575	103.122	157.139	133.707	135.333	123.549	108.408	119.677	82.2733	107.875	93.1007	114.049	101.227	0.0318181	0.416517
R02C2.6	46.7537	42.9442	50.5631	0.849319	-0.235622	V	238963;239101;239488;239879	239053;239304;239701;240362	-	60	71	60	51	55	53	27	56	23	32	30	43	41	64	59.6354	57.5986	43.8817	43.3193	48.3807	53.1309	57.5141	47.0609	35.7476	28.0079	32.3624	46.5503	41.7502	44.3737	0.080758	0.697411
R02C2.7	0.412218	0.330058	0.494379	0.667622	-0.582896	V	241326;241831;242548	241655;241971;242616	-	0	2	0	1	0	0	1	1	0	0	0	0	0	0	0	1.6225	0	0.849398	0	0	2.13015	0.840373	0	0	0	0	0	0	0.423135	1
R02C2.2	74.8692	71.5174	78.2209	0.9143	-0.12926	V	244469;245006;245366	244731;245219;245846	-	86	95	88	97	93	77	28	87	48	73	60	84	71	97	85.4774	77.0686	64.3598	82.3916	81.8074	77.1902	59.6442	73.1124	74.6037	63.8931	64.7248	90.9355	72.2991	67.2539	0.354505	1
R02C2.3	0.335036	0.523801	0.146272	3.581	1.84036	V	246607;246909;247965;248131;248304;248913;249867;250015;250307;250389;250953;251136;251568	246854;247122;248080;248242;248530;249280;249960;250194;250335;250516;251088;251334;251746	-	0	0	1	0	0	1	0	0	1	0	2	0	0	0	0	0	0.731361	0	0	1.00247	0	0	1.55424	0	2.15749	0	0	0	0.677347	1
R02C2.5	0.305383	0.249731	0.361034	0.691711	-0.531759	V	252364;252490;252717;252899;253134;254509	252440;252670;252845;252973;253335;254666	-	1	1	0	0	0	0	0	0	1	0	0	0	0	1	0.993924	0.811248	0	0	0	0	0	0	1.55424	0	0	0	0	0.693339	1	1
R02C2.4	22.0039	23.0486	20.9592	1.09969	0.137093	V	254842;255822;256000;256172;256620;256871;257631;257789	255230;255949;256121;256354;256799;257028;257739;257980	-	24	25	25	24	25	22	7	26	15	34	34	22	14	30	23.8542	20.2812	18.284	20.3855	21.9912	22.0543	14.9111	21.8497	23.3137	29.7584	36.6774	23.8165	14.2562	20.8002	0.394855	1
Y58G8A.1	16.8865	19.3963	14.3767	1.34915	0.432048	V	268272;268422;269104;269302;269497;270091;270317;270518;270955	268369;268591;269255;269443;269641;270257;270470;270707;271419	+	12	26	20	13	15	8	12	18	13	39	22	13	12	31	11.9271	21.0924	14.6272	11.0422	13.1947	8.01976	25.5618	15.1267	20.2052	34.1347	23.7324	14.0734	12.2196	21.4935	0.0739185	0.669748
Y58G8A.5	0.341531	0.683061	0	65535	65535	V	272092;272773	272170;272936	-	0	0	0	0	0	1	0	0	2	0	0	0	2	0	0	0	0	0	0	1.00247	0	0	3.10849	0	0	0	2.03659	0	0.192258	1
Y58G8A.4a	9.99055	10.1376	9.84348	1.02988	0.0424776	V	276737;276990;278175;279046;279371;280239;280580;281556	276742;277369;278332;279274;279577;280395;280771;281716	-	10.5	12	9.5	11	14.5	14	2.5	12.5	4.5	10.5	11.5	10.5	11.5	14	10.4362	9.73498	6.94793	9.34337	12.7549	14.0346	5.32538	10.5047	6.9941	9.1901	12.4056	11.3669	11.7104	9.70674	0.723062	1
Y58G8A.4b	10.4437	10.6989	10.1885	1.05009	0.0705179	V	276737;276990;277967;278175;279046;279371;280239;280580;281556	276742;277369;278040;278332;279274;279577;280395;280771;281716	-	11.5	12	10.5	11	14.5	15	3.5	13.5	4.5	10.5	12.5	10.5	11.5	14	11.4301	9.73498	7.67929	9.34337	12.7549	15.037	7.45553	11.345	6.9941	9.1901	13.4843	11.3669	11.7104	9.70674	0.727938	1
F33E11.2	41.6055	40.1669	43.0441	0.933157	-0.0998089	V	296598;296874;297949;298363;299826	296785;296937;298208;298940;300008	+	46	48	64	52	45	46	17	43	22	36	31	45	39	80	45.7205	38.9399	46.8071	44.1687	39.5842	46.1136	36.2126	36.136	34.1934	31.5089	33.4411	48.7155	39.7136	55.4671	0.665151	1
F33E11.3	297.513	300.589	294.438	1.02089	0.0298274	V	300036;300467;301275;303135;304622	300384;300685;302216;303827;304713	-	288	389	378	315	371	313	150	328	226	305	269	294	298	384	286.25	315.575	276.454	267.56	326.35	313.773	319.523	275.642	351.259	266.951	290.183	318.274	303.453	266.242	1	1
F33E11.6b	243.632	243.981	243.284	1.00287	0.00412774	V	305700;306376;308573;310115;311116;311368	306317;306455;308887;310389;311317;311535	-	244.5	318	348.5	274.5	258.5	303	123	310.5	172	244.5	186	213.5	232	317	243.014	257.977	254.879	233.16	227.389	303.748	262.009	260.936	267.33	213.998	200.647	231.128	236.245	219.788	0.858625	1
F33E11.6a	147.644	143.218	152.07	0.941788	-0.0865263	V	307419;308573;310115;311116;311368	307579;308887;310389;311317;311535	-	150.5	178	233.5	173.5	168.5	162	68	186.5	103	137.5	104	134.5	157	183	149.585	144.402	170.773	147.37	148.221	162.4	144.85	156.729	160.087	120.347	112.19	145.605	159.873	126.881	0.294128	1
F33E11.7	2.70958	2.4622	2.95695	0.832683	-0.264161	V	318954	319050	+	4	0	3	6	4	4	1	3	4	1	1	3	0	3	3.97569	0	2.19408	5.09639	3.5186	4.00988	2.13015	2.52112	6.21698	0.875248	1.07875	3.2477	0	2.08002	0.543998	1
F33E11.1	29.7799	32.5445	27.0153	1.20467	0.268638	V	320357;321203;321889;322305;322479;323375	320494;321314;322253;322426;322603;323644	+	29	33	38	36	24	38	12	32	26	41	32	32	30	38	28.8238	26.7712	27.7917	30.5783	21.1116	38.0939	25.5618	26.8919	40.4103	35.8852	34.5199	34.6421	30.5489	26.3469	0.155601	0.993105
Y39D8C.1	12.4326	15.973	8.8922	1.7963	0.845025	V	323777;324397;324937;325302;325757;326285;326478;326624;326858;327464;327676;328475;329464;329720;330049;330590	324352;324682;325243;325708;326229;326381;326578;326811;327419;327628;328426;329413;329570;329962;330253;330727	-	7	12	13	7	14	13	7	25	9	22	14	21	9	21	6.95746	9.73498	9.50769	5.94578	12.3151	13.0321	14.9111	21.0093	13.9882	19.2555	15.1025	22.7339	9.16468	14.5601	0.00144863	0.0531264
Y39D8C.2	0	0	0			V	325972	326002	+	0	0	0	0	0	0	0	0	0	0	0	0	0	0	0	0	0	0	0	0	0	0	0	0	0	0	0	0	1	1
T22H9.4	1.34812	1.8568	0.839436	2.21197	1.14533	V	334603;335406;335974;336303	335134;335924;336146;336861	-	1	2	1	1	0	1	3	0	0	1	1	3	2	3	0.993924	1.6225	0.731361	0.849398	0	1.00247	6.39045	0	0	0.875248	1.07875	3.2477	2.03659	2.08002	0.290403	1
T22H9.3	0.136818	0.111386	0.16225	0.686507	-0.542653	V	343460;343660;344305;345187;345791;347055;347295	343603;343864;345138;345705;346736;347245;347623	+	0	1	0	0	0	1	0	0	0	0	0	0	0	0	0	0.811248	0	0	0	1.00247	0	0	0	0	0	0	0	0	1	1
T22H9.2a	522.494	537.7	507.288	1.05995	0.0839969	V	348789;349376;349473;349708;350338;351903;353163;353413;354725;356881;357613;358469	348860;349417;349603;349765;350544;352331;353370;353542;355265;357259;357691;358841	+	453.5	598.5	680	575	698.5	625.5	182.5	656.5	387.5	577	480	493	605.5	716	450.744	485.532	497.325	488.404	614.435	627.045	388.753	551.705	602.27	505.018	517.798	533.705	616.579	496.431	0.379515	1
T22H9.2b	325.484	330.965	320.003	1.03426	0.0485951	V	348789;349376;349473;349708;350338;351903;353163;353413;354725	348860;349417;349603;349765;350544;352331;353370;353542;355607	+	298.5	372.5	447	350	428.5	379.5	105.5	401.5	216.5	377	303	322	383.5	438	296.686	302.19	326.918	297.289	376.93	380.437	224.731	337.41	336.494	329.968	326.86	348.586	390.517	303.682	0.48775	1
T22H9.1	128.908	134.91	122.906	1.09766	0.134434	V	359766;360149;360993;361185;362820;363313	359846;360346;361130;361687;362991;363668	+	108	139	151	179	150	127	77	154	100	141	103	119	139	192	107.344	112.763	110.436	152.042	131.947	127.314	164.022	129.417	155.424	123.41	111.111	128.825	141.543	133.121	0.378961	1
Y39D8B.2	0.876614	0.946575	0.806654	1.17346	0.230767	V	364950;365055;365361;366343;366556;366895;367174;367475;367869;368534	365007;365308;365557;366506;366850;367045;367428;367813;368069;369088	+	0	1	2	0	2	0	1	1	1	1	0	1	2	0	0	0.811248	1.46272	0	1.7593	0	2.13015	0.840373	1.55424	0.875248	0	1.08257	2.03659	0	1	1
Y39D8B.1	6.88663	5.46493	8.30833	0.657765	-0.604355	V	370333;370854;371241;372127;372274;372442;372675;372992	370421;371184;371754;372229;372392;372612;372842;373255	+	9	9	17	11	4	7	3	5	2	9	7	7	4	2	8.94531	7.30123	12.4331	9.34337	3.5186	7.01729	6.39045	4.20186	3.10849	7.87723	7.55123	7.57796	4.07319	1.38668	0.0440582	0.502226
Y39D8B.4	0	0	0			V	372721	373263	-	0	0	0	0	0	0	0	0	0	0	0	0	0	0	0	0	0	0	0	0	0	0	0	0	0	0	0	0	1	1
Y39D8B.3	0.329277	0.658554	0	65535	65535	V	374408;375247;375849;376899;377540;377717;378617;378965;379386;379634	374962;375447;376187;377023;377666;377867;378911;379128;379585;379672	-	0	0	0	0	0	1	1	1	0	1	1	0	0	0	0	0	0	0	0	1.00247	2.13015	0.840373	0	0.875248	1.07875	0	0	0	0.192898	1
Y39D8B.5	0	0	0			V	376896	377045	+	0	0	0	0	0	0	0	0	0	0	0	0	0	0	0	0	0	0	0	0	0	0	0	0	0	0	0	0	1	1
ZK6.8	2.28125	2.98655	1.57594	1.8951	0.922272	V	381901;382851;383102;383401;383771;384121;384305	382122;383038;383330;383720;383942;384256;384688	+	2	3	0	2	2	4	1	2	1	4	3	2	3	8	1.98785	2.43374	0	1.6988	1.7593	4.00988	2.13015	1.68075	1.55424	3.50099	3.23624	2.16513	3.05489	5.54671	0.0927138	0.757386
ZK6.7a	0.774746	0.927964	0.621528	1.49304	0.57825	V	385737;385885;386484;387043;387391;387580	385838;385984;386953;387342;387528;388090	+	1.5	1	0.5	0	0.5	0.5	0.5	0.5	0	2.5	1	0	1	3	1.49089	0.811248	0.36568	0	0.439825	0.501235	1.06508	0.420186	0	2.18812	1.07875	0	1.0183	2.08002	0.611841	1
ZK6.7b	0.774746	0.927964	0.621528	1.49304	0.57825	V	385737;385885;386484;387043;387404;387580	385838;385984;386953;387342;387528;387727	+	1.5	1	0.5	0	0.5	0.5	0.5	0.5	0	2.5	1	0	1	3	1.49089	0.811248	0.36568	0	0.439825	0.501235	1.06508	0.420186	0	2.18812	1.07875	0	1.0183	2.08002	0.611841	1
ZK6.6b	4.89952	5.22114	4.5779	1.14051	0.189679	V	388698;389369;389602;389758;389942;390656;390896;391129;391316	388908;389556;389698;389889;390072;390844;391067;391264;391598	+	5.5	7	6	4	4.5	3.5	3	5	4	3.5	7.5	7.5	2.5	7	5.46658	5.67874	4.38817	3.39759	3.95842	3.50864	6.39045	4.20186	6.21698	3.06337	8.0906	8.11924	2.54574	4.85337	0.748137	1
ZK6.6a	3.15077	3.27366	3.02787	1.08118	0.112605	V	389759;389942;390656;390896;391129;391316	389889;390072;390844;391067;391264;391598	+	3.5	6	4	3	1.5	1.5	2	3	3	2.5	5.5	2.5	1.5	6	3.47873	4.86749	2.92544	2.54819	1.31947	1.5037	4.2603	2.52112	4.66273	2.18812	5.93311	2.70641	1.52745	4.16003	1	1
ZK6.5	0.147895	0.119861	0.17593	0.681298	-0.553642	V	392628;393536;393679;394855	392709;393632;394293;395117	+	0	0	0	0	1	0	0	0	0	0	1	0	0	0	0	0	0	0	0.87965	0	0	0	0	0	1.07875	0	0	0	1	1
ZK6.4	0.183277	0.190624	0.17593	1.08353	0.115733	V	396827;397326;397473;398494	396889;397422;398087;398756	+	0	0	0	0	1	0	0	1	0	1	0	0	0	0	0	0	0	0	0.87965	0	0	0.840373	0	0.875248	0	0	0	0	1	1
ZK6.3	3.10854	2.32855	3.88853	0.598825	-0.739793	V	400257;400482;401259;401497	400430;400616;401446;401651	+	5	6	6	2	4	2	2	4	0	1	2	1	3	6	4.96962	4.86749	4.38817	1.6988	3.5186	2.00494	4.2603	3.36149	0	0.875248	2.15749	1.08257	3.05489	4.16003	0.166023	1
ZK6.9	0	0	0			V	401688;402420;402759	402176;402610;403128	-	0	0	0	0	0	0	0	0	0	0	0	0	0	0	0	0	0	0	0	0	0	0	0	0	0	0	0	0	1	1
ZK6.2	0.119823	0.0933747	0.146272	0.638363	-0.647551	V	404619;404733;405068;405729	404681;404829;405682;405997	+	0	0	1	0	0	0	0	1	0	0	0	0	0	0	0	0	0.731361	0	0	0	0	0.840373	0	0	0	0	0	0	1	1
ZK6.1	0	0	0			V	408265;408380;408756;409020;409412;409879	408327;408476;408861;409369;409670;410080	+	0	0	0	0	0	0	0	0	0	0	0	0	0	0	0	0	0	0	0	0	0	0	0	0	0	0	0	0	1	1
ZK6.12	0.0731361	0	0.146272	0	65535	V	410589;410904	410692;410930	-	0	0	1	0	0	0	0	0	0	0	0	0	0	0	0	0	0.731361	0	0	0	0	0	0	0	0	0	0	0	0.404438	1
ZK6.10	5.63318	6.73555	4.53081	1.48661	0.572027	V	411779;412410;412662;412843;414302;414508	412095;412605;412795;413187;414456;414760	-	3	11	3	8	2	1	2	9	2	13	17	4	5	8	2.98177	8.92373	2.19408	6.79518	1.7593	1.00247	4.2603	7.56335	3.10849	11.3782	18.3387	4.33026	5.09149	5.54671	0.103726	0.804466
ZK6.11a	1.57607	1.72848	1.42366	1.21411	0.279905	V	415713;416084;416641;416822;417244;417449	416025;416279;416774;417166;417398;417706	-	1	3	1.5	1.5	1.5	0	1	2	1.5	3.5	1.5	2	1.5	1.5	0.993924	2.43374	1.09704	1.2741	1.31947	0	2.13015	1.68075	2.33137	3.06337	1.61812	2.16513	1.52745	1.04001	0.852965	1
ZK6.11b	1.57607	1.72848	1.42366	1.21411	0.279905	V	415875;416084;416641;416822;417244;417449	416022;416279;416774;417166;417398;417706	-	1	3	1.5	1.5	1.5	0	1	2	1.5	3.5	1.5	2	1.5	1.5	0.993924	2.43374	1.09704	1.2741	1.31947	0	2.13015	1.68075	2.33137	3.06337	1.61812	2.16513	1.52745	1.04001	0.852965	1
Y39D8A.1a	0.0426031	0.0852062	0	65535	65535	V	419687;419917;420159;420380;420556;420738;420996;421214;421560	419872;420089;420255;420511;420689;420926;421167;421349;421841	+	0	0	0	0	0	0	0	0.5	0	0	0	0	0	0.5	0	0	0	0	0	0	0	0.420186	0	0	0	0	0	0.346669	1	1
Y39D8A.1b	0	0	0			V	419687;419917;420159;420380	419872;420085;420255;420511	+	0	0	0	0	0	0	0	0	0	0	0	0	0	0	0	0	0	0	0	0	0	0	0	0	0	0	0	0	1	1
Y39D8A.1d	0.0426031	0.0852062	0	65535	65535	V	419687;419917;420159;420380;420556;420738;420996;421214;421560	419872;420104;420255;420511;420689;420926;421167;421349;421841	+	0	0	0	0	0	0	0	0.5	0	0	0	0	0	0.5	0	0	0	0	0	0	0	0.420186	0	0	0	0	0	0.346669	1	1
Y39D8A.1c	0	0	0			V	419690;419917	419872;420337	+	0	0	0	0	0	0	0	0	0	0	0	0	0	0	0	0	0	0	0	0	0	0	0	0	0	0	0	0	1	1
B0554.6	0.0811248	0	0.16225	0	65535	V	422498;422906;423105;423496;423701;423952;424133	422706;423060;423443;423629;423899;424060;424166	+	0	1	0	0	0	0	0	0	0	0	0	0	0	0	0	0.811248	0	0	0	0	0	0	0	0	0	0	0	0	0.404438	1
B0554.5	0	0	0			V	424440;424771;425005;425261;425437;425619;425873;426096;426296	424676;424958;425101;425392;425570;425807;426044;426231;426560	+	0	0	0	0	0	0	0	0	0	0	0	0	0	0	0	0	0	0	0	0	0	0	0	0	0	0	0	0	1	1
B0554.4	0.588382	0.58041	0.596354	0.973265	-0.0390959	V	429144;430447;430566;431570;431989;432949;433325	429264;430516;430907;431905;432351;433278;433574	+	3	0	0	0	0	0	0	0	1	1	0	1	1	1	2.98177	0	0	0	0	0	0	0	1.55424	0.875248	0	1.08257	1.0183	0.693339	1	1
B0554.3	0	0	0			V	434148;434253	434163;434401	+	0	0	0	0	0	0	0	0	0	0	0	0	0	0	0	0	0	0	0	0	0	0	0	0	0	0	0	0	1	1
B0554.2	0.0849398	0	0.16988	0	65535	V	434768;435126;435524;436035;436456	435075;435467;435889;436391;436726	+	0	0	0	1	0	0	0	0	0	0	0	0	0	0	0	0	0	0.849398	0	0	0	0	0	0	0	0	0	0	0.404438	1
B0554.8	0	0	0			V	436982	437002	-	0	0	0	0	0	0	0	0	0	0	0	0	0	0	0	0	0	0	0	0	0	0	0	0	0	0	0	0	1	1
B0554.7	1.72931	2.42277	1.03585	2.33893	1.22585	V	437576;439318;439775;440348;440619;440854	437921;439732;439905;440573;440806;441023	-	0	1	0	1	4	3	0	2	2	1	1	4	3.5	6	0	0.811248	0	0.849398	3.5186	3.00741	0	1.68075	3.10849	0.875248	1.07875	4.33026	3.56404	4.16003	0.0578743	0.586696
B0554.1	0.0811248	0	0.16225	0	65535	V	438401;438516	438469;438674	+	0	1	0	0	0	0	0	0	0	0	0	0	0	0	0	0.811248	0	0	0	0	0	0	0	0	0	0	0	0	0.404438	1
M02H5.9	3.50369	4.28037	2.727	1.56962	0.650418	V	441820;442369;442655;442920;443121	442071;442605;442854;443062;443293	-	5	0	6	4	1	2	1	7	3	3	5	5	7.5	4	4.96962	0	4.38817	3.39759	0.87965	2.00494	2.13015	5.88261	4.66273	2.62574	5.39373	5.41283	7.63723	2.77336	0.174383	1
M02H5.10	0.187955	0.21366	0.16225	1.31686	0.397101	V	444893;445259;445551;445801;446502	445135;445501;445750;445943;446674	-	0	1	0	0	0	0	0	1	0	0	0	1	0	0	0	0.811248	0	0	0	0	0	0.840373	0	0	0	1.08257	0	0	1	1
M02H5.11	0.251271	0.170412	0.332129	0.513091	-0.962714	V	447569;447906;448195;448439;449058	447817;448148;448394;448581;449230	-	0	1	0	1	0	0	0	1	0	0	0	0	0	1	0	0.811248	0	0.849398	0	0	0	0.840373	0	0	0	0	0	0.693339	0.671475	1
M02H5.8	1.23471	1.0854	1.38403	0.784229	-0.350653	V	449741;449947;450125	449772;450035;450441	+	2	2	1	2	1	1	1	1	1	0	1	1	0	3	1.98785	1.6225	0.731361	1.6988	0.87965	1.00247	2.13015	0.840373	1.55424	0	1.07875	1.08257	0	2.08002	0.655197	1
M02H5.7	5.42581	6.27382	4.57781	1.37048	0.454685	V	451451;451648;451827;451923;452094;452401;453230;453551	451601;451778;451879;452048;452303;452600;453500;453755	+	10	6	4	4	2	3	5	11	4	11	5	6	3	4	9.93924	4.86749	2.92544	3.39759	1.7593	3.00741	10.6508	9.2441	6.21698	9.62773	5.39373	6.4954	3.05489	2.77336	0.304266	1
M02H5.6	5.52836	5.7475	5.30922	1.08255	0.114437	V	454384;454597;454793;454970;455081;455275;455614;456050;456574	454438;454747;454923;455028;455206;455484;455813;456320;456772	+	5	4	12	4	7	0	1	12	7	7	5	5	4	11	4.96962	3.24499	8.77633	3.39759	6.15755	0	2.13015	10.0845	10.8797	6.12673	5.39373	5.41283	4.07319	7.62673	0.769014	1
M02H5.5	13.1655	14.549	11.782	1.23485	0.304334	V	459769;459996;460176;460325;460800;461061;461361;461677	459939;460126;460222;460456;461009;461257;461628;462075	+	13	20	11	9	16	8	8	21	14	17	11	12	14	18	12.921	16.225	8.04497	7.64458	14.0744	8.01976	17.0412	17.6478	21.7594	14.8792	11.8662	12.9908	14.2562	12.4801	0.317515	1
M02H5.4	4.27195	4.98283	3.56107	1.39925	0.484654	V	462600;462787;462958;463159;463338;463640;464444;464755	462739;462917;463028;463287;463547;463836;464708;464892	+	3	3	4	7	4	6	3	4	1	4	10	3	3	10	2.98177	2.43374	2.92544	5.94578	3.5186	6.01482	6.39045	3.36149	1.55424	3.50099	10.7875	3.2477	3.05489	6.93339	0.262471	1
M02H5.3	19.0028	20.9117	17.094	1.22334	0.29082	V	465659;465754;465940;466117;466286;466461;466717;467003	465700;465890;466070;466196;466414;466670;466913;467506	+	12	26	28	19	18	15	12	21	17	29	20	18	16	30	11.9271	21.0924	20.4781	16.1386	15.8337	15.037	25.5618	17.6478	26.4221	25.3822	21.5749	19.4862	16.2928	20.8002	0.3059	1
M02H5.12	0.162244	0.324488	0	65535	65535	V	467567;467830;468386	467776;468287;468560	-	0	0	0	0	0	0	0	1	0	0	0	0	0	3	0	0	0	0	0	0	0	0.840373	0	0	0	0	0	2.08002	0.183864	1
M02H5.2	0.148017	0.0972498	0.198785	0.489221	-1.03144	V	472889;473002;474182;474581	472944;473530;474526;474631	+	1	0	0	0	0	0	0	0	0	1	0	0	0	0	0.993924	0	0	0	0	0	0	0	0	0.875248	0	0	0	0	1	1
M02H5.1	1.23149	1.4331	1.02987	1.39153	0.47667	V	474809;475007;475184;475299;475483;476436;476685;477005	474960;475137;475242;475433;475692;476635;476955;477150	+	2	0	2	2	0	1	0	2	2	5	0	0	2	1	1.98785	0	1.46272	1.6988	0	1.00247	0	1.68075	3.10849	4.37624	0	0	2.03659	0.693339	0.53264	1
T01G6.7	9.75085	10.716	8.7857	1.21971	0.286538	V	478162;478370;478944;479071;479455;480205;480540	478319;478500;479023;479406;479654;480475;480713	+	10	8	14	11	9	6	7	11	10	14	8	11	4	20	9.93924	6.48998	10.2391	9.34337	7.91685	6.01482	14.9111	9.2441	15.5424	12.2535	8.62997	11.9082	4.07319	13.8668	0.421022	1
T01G6.8	13.6729	14.2657	13.0801	1.09063	0.125168	V	480840;481039;481472;481707;482103;482740;483145	480984;481309;481662;482051;482197;482873;483339	-	17	10	14	21	14	15	8	14	4	19	13	14	19	19	16.8967	8.11248	10.2391	17.8374	12.3151	15.037	17.0412	11.7652	6.21698	16.6297	14.0237	15.1559	19.3477	13.1734	0.543757	1
T01G6.11	0.0849398	0	0.16988	0	65535	V	482048	482068	+	0	0	0	1	0	0	0	0	0	0	0	0	0	0	0	0	0	0.849398	0	0	0	0	0	0	0	0	0	0	0.404438	1
T01G6.6a	2.24066	2.95864	1.52267	1.94306	0.958329	V	484901;485168;485696;486155;486429;486746	485115;485226;486105;486345;486696;486888	+	2	3	2	1	1	1.5	2	5.5	1.5	1.5	4.5	3.5	1.5	3.5	1.98785	2.43374	1.46272	0.849398	0.87965	1.5037	4.2603	4.62205	2.33137	1.31287	4.85436	3.78898	1.52745	2.42669	0.151861	0.981861
T01G6.6b	2.24066	2.95864	1.52267	1.94306	0.958329	V	484901;485168;485696;486155;486429;486746	485115;485232;486105;486345;486696;486888	+	2	3	2	1	1	1.5	2	5.5	1.5	1.5	4.5	3.5	1.5	3.5	1.98785	2.43374	1.46272	0.849398	0.87965	1.5037	4.2603	4.62205	2.33137	1.31287	4.85436	3.78898	1.52745	2.42669	0.151861	0.981861
T01G6.5	1.02673	1.00685	1.0466	0.962019	-0.0558635	V	486990;487261;488406;488645;488972	487212;487613;488596;488924;489110	+	1	1	0	3	1	0	1	0	1	1	1	0	2	2	0.993924	0.811248	0	2.54819	0.87965	0	2.13015	0	1.55424	0.875248	1.07875	0	2.03659	1.38668	1	1
T01G6.4	0.189892	0.217535	0.16225	1.34074	0.423032	V	489647;490009;490200;490727;490971;491303	489790;490142;490549;490917;491250;491430	+	0	1	0	0	0	0	0	0	0	1	0	1	0	0	0	0.811248	0	0	0	0	0	0	0	0.875248	0	1.08257	0	0	1	1
T01G6.3	0	0	0			V	491732;492125;492259;492385;492955;493213	491932;492212;492337;492519;493096;493641	+	0	0	0	0	0	0	0	0	0	0	0	0	0	0	0	0	0	0	0	0	0	0	0	0	0	0	0	0	1	1
T01G6.2	10.571	11.2878	9.85425	1.14547	0.195942	V	494585;494785;495007;495590;496053;496833	494737;494847;495065;496002;496246;497287	+	9	11	11	13	14	9	5	18	5	16	9	13	12	13	8.94531	8.92373	8.04497	11.0422	12.3151	9.02223	10.6508	15.1267	7.77122	14.004	9.70872	14.0734	12.2196	9.0134	0.446764	1
T01G6.1	0.0984492	0.196898	0	65535	65535	V	497472;497800;498156;498516;498734	497477;498108;498344;498686;498943	+	0	0	0	0	0	0	0	0	0	0	1	0	0	1	0	0	0	0	0	0	0	0	0	0	1.07875	0	0	0.693339	0.518942	1
T01G6.9	0	0	0			V	499770;499924;500284;500493;500884;501014;501148	499879;500236;500437;500627;500962;501101;501330	-	0	0	0	0	0	0	0	0	0	0	0	0	0	0	0	0	0	0	0	0	0	0	0	0	0	0	0	0	1	1
T01G6.10	0	0	0			V	502142;502388;502607;502954	502339;502558;502795;503223	-	0	0	0	0	0	0	0	0	0	0	0	0	0	0	0	0	0	0	0	0	0	0	0	0	0	0	0	0	1	1
R11G11.7	0.141267	0.120285	0.16225	0.741358	-0.431757	V	504039;504297	504227;504616	+	0	1	0	0	0	0	0	0	0	0	0	1	0	0	0	0.811248	0	0	0	0	0	0	0	0	0	1.08257	0	0	1	1
R11G11.6	0.0599304	0.119861	0	65535	65535	V	505522;505757	505713;506068	+	0	0	0	0	0	0	0	0	0	0	1	0	0	0	0	0	0	0	0	0	0	0	0	0	1.07875	0	0	0	1	1
R11G11.8	0	0	0			V	508112;508398;508555;508675;508847;509040;509538	508343;508552;508629;508798;508983;509175;509803	-	0	0	0	0	0	0	0	0	0	0	0	0	0	0	0	0	0	0	0	0	0	0	0	0	0	0	0	0	1	1
R11G11.9	0.0385188	0.0770376	0	65535	65535	V	511194;511540;511822;512073;512345	511475;511776;512021;512215;512520	-	0	0	0	0	0	0	0	0	0	0	0	0	0	1	0	0	0	0	0	0	0	0	0	0	0	0	0	0.693339	1	1
R11G11.10	0	0	0			V	513390;513616;513897;514067;514248;514963;515164	513567;513851;514020;514203;514383;515162;515226	-	0	0	0	0	0	0	0	0	0	0	0	0	0	0	0	0	0	0	0	0	0	0	0	0	0	0	0	0	1	1
R11G11.11	0	0	0			V	515787;516026;516307;516480;516661;517128;517203	515976;516261;516430;516616;516796;517201;517388	-	0	0	0	0	0	0	0	0	0	0	0	0	0	0	0	0	0	0	0	0	0	0	0	0	0	0	0	0	1	1
R11G11.12	0.315993	0.631987	0	65535	65535	V	517185;517876;518267;518738;519286;519439	517368;518220;518460;519174;519344;519545	-	0	0	0	0	0	0	0	0	1	0	1	0	3	0	0	0	0	0	0	0	0	0	1.55424	0	1.07875	0	3.05489	0	0.193828	1
R11G11.13	0	0	0			V	519852;520109;520429;520603;520783;521352	520047;520344;520552;520737;520926;521617	-	0	0	0	0	0	0	0	0	0	0	0	0	0	0	0	0	0	0	0	0	0	0	0	0	0	0	0	0	1	1
R11G11.14	0.105197	0.210394	0	65535	65535	V	521676;521975;522165;523319;523732;523970;524124	521928;522112;522464;523683;523836;524069;524218	-	0	0	0	0	0	0	0	0	0	1	0	0	1	0	0	0	0	0	0	0	0	0	0	0.875248	0	0	1.0183	0	0.520552	1
R11G11.15	0	0	0			V	525666;526201	526158;526691	-	0	0	0	0	0	0	0	0	0	0	0	0	0	0	0	0	0	0	0	0	0	0	0	0	0	0	0	0	1	1
R11G11.5	0	0	0			V	527902;528024;528275;528653	527954;528227;528391;528869	+	0	0	0	0	0	0	0	0	0	0	0	0	0	0	0	0	0	0	0	0	0	0	0	0	0	0	0	0	1	1
R11G11.4	0	0	0			V	529277;529514;529619;529771;529857;529998;530233;530420	529468;529579;529725;529855;529955;530099;530418;530557	+	0	0	0	0	0	0	0	0	0	0	0	0	0	0	0	0	0	0	0	0	0	0	0	0	0	0	0	0	1	1
R11G11.3	0	0	0			V	530799;531143;531490;531873	530996;531319;531811;532024	+	0	0	0	0	0	0	0	0	0	0	0	0	0	0	0	0	0	0	0	0	0	0	0	0	0	0	0	0	1	1
R11G11.2b	7.49439	7.4878	7.50099	0.998241	-0.00253961	V	532289;532507;532974;533304;533665	532460;532676;533248;533614;534047	+	8.5	9.5	12	6	8.5	10.5	2.5	7	3	14	8.5	6.5	5.5	10	8.44835	7.70686	8.77633	5.09639	7.47702	10.5259	5.32538	5.88261	4.66273	12.2535	9.16935	7.03668	5.60064	6.93339	0.933985	1
R11G11.2a	7.49439	7.4878	7.50099	0.998241	-0.00253961	V	532363;532507;532618;532974;533304;533665	532460;532569;532676;533248;533614;534047	+	8.5	9.5	12	6	8.5	10.5	2.5	7	3	14	8.5	6.5	5.5	10	8.44835	7.70686	8.77633	5.09639	7.47702	10.5259	5.32538	5.88261	4.66273	12.2535	9.16935	7.03668	5.60064	6.93339	0.933985	1
R11G11.1	10.7044	11.9901	9.41875	1.27301	0.34824	V	534451;534658;534843;535286;535744;536063	534614;534791;535243;535479;536014;536167	+	9	8	15	14	10	13	3	14	7	14	10	13	18	15	8.94531	6.48998	10.9704	11.8916	8.7965	13.0321	6.39045	11.7652	10.8797	12.2535	10.7875	14.0734	18.3294	10.4001	0.195762	1
C14C6.5	1.99762	2.57392	1.42132	1.81094	0.856736	V	536628;536994;537215	536815;537167;537418	+	2	1	0	3	2	3	2	3	0	1	4	5	0	4	1.98785	0.811248	0	2.54819	1.7593	3.00741	4.2603	2.52112	0	0.875248	4.31499	5.41283	0	2.77336	0.178374	1
C14C6.4	0	0	0			V	539202;539515;539616;539817;539931;540204;540733;541006;541256;541380	539314;539573;539765;539882;540014;540415;540959;541207;541330;541486	+	0	0	0	0	0	0	0	0	0	0	0	0	0	0	0	0	0	0	0	0	0	0	0	0	0	0	0	0	1	1
C14C6.3	0	0	0			V	543469;543584;543741;544241;544406;544557;544828;544977;545116;545261	543529;543694;543901;544357;544506;544657;544934;545067;545210;545359	+	0	0	0	0	0	0	0	0	0	0	0	0	0	0	0	0	0	0	0	0	0	0	0	0	0	0	0	0	1	1
C14C6.6	0	0	0			V	545844;546171;546395;546536;546694;547011;547244;547702;547928	546108;546349;546491;546645;546944;547195;547435;547876;548080	-	0	0	0	0	0	0	0	0	0	0	0	0	0	0	0	0	0	0	0	0	0	0	0	0	0	0	0	0	1	1
C14C6.7	0	0	0			V	548702;548995;549224;549369;549531;549824;550057;550296;550490	548955;549173;549320;549478;549781;550008;550248;550440;550653	-	0	0	0	0	0	0	0	0	0	0	0	0	0	0	0	0	0	0	0	0	0	0	0	0	0	0	0	0	1	1
C14C6.8	0.240701	0.481402	0	65535	65535	V	551279;551575;551804;551970;552126;552421;552649;552899;553041	551528;551753;551900;552079;552376;552605;552843;553001;553167	-	0	0	0	0	0	1	0	0	1	0	0	1	0	1	0	0	0	0	0	1.00247	0	0	1.55424	0	0	1.08257	0	0.693339	0.176168	1
C14C6.9	0.0486249	0.0972498	0	65535	65535	V	554374;554681;554935;555319;555949	554632;554887;555063;555431;556155	-	0	0	0	0	0	0	0	0	0	1	0	0	0	0	0	0	0	0	0	0	0	0	0	0.875248	0	0	0	0	1	1
C14C6.1	1.34306	0.986688	1.69943	0.580599	-0.784385	V	560195;561195;562250;562428;562683	560276;561307;562378;562634;562956	+	3	2	3	2	0	0	0	3	1	1	3	0	0	1	2.98177	1.6225	2.19408	1.6988	0	0	0	2.52112	1.55424	0.875248	3.23624	0	0	0.693339	0.397741	1
C14C6.2	0.115835	0.231671	0	65535	65535	V	563135;563872;564107	563365;564060;564382	+	0	0	0	0	0	1	0	0	0	0	0	1	0	0	0	0	0	0	0	1.00247	0	0	0	0	0	1.08257	0	0	0.522503	1
C14C6.10a	0.0658136	0.0466874	0.0849398	0.549653	-0.863408	V	564391;564499;565013;565758;565929	564442;564923;565231;565886;566084	-	0	0	0	0.5	0	0	0	0.5	0	0	0	0	0	0	0	0	0	0.424699	0	0	0	0.420186	0	0	0	0	0	0	1	1
C14C6.10b	0.0658136	0.0466874	0.0849398	0.549653	-0.863408	V	564736;564971;565758;565929	564923;565231;565886;566084	-	0	0	0	0.5	0	0	0	0.5	0	0	0	0	0	0	0	0	0	0.424699	0	0	0	0.420186	0	0	0	0	0	0	1	1
C14C6.11	0	0	0			V	566719;566823;567433;567969;568110	566764;567247;567651;568097;568205	-	0	0	0	0	0	0	0	0	0	0	0	0	0	0	0	0	0	0	0	0	0	0	0	0	0	0	0	0	1	1
C14C6.12	0	0	0			V	570571;570649;571086	570603;571038;571177	-	0	0	0	0	0	0	0	0	0	0	0	0	0	0	0	0	0	0	0	0	0	0	0	0	0	0	0	0	1	1
C14C6.13	0	0	0			V	572031;572259;572677;572775;574469	572132;572624;572725;572889;574739	-	0	0	0	0	0	0	0	0	0	0	0	0	0	0	0	0	0	0	0	0	0	0	0	0	0	0	0	0	1	1
K06H6.5	0.178314	0.186749	0.16988	1.09931	0.136592	V	576370;576787;576893;577082;577277;577945;578303	576556;576839;577035;577225;577336;578251;578428	+	0	0	0	1	0	0	0	2	0	0	0	0	0	0	0	0	0	0.849398	0	0	0	1.68075	0	0	0	0	0	0	1	1
K06H6.4	0.12975	0.0972498	0.16225	0.599384	-0.738448	V	579277;579455;579618;579858;580090;580390;580758;580898;581123	579409;579563;579812;580042;580340;580499;580854;581076;581372	+	0	1	0	0	0	0	0	0	0	1	0	0	0	0	0	0.811248	0	0	0	0	0	0	0	0.875248	0	0	0	0	1	1
K06H6.3	0.0192594	0.0385188	0	65535	65535	V	581916;582037;582185;582331;582583;582752;583076;583253	581990;582132;582282;582469;582705;582845;583210;583431	+	0	0	0	0	0	0	0	0	0	0	0	0	0	0.5	0	0	0	0	0	0	0	0	0	0	0	0	0	0.346669	1	1
K06H6.8	0.0192594	0.0385188	0	65535	65535	V	582894	582996	+	0	0	0	0	0	0	0	0	0	0	0	0	0	0.5	0	0	0	0	0	0	0	0	0	0	0	0	0	0.346669	1	1
K06H6.6	0	0	0			V	583803;583948;584096;584263;584384;584535;584677;584838;585045;585171;585260	583901;584042;584180;584339;584484;584635;584793;584998;585121;585216;585308	-	0	0	0	0	0	0	0	0	0	0	0	0	0	0	0	0	0	0	0	0	0	0	0	0	0	0	0	0	1	1
K06H6.2	0.456108	0.441444	0.470771	0.937703	-0.0927972	V	585778;586134;586519;586662;587003;587112	585944;586407;586612;586862;587064;587250	+	0	2	1	0	0	1	1	1	0	0	0	0	0	0	0	1.6225	0.731361	0	0	1.00247	2.13015	0.840373	0	0	0	0	0	0	0.709188	1
K06H6.7	0	0	0			V	586522	586542	-	0	0	0	0	0	0	0	0	0	0	0	0	0	0	0	0	0	0	0	0	0	0	0	0	0	0	0	0	1	1
K06H6.1	0.134652	0.0933747	0.17593	0.53075	-0.913897	V	588135;588270;588410;588545;588707;588878;589085;589239;589426	588220;588363;588496;588661;588827;588979;589193;589375;589646	+	0	0	0	0	1	0	0	1	0	0	0	0	0	0	0	0	0	0	0.87965	0	0	0.840373	0	0	0	0	0	0	1	1
ZK488.6	0.384538	0.424019	0.345057	1.22884	0.297294	V	590482;590696;590893;591136;591372;591670;591824;591998;592223	590644;590849;591084;591320;591622;591779;591920;592176;592463	+	1	0	1	0	0	0	0	0	1	1	0	0	0	2	0.993924	0	0.731361	0	0	0	0	0	1.55424	0.875248	0	0	0	1.38668	1	1
ZK488.5	0.191478	0.236683	0.146272	1.6181	0.694303	V	593259;593490;593681;593921;594155;594452;595034;595201;595437	593436;593637;593872;594105;594405;594561;595130;595379;595677	+	0	0	1	0	0	0	1	0	0	0	0	0	0	0	0	0	0.731361	0	0	0	2.13015	0	0	0	0	0	0	0	1	1
ZK488.4	0.343557	0.364912	0.322202	1.13256	0.179582	V	600595;600728;600853;600984;601626;601899;602153;602276	600682;600793;600936;601213;601852;602100;602227;602482	+	0	0	1	0	1	0	0	1	0	2	0	0	0	1	0	0	0.731361	0	0.87965	0	0	0.840373	0	1.7505	0	0	0	0.693339	1	1
ZK488.7	0	0	0			V	603612;603975	603913;604205	-	0	0	0	0	0	0	0	0	0	0	0	0	0	0	0	0	0	0	0	0	0	0	0	0	0	0	0	0	1	1
ZK488.8	0	0	0			V	604725;604974;605251;605424;605609;605918	604928;605201;605377;605560;605750;606183	-	0	0	0	0	0	0	0	0	0	0	0	0	0	0	0	0	0	0	0	0	0	0	0	0	0	0	0	0	1	1
ZK488.9	0	0	0			V	606781;606999;607279;607459;607640;608679	606949;607234;607402;607593;607783;608944	-	0	0	0	0	0	0	0	0	0	0	0	0	0	0	0	0	0	0	0	0	0	0	0	0	0	0	0	0	1	1
ZK488.3	0	0	0			V	607604;607880	607608;608306	+	0	0	0	0	0	0	0	0	0	0	0	0	0	0	0	0	0	0	0	0	0	0	0	0	0	0	0	0	1	1
ZK488.10	0	0	0			V	609142;609505	609450;609726	-	0	0	0	0	0	0	0	0	0	0	0	0	0	0	0	0	0	0	0	0	0	0	0	0	0	0	0	0	1	1
ZK488.2	5.55637	5.62764	5.48511	1.02598	0.0370078	V	610470;610872;611039;611467;611706;612370	610654;610993;611418;611657;611976;612509	+	5	8	3	10	6	3	2	8	3	9	3	6	8	9	4.96962	6.48998	2.19408	8.49398	5.2779	3.00741	4.2603	6.72298	4.66273	7.87723	3.23624	6.4954	8.14638	6.24005	0.843636	1
ZK488.1	0	0	0			V	612781;613113;613223;613333;614197;614533	612874;613175;613277;613715;614390;614678	+	0	0	0	0	0	0	0	0	0	0	0	0	0	0	0	0	0	0	0	0	0	0	0	0	0	0	0	0	1	1
F48G7.13	0	0	0			V	615562;615720;616355	615664;616269;616597	+	0	0	0	0	0	0	0	0	0	0	0	0	0	0	0	0	0	0	0	0	0	0	0	0	0	0	0	0	1	1
F48G7.4	8.17993	7.05237	9.30748	0.75771	-0.400281	V	619434;620155;620832;621371	619557;620782;620959;621503	+	13	10	16	9	7	4	4	11	6	9	1	8	7	11	12.921	8.11248	11.7018	7.64458	6.15755	4.00988	8.5206	9.2441	9.32546	7.87723	1.07875	8.66053	7.12808	7.62673	0.190208	1
F48G7.5	1.30853	1.24296	1.3741	0.904559	-0.144713	V	622188;622749	622604;622951	-	2	1	2	1	2	1	1	1	0	1	2	1	1	3	1.98785	0.811248	1.46272	0.849398	1.7593	1.00247	2.13015	0.840373	0	0.875248	2.15749	1.08257	1.0183	2.08002	1	1
F48G7.6	0	0	0			V	623925;624352;624843	624305;624777;625022	-	0	0	0	0	0	0	0	0	0	0	0	0	0	0	0	0	0	0	0	0	0	0	0	0	0	0	0	0	1	1
F48G7.7	0	0	0			V	625752;626231	626086;626390	-	0	0	0	0	0	0	0	0	0	0	0	0	0	0	0	0	0	0	0	0	0	0	0	0	0	0	0	0	1	1
F48G7.8	0.137911	0.0770376	0.198785	0.387543	-1.36757	V	627106;627488	627440;627650	-	1	0	0	0	0	0	0	0	0	0	0	0	0	1	0.993924	0	0	0	0	0	0	0	0	0	0	0	0	0.693339	1	1
F48G7.9	0	0	0			V	628059;628442	628261;628623	-	0	0	0	0	0	0	0	0	0	0	0	0	0	0	0	0	0	0	0	0	0	0	0	0	0	0	0	0	1	1
F48G7.3	1.24941	1.65259	0.846239	1.95286	0.965589	V	630281;630477;630913;631236;631678;632162;632304;632431;632629;632875;633291	630429;630869;631084;631444;631843;632261;632378;632489;632825;633096;633371	+	0	2	0	1	2	5	0	4	0	1	2	0	0	5	0	1.6225	0	0.849398	1.7593	5.01235	0	3.36149	0	0.875248	2.15749	0	0	3.46669	0.169248	1
F48G7.10	0.283072	0.566145	0	65535	65535	V	633995;634719	634473;634893	-	0	0	0	0	0	0	0	1	1	0	1.5	1	0	0	0	0	0	0	0	0	0	0.840373	1.55424	0	1.61812	1.08257	0	0	0.105908	0.81104
F48G7.2a	0.222863	0.265209	0.180517	1.46916	0.554996	V	636587;636899	636853;637479	+	0.5	0.5	0	0	0	0	0	0.5	0	0	1	0.5	0	0.5	0.496962	0.405624	0	0	0	0	0	0.420186	0	0	1.07875	0.541283	0	0.346669	1	1
F48G7.2b	0.222863	0.265209	0.180517	1.46916	0.554996	V	636587;636899;637268	636853;637066;637509	+	0.5	0.5	0	0	0	0	0	0.5	0	0	1	0.5	0	0.5	0.496962	0.405624	0	0	0	0	0	0.420186	0	0	1.07875	0.541283	0	0.346669	1	1
F48G7.1	0	0	0			V	638628;638885;639188;639537;639760	638819;639136;639406;639706;639928	+	0	0	0	0	0	0	0	0	0	0	0	0	0	0	0	0	0	0	0	0	0	0	0	0	0	0	0	0	1	1
F48G7.11	15.742	17.3787	14.1054	1.23206	0.301076	V	640797;641279;641666;641930;642501;642623;642746	641235;641469;641887;642126;642559;642697;642893	-	16	20	17	14	16	18	12	14	12	23	14.5	17	10	26	15.9028	16.225	12.4331	11.8916	14.0744	18.0445	25.5618	11.7652	18.6509	20.1307	15.6418	18.4036	10.183	18.0268	0.277597	1
F48G7.12	0	0	0			V	643762;643964;644084;644942;645097;645389;646038	643917;644038;644245;645048;645346;645784;646199	-	0	0	0	0	0	0	0	0	0	0	0	0	0	0	0	0	0	0	0	0	0	0	0	0	0	0	0	0	1	1
F48G7.14	0	0	0			V	644156	644252	+	0	0	0	0	0	0	0	0	0	0	0	0	0	0	0	0	0	0	0	0	0	0	0	0	0	0	0	0	1	1
F31F4.7	0	0	0			V	647188;647413;647540;647732;647989;648182;648519;649051;649187;649467	647369;647493;647678;647941;648128;648414;648655;649136;649419;649741	+	0	0	0	0	0	0	0	0	0	0	0	0	0	0	0	0	0	0	0	0	0	0	0	0	0	0	0	0	1	1
F31F4.16	0.0950909	0.190182	0	65535	65535	V	651837;652064;652377;652630;652849	652008;652332;652581;652787;653040	-	0	0	0	0	0	0	0	0	0	0	0	0	1	1	0	0	0	0	0	0	0	0	0	0	0	0	1.0183	0.693339	0.518667	1
F31F4.8	0.179966	0.21366	0.146272	1.4607	0.54666	V	653428;653527;653841;654092;654311	653473;653795;654045;654249;654502	-	0	0	1	0	0	0	0	1	0	0	0	1	0	0	0	0	0.731361	0	0	0	0	0.840373	0	0	0	1.08257	0	0	1	1
F31F4.9	0	0	0			V	654727;655035;655611	654987;655453;655923	-	0	0	0	0	0	0	0	0	0	0	0	0	0	0	0	0	0	0	0	0	0	0	0	0	0	0	0	0	1	1
F31F4.18	0.0849398	0	0.16988	0	65535	V	656499;656805;657466	656759;657223;657778	-	0	0	0	1	0	0	0	0	0	0	0	0	0	0	0	0	0	0.849398	0	0	0	0	0	0	0	0	0	0	0.404438	1
F31F4.17	0.0601426	0.120285	0	65535	65535	V	658476;658636;658891;659030;659189;659336;659600;659810;660111	658583;658730;658972;659136;659289;659439;659716;660053;660310	-	0	0	0	0	0	0	0	0	0	0	0	1	0	0	0	0	0	0	0	0	0	0	0	0	0	1.08257	0	0	1	1
F31F4.10	0.158076	0	0.316152	0	65535	V	660952;661342;661591	661340;661545;661954	-	0	0	1	1	0	0	0	0	0	0	0	0	0	0	0	0	0.731361	0.849398	0	0	0	0	0	0	0	0	0	0	0.163586	0.99931
F31F4.11	0	0	0			V	662479;662636;662844;662971;663123;663277;663505;663696;664288	662586;662730;662925;663077;663223;663380;663621;663939;664443	-	0	0	0	0	0	0	0	0	0	0	0	0	0	0	0	0	0	0	0	0	0	0	0	0	0	0	0	0	1	1
F31F4.6	0	0	0			V	664797;665143;665373;665648	665091;665327;665600;665923	+	0	0	0	0	0	0	0	0	0	0	0	0	0	0	0	0	0	0	0	0	0	0	0	0	0	0	0	0	1	1
F31F4.12	4.27024	5.35042	3.19007	1.67721	0.746062	V	665920;666101;666420;666655;667092;667261;667370	666059;666368;666613;667037;667150;667323;667494	-	3	4	5	3	4	3	4	7	3	6	7	5	5	4	2.98177	3.24499	3.6568	2.54819	3.5186	3.00741	8.5206	5.88261	4.66273	5.25149	7.55123	5.41283	5.09149	2.77336	0.167926	1
F31F4.13	0.0486249	0.0972498	0	65535	65535	V	667896;668210;668463;668807;671215	668069;668419;668618;669016;671442	-	0	0	0	0	0	0	0	0	0	1	0	0	0	0	0	0	0	0	0	0	0	0	0	0.875248	0	0	0	0	1	1
F31F4.14	0	0	0			V	672245;672472;672730;672936;673665	672424;672681;672888;673145;673895	-	0	0	0	0	0	0	0	0	0	0	0	0	0	0	0	0	0	0	0	0	0	0	0	0	0	0	0	0	1	1
F31F4.15	0.600309	0.656777	0.543842	1.20766	0.272218	V	674911;675260;676437;676576;676703	675212;675890;676509;676654;676753	-	2	0	1	0	0	2	1	0	0	0	0	1	0	1	1.98785	0	0.731361	0	0	2.00494	2.13015	0	0	0	0	1.08257	0	0.693339	1	1
F31F4.4	0.172905	0	0.345809	0	65535	V	677034;677768;677980;678784	677606;677928;678573;678868	+	0	0	0	1	1	0	0	0	0	0	0	0	0	0	0	0	0	0.849398	0.87965	0	0	0	0	0	0	0	0	0	0.164619	0.99931
F31F4.3	0	0	0			V	679963;680046;680693;681334	680001;680206;681286;681409	+	0	0	0	0	0	0	0	0	0	0	0	0	0	0	0	0	0	0	0	0	0	0	0	0	0	0	0	0	1	1
F31F4.2	0	0	0			V	682331;682423;683165;683825	682369;682583;683758;683894	+	0	0	0	0	0	0	0	0	0	0	0	0	0	0	0	0	0	0	0	0	0	0	0	0	0	0	0	0	1	1
F31F4.1	8.27208	8.68999	7.85418	1.10642	0.145893	V	684089;684906;685112;685482;685591;685927	684275;685000;685334;685546;685877;686134	+	7	12	12	9	7	3	7	10	4	11	10	10	6	12	6.95746	9.73498	8.77633	7.64458	6.15755	3.00741	14.9111	8.40373	6.21698	9.62773	10.7875	10.8257	6.10978	8.32007	0.872171	1
H25P19.1	64.8222	64.6296	65.0148	0.994076	-0.00857245	V	687684;687904;688214;689253;689465	687848;688051;688399;689416;690006	+	62	75	74	93	79	78	30	88	32	56	64	69	61	88	61.6233	60.8436	54.1207	78.994	69.4923	78.1927	63.9045	73.9528	49.7358	49.0139	69.0398	74.697	62.1161	61.0138	0.980369	1
Y49C4A.5	0.171316	0.342632	0	65535	65535	V	690875;691131;691617;691763;691942;692329;692555	691081;691305;691696;691892;692070;692441;692770	-	0	0	0	0	0	2	0	0	0	0	1	0	0	0	0	0	0	0	0	2.00494	0	0	0	0	1.07875	0	0	0	0.29862	1
Y49C4A.6	1.42584	1.67406	1.17762	1.42157	0.507486	V	693541;693744;693959;694108;694537	693697;693913;694060;694476;694725	-	1	3	1	1	1	2	0	3	1	2	0	1	4	3	0.993924	2.43374	0.731361	0.849398	0.87965	2.00494	0	2.52112	1.55424	1.7505	0	1.08257	4.07319	2.08002	0.446336	1
Y49C4A.7	0	0	0			V	695326;695529;695752;695901	695482;695698;695853;696005	-	0	0	0	0	0	0	0	0	0	0	0	0	0	0	0	0	0	0	0	0	0	0	0	0	0	0	0	0	1	1
Y49C4A.8a.1	5.87625	5.8696	5.88291	0.997737	-0.00326883	V	696523;696850;697362;698026;698426;698994	696799;697305;697681;698337;698611;699156	-	5.83	7.83	7.67	7.17	6.33	7.5	3.83	8.83	1.83	5.83	4.67	5.5	5.83	7	5.79457	6.35207	5.60954	6.09018	5.56818	7.51852	8.15848	7.42049	2.84427	5.10269	5.03775	5.95411	5.93667	4.85337	1	1
Y49C4A.8a.2	6.23115	6.1494	6.31291	0.9741	-0.0378587	V	696523;696850;697362;698026;698426;698994	696799;697305;697681;698337;698611;699614	-	6.83	7.83	8.67	7.67	6.33	8	3.83	8.83	1.83	6.33	5.17	5.5	5.83	8.5	6.7885	6.35207	6.3409	6.51488	5.56818	8.01976	8.15848	7.42049	2.84427	5.54032	5.57712	5.95411	5.93667	5.89338	1	1
Y49C4A.8a.3	5.87625	5.8696	5.88291	0.997737	-0.00326883	V	696523;696850;697362;698026;698426;698994;699518	696799;697305;697681;698337;698611;699186;699527	-	5.83	7.83	7.67	7.17	6.33	7.5	3.83	8.83	1.83	5.83	4.67	5.5	5.83	7	5.79457	6.35207	5.60954	6.09018	5.56818	7.51852	8.15848	7.42049	2.84427	5.10269	5.03775	5.95411	5.93667	4.85337	1	1
Y49C4A.8b.1	5.87625	5.8696	5.88291	0.997737	-0.00326883	V	696591;697362;698026;698426;698994	697305;697681;698337;698611;699156	-	5.83	7.83	7.67	7.17	6.33	7.5	3.83	8.83	1.83	5.83	4.67	5.5	5.83	7	5.79457	6.35207	5.60954	6.09018	5.56818	7.51852	8.15848	7.42049	2.84427	5.10269	5.03775	5.95411	5.93667	4.85337	1	1
Y49C4A.8b.2	6.23115	6.1494	6.31291	0.9741	-0.0378587	V	696591;697362;698026;698426;698994	697305;697681;698337;698611;699614	-	6.83	7.83	8.67	7.67	6.33	8	3.83	8.83	1.83	6.33	5.17	5.5	5.83	8.5	6.7885	6.35207	6.3409	6.51488	5.56818	8.01976	8.15848	7.42049	2.84427	5.54032	5.57712	5.95411	5.93667	5.89338	1	1
Y49C4A.8b.3	5.87625	5.8696	5.88291	0.997737	-0.00326883	V	696591;697362;698026;698426;698994;699518	697305;697681;698337;698611;699186;699527	-	5.83	7.83	7.67	7.17	6.33	7.5	3.83	8.83	1.83	5.83	4.67	5.5	5.83	7	5.79457	6.35207	5.60954	6.09018	5.56818	7.51852	8.15848	7.42049	2.84427	5.10269	5.03775	5.95411	5.93667	4.85337	1	1
Y49C4A.4	0.598626	0.888729	0.308522	2.8806	1.52637	V	700079;700334;700980;701156;701408	700288;700446;701108;701362;701669	+	0	1	1	0	0	1	0	1	0	1	1	2	2	0	0	0.811248	0.731361	0	0	1.00247	0	0.840373	0	0.875248	1.07875	2.16513	2.03659	0	0.371743	1
Y49C4A.3	0.560461	0.613615	0.507306	1.20955	0.274475	V	702560;702703;702825;703236;703536	702654;702779;703186;703442;703745	+	1	1	1	0	0	0	1	2	0	0	0	0	1	1	0.993924	0.811248	0.731361	0	0	0	2.13015	1.68075	0	0	0	0	1.0183	0.693339	1	1
Y49C4A.2	0.26735	0.335915	0.198785	1.68984	0.756891	V	707218;707358;707516;707915;708292	707312;707434;707868;708121;708453	+	1	0	0	0	0	2	0	0	0	0	0	0	1	0	0.993924	0	0	0	0	2.00494	0	0	0	0	0	0	1.0183	0	0.672087	1
Y49C4A.1	0.2619	0.523801	0	65535	65535	V	709108;709269;709673;710084;710260;710412	709202;709345;710034;710185;710364;710566	+	0	0	0	0	0	1	0	0	1	0	2	0	0	0	0	0	0	0	0	1.00247	0	0	1.55424	0	2.15749	0	0	0	0.175426	1
Y49C4A.9	1.18036	1.19909	1.16164	1.03224	0.0457753	V	710642;710794;711010;712180;712723	710743;710967;711523;712678;712921	-	1	2	2	1	1	2	2	0	1	1	1	0	1	0	0.993924	1.6225	1.46272	0.849398	0.87965	2.00494	4.2603	0	1.55424	0.875248	1.07875	0	1.0183	0	0.635808	1
H24O09.1	0.209954	0.111386	0.308522	0.36103	-1.46981	V	715787;718655;718809;719444;719740	716111;718741;719015;719675;719831	-	0	1	1	0	0	1	0	0	0	0	0	0	0	0	0	0.811248	0.731361	0	0	1.00247	0	0	0	0	0	0	0	0	0.588218	1
H24O09.2	34.1076	29.3433	38.8719	0.754872	-0.405696	V	722695;723760	723714;723827	-	44	54	40	53	37	39	19	36	19	28	20	21	27	41	43.7326	43.8074	29.2544	45.0181	32.547	39.0963	40.4729	30.2534	29.5306	24.5069	21.5749	22.7339	27.494	28.4269	0.0100148	0.207208
C05E4.9a	1241.74	1378.1	1105.37	1.24674	0.318156	V	724207;724835;726152;727385;727928	724782;726083;726979;727858;728103	-	1022.5	1236	1574	1232	1489.5	1387.25	523.5	1530.25	1051.25	1840.5	1378.75	1257.25	1272	1763.5	1016.29	1002.7	1151.16	1046.46	1310.24	1390.68	1115.13	1285.98	1633.9	1610.89	1487.32	1361.06	1295.27	1222.7	0.003916	0.111566
C05E4.9b	1241.28	1377.69	1104.86	1.24694	0.318391	V	724360;726152;727385;727928	726083;726979;727858;728103	-	1022.5	1235	1574	1231	1488.5	1385.25	523.5	1528.25	1051.25	1840.5	1378.75	1257.25	1272	1763.5	1016.29	1001.89	1151.16	1045.61	1309.36	1388.67	1115.13	1284.3	1633.9	1610.89	1487.32	1361.06	1295.27	1222.7	0.00388295	0.110952
C05E4.16	0.0784025	0.107109	0.0496962	2.15527	1.10787	V	728231	728328	+	0.25	0	0	0	0	0	0	0	0	0	0	0.25	0	1	0.248481	0	0	0	0	0	0	0	0	0	0	0.270641	0	0.693339	1	1
C05E4.14b	1.28476	1.38048	1.18904	1.161	0.215372	V	728309;733352;733733;734011;734155	728376;733685;733960;734107;734279	+	0.75	0.33	3	1.67	1.5	1.67	1.83	2.67	0.33	0.5	1	0.58	0.67	1.83	0.745443	0.267712	2.19408	1.41849	1.31947	1.67412	3.89818	2.24379	0.5129	0.437624	1.07875	0.627888	0.682259	1.26881	1	1
C05E4.14a	0.885886	0.790336	0.981437	0.805284	-0.31243	V	728312;731437;731572;731841;732039;733864;734011;734155	728376;731529;731715;731866;732169;733960;734107;734279	+	0.75	0.33	1	2.17	1.5	0.67	0.33	1.67	0.33	0	0.5	1.08	1.17	1.33	0.745443	0.267712	0.731361	1.84319	1.31947	0.671655	0.70295	1.40342	0.5129	0	0.539373	1.16917	1.19141	0.922141	0.796564	1
C05E4.14c	1.80196	1.6505	1.95342	0.844929	-0.243099	V	728312;731437;731572;731841;732039;733352;733733;734011;734155	728376;731529;731715;731866;732169;733685;733960;734107;734279	+	1.25	0.33	4	3.17	3	1.67	1.83	3.67	0.33	0.5	1.5	1.08	1.17	1.83	1.2424	0.267712	2.92544	2.69259	2.63895	1.67412	3.89818	3.08417	0.5129	0.437624	1.61812	1.16917	1.19141	1.26881	0.591243	1
C05E4.10	0.087965	0	0.17593	0	65535	V	734420;734670;735097;735268;735401;735553;736083	734621;734941;735213;735355;735507;735612;736271	-	0	0	0	0	1	0	0	0	0	0	0	0	0	0	0	0	0	0	0.87965	0	0	0	0	0	0	0	0	0	0.404438	1
C05E4.11	0	0	0			V	736803;737181;737548;737719;737852;738004;738682	737133;737452;737664;737806;737958;738063;738870	-	0	0	0	0	0	0	0	0	0	0	0	0	0	0	0	0	0	0	0	0	0	0	0	0	0	0	0	0	1	1
C05E4.7	0.144537	0.113144	0.17593	0.643121	-0.636839	V	742120;742310;743135	742264;742464;743273	+	0	0	0	0	1	0	0	0	0	0	0	0	1	0	0	0	0	0	0.87965	0	0	0	0	0	0	0	1.0183	0	1	1
C05E4.6	0	0	0			V	743648;743976;744722;745043;745242	743915;744054;744998;745171;745475	+	0	0	0	0	0	0	0	0	0	0	0	0	0	0	0	0	0	0	0	0	0	0	0	0	0	0	0	0	1	1
C05E4.5	0	0	0			V	746397;746560;746914;747235;747416	746526;746638;747190;747363;747649	+	0	0	0	0	0	0	0	0	0	0	0	0	0	0	0	0	0	0	0	0	0	0	0	0	0	0	0	0	1	1
C05E4.4	0	0	0			V	748344;748784;748976;749119;749689;750057;750188	748511;748921;749071;749247;749925;750138;750467	+	0	0	0	0	0	0	0	0	0	0	0	0	0	0	0	0	0	0	0	0	0	0	0	0	0	0	0	0	1	1
C05E4.13	0.72384	0.594565	0.853116	0.696933	-0.520908	V	751326;751484;751845;752045;752265;752386;752597	751435;751796;751998;752179;752343;752473;752779	-	1	1	1	1	1	1	0	1	1	1	1	0	0	0	0.993924	0.811248	0.731361	0.849398	0.87965	1.00247	0	0.840373	1.55424	0.875248	1.07875	0	0	0	0.564598	1
C05E4.3	9.83552	11.9559	7.71511	1.54968	0.631968	V	753334;753864;754249;754466;754825	753653;754039;754415;754768;755048	+	3	11	20	9	5	5	3	9	7	25	12	15	16	15	2.98177	8.92373	14.6272	7.64458	4.39825	5.01235	6.39045	7.56335	10.8797	21.8812	12.945	16.2385	16.2928	10.4001	0.0421889	0.489852
C05E4.2	0.0466874	0.0933747	0	65535	65535	V	756469;756733;757197;757336;757732	756687;757034;757283;757685;757892	+	0	0	0	0	0	0	0	1	0	0	0	0	0	0	0	0	0	0	0	0	0	0.840373	0	0	0	0	0	0	1	1
C05E4.15	7.97586	7.95737	7.99435	0.995374	-0.00668942	V	760190;760395;760704;760969;761336	760350;760522;760909;761067;761414	-	5	3	15	13	12	11	3	8	4	10	7	6	12	9	4.96962	2.43374	10.9704	11.0422	10.5558	11.0272	6.39045	6.72298	6.21698	8.75248	7.55123	6.4954	12.2196	6.24005	1	1
C05E4.12	0	0	0			V	761626;761762;761889	761712;761844;761978	-	0	0	0	0	0	0	0	0	0	0	0	0	0	0	0	0	0	0	0	0	0	0	0	0	0	0	0	0	1	1
C05E4.1.2	14.993	14.1857	15.8002	0.897813	-0.155512	V	762734;762817;763285;763585;763730;763977;764172;764651	762766;762870;763533;763687;763918;764123;764592;764657	+	18	19.33	20.67	20.67	14.5	15	5.67	21	7.33	13.33	10.67	13.33	19	21	17.8906	15.6814	15.1172	17.557	12.7549	15.037	12.078	17.6478	11.3926	11.6671	11.5102	14.4306	19.3477	14.5601	0.601532	1
C05E4.1.1	14.7451	13.8522	15.638	0.885801	-0.174946	V	762817;763285;763585;763730;763977;764172;764651	762870;763533;763687;763918;764123;764592;764657	+	18	18.33	20.67	20.67	14.5	15	5.67	20	7.33	13.33	9.67	12.33	19	21	17.8906	14.8702	15.1172	17.557	12.7549	15.037	12.078	16.8075	11.3926	11.6671	10.4315	13.348	19.3477	14.5601	0.558108	1
C05E4.1.3	14.7011	13.8522	15.55	0.890812	-0.166807	V	762817;763285;763585;763730;763977;764172	762870;763533;763687;763918;764123;764593	+	18	18.33	20.67	20.67	14	15	5.67	20	7.33	13.33	9.67	12.33	19	21	17.8906	14.8702	15.1172	17.557	12.3151	15.037	12.078	16.8075	11.3926	11.6671	10.4315	13.348	19.3477	14.5601	0.558272	1
R09E12.4	0.399894	0.226288	0.573499	0.394575	-1.34163	V	765032;771837;772019;772518	765378;771974;772473;772585	+	2	0	0	0	1	0	0	0	0	0	0	0	2	0	1.98785	0	0	0	0.87965	0	0	0	0	0	0	0	2.03659	0	0.424823	1
R09E12.3	470.198	482.782	457.614	1.055	0.0772422	V	773550;773657;773838;774375	773602;773783;774320;774854	+	442	662	483	477	629	500	204	471	340	609	542	525	453	487	439.314	537.046	353.247	405.163	553.3	501.235	434.551	395.815	528.443	533.026	584.681	568.347	461.289	337.656	0.617053	1
R09E12.2	0.393231	0.30201	0.484452	0.623406	-0.681756	V	774995;776101;776833;777030	775169;776456;776934;777272	+	0	1	1	0	1	1	0	1	0	1	0	0	0	0	0	0.811248	0.731361	0	0.87965	1.00247	0	0.840373	0	0.875248	0	0	0	0	0.712219	1
R09E12.9	0.22981	0.119861	0.339759	0.352782	-1.50315	V	777571;777677;777955	777627;777817;778235	+	0	0	0	2	0	0	0	0	0	0	1	0	0	0	0	0	0	1.6988	0	0	0	0	0	0	1.07875	0	0	0	0.596522	1
R09E12.1	0	0	0			V	778639;778865;779803;779966	778813;779220;779904;780223	+	0	0	0	0	0	0	0	0	0	0	0	0	0	0	0	0	0	0	0	0	0	0	0	0	0	0	0	0	1	1
R09E12.8	0.087965	0	0.17593	0	65535	V	780299;780529;781419;781561	780476;780884;781514;781803	+	0	0	0	0	1	0	0	0	0	0	0	0	0	0	0	0	0	0	0.87965	0	0	0	0	0	0	0	0	0	0.404438	1
R13D11.6	0.0486249	0.0972498	0	65535	65535	V	782732;783076;783205;783491;783648;784548;784674	782964;783153;783433;783598;783843;784612;784763	+	0	0	0	0	0	0	0	0	0	1	0	0	0	0	0	0	0	0	0	0	0	0	0	0.875248	0	0	0	0	1	1
R13D11.5	0	0	0			V	787431;787637;787697;787772;787885;788095;789296;789543;789793	787634;787650;787769;787783;788040;788268;789491;789607;789888	+	0	0	0	0	0	0	0	0	0	0	0	0	0	0	0	0	0	0	0	0	0	0	0	0	0	0	0	0	1	1
R13D11.8	11.7701	13.7147	9.82554	1.39583	0.481119	V	802550;802967;803371;804393	802901;803079;803851;804741	-	7	7	18	14	13	9	5	9	12	17	14	21	6	27	6.95746	5.67874	13.1645	11.8916	11.4354	9.02223	10.6508	7.56335	18.6509	14.8792	15.1025	22.7339	6.10978	18.7201	0.0915556	0.751558
R13D11.11	0.660436	0.650564	0.670309	0.970544	-0.0431344	V	809465;809761	809716;809832	+	0	2	0	1	1	0	1	0.5	1	2	0	0	0	0	0	1.6225	0	0.849398	0.87965	0	2.13015	0.420186	1.55424	1.7505	0	0	0	0	1	1
R13D11.4	7.20296	6.94127	7.46466	0.929884	-0.104877	V	810793;811436;813671;814526	811013;811643;813836;814696	+	14	9	9	5	6	2	5	4.5	6	12	11	5	4	7	13.9149	7.30123	6.58225	4.24699	5.2779	2.00494	10.6508	3.78168	9.32546	10.503	11.8662	5.41283	4.07319	4.85337	0.654855	1
R13D11.10	0	0	0			V	812812;813112	813064;813194	-	0	0	0	0	0	0	0	0	0	0	0	0	0	0	0	0	0	0	0	0	0	0	0	0	0	0	0	0	1	1
R13D11.3	0	0	0			V	815016;815178;816199;816449;816758	815113;815409;816399;816701;816873	+	0	0	0	0	0	0	0	0	0	0	0	0	0	0	0	0	0	0	0	0	0	0	0	0	0	0	0	0	1	1
R13D11.1	0	0	0			V	817482;817654;818049;818296;818597	817603;817858;818249;818551;818733	+	0	0	0	0	0	0	0	0	0	0	0	0	0	0	0	0	0	0	0	0	0	0	0	0	0	0	0	0	1	1
R13D11.9	0	0	0			V	819548;819694;820277;820485;820691	819632;820146;820423;820645;820729	-	0	0	0	0	0	0	0	0	0	0	0	0	0	0	0	0	0	0	0	0	0	0	0	0	0	0	0	0	1	1
F41H8.4	0	0	0			V	821843;821987;822570;822778;822984	821927;822439;822716;822938;823022	-	0	0	0	0	0	0	0	0	0	0	0	0	0	0	0	0	0	0	0	0	0	0	0	0	0	0	0	0	1	1
F41H8.3	0	0	0			V	823156;823607;824721;824934	823480;823753;824881;824972	-	0	0	0	0	0	0	0	0	0	0	0	0	0	0	0	0	0	0	0	0	0	0	0	0	0	0	0	0	1	1
F41H8.2	0.0599304	0.119861	0	65535	65535	V	826411;827000;828076;828318;828634	826532;827231;828276;828582;828761	+	0	0	0	0	0	0	0	0	0	0	1	0	0	0	0	0	0	0	0	0	0	0	0	0	1.07875	0	0	0	1	1
F41H8.1	0	0	0			V	833668;834542;834823;835336	833809;834773;835285;835463	+	0	0	0	0	0	0	0	0	0	0	0	0	0	0	0	0	0	0	0	0	0	0	0	0	0	0	0	0	1	1
F41H8.5	0	0	0			V	834927	835025	-	0	0	0	0	0	0	0	0	0	0	0	0	0	0	0	0	0	0	0	0	0	0	0	0	0	0	0	0	1	1
K09C6.7a	0	0	0			V	835803;836073;836500;836864;837038;837198;837406;838294;838374	836024;836177;836820;836968;837145;837330;838141;838352;838384	-	0	0	0	0	0	0	0	0	0	0	0	0	0	0	0	0	0	0	0	0	0	0	0	0	0	0	0	0	1	1
K09C6.7b	0	0	0			V	835803;836073;836500;836864;837038;837198;837406;839040	836024;836177;836820;836968;837145;837330;838141;839099	-	0	0	0	0	0	0	0	0	0	0	0	0	0	0	0	0	0	0	0	0	0	0	0	0	0	0	0	0	1	1
K09C6.10	0	0	0			V	839421;839807	839754;839934	+	0	0	0	0	0	0	0	0	0	0	0	0	0	0	0	0	0	0	0	0	0	0	0	0	0	0	0	0	1	1
K09C6.8	0	0	0			V	840236;840523;841011;841380;841773;842137;842299;842471;842983	840477;840627;841331;841484;842093;842241;842418;842603;843197	-	0	0	0	0	0	0	0	0	0	0	0	0	0	0	0	0	0	0	0	0	0	0	0	0	0	0	0	0	1	1
K09C6.6	0	0	0			V	844450;844686;845201	844458;845148;845373	+	0	0	0	0	0	0	0	0	0	0	0	0	0	0	0	0	0	0	0	0	0	0	0	0	0	0	0	0	1	1
K09C6.11	0	0	0			V	844798	844888	-	0	0	0	0	0	0	0	0	0	0	0	0	0	0	0	0	0	0	0	0	0	0	0	0	0	0	0	0	1	1
K09C6.5	0	0	0			V	846715;847808;848123;848377;848554;848706	846809;848027;848329;848475;848658;848858	+	0	0	0	0	0	0	0	0	0	0	0	0	0	0	0	0	0	0	0	0	0	0	0	0	0	0	0	0	1	1
K09C6.4	0	0	0			V	849812;850108;850603;850868;851018;851177	849906;850327;850809;850966;851122;851332	+	0	0	0	0	0	0	0	0	0	0	0	0	0	0	0	0	0	0	0	0	0	0	0	0	0	0	0	0	1	1
K09C6.3	0	0	0			V	852484;852804;853060	852594;852930;853126	+	0	0	0	0	0	0	0	0	0	0	0	0	0	0	0	0	0	0	0	0	0	0	0	0	0	0	0	0	1	1
K09C6.9	0	0	0			V	853464;853630;854268;854385;854930	853582;853859;854336;854445;855076	-	0	0	0	0	0	0	0	0	0	0	0	0	0	0	0	0	0	0	0	0	0	0	0	0	0	0	0	0	1	1
K09C6.2	0.0863469	0.172694	0	65535	65535	V	856849;856966;857419;858263	856914;857285;857876;858453	+	0	0	0	0	0	0	0	0	1	0	0	0	0	0	0	0	0	0	0	0	0	0	1.55424	0	0	0	0	0	1	1
K09C6.t1	0	0	0			V	857325	857396	+	0	0	0	0	0	0	0	0	0	0	0	0	0	0	0	0	0	0	0	0	0	0	0	0	0	0	0	0	1	1
K09C6.12	0.712702	0.660445	0.76496	0.863372	-0.211946	V	859091	859192	+	0.13	1	0.39	2.48	0.56	0.31	0.3	0.65	0.84	0.91	0.31	0.59	0.64	1.04	0.12921	0.811248	0.285231	2.10651	0.492604	0.310766	0.639045	0.546242	1.30556	0.796475	0.334411	0.638714	0.65171	0.721072	0.782211	1
K09C6.1	1.34708	1.43483	1.25934	1.13935	0.188209	V	859120;859372;859552;859694;859807;860305;860465;860603;860750;861470;861845	859301;859500;859646;859762;859968;860419;860555;860701;861288;861797;862059	+	0.13	3	0.39	3.48	0.56	1.31	0.3	0.65	2.84	0.91	0.31	2.59	0.64	2.04	0.12921	2.43374	0.285231	2.9559	0.492604	1.31324	0.639045	0.546242	4.41405	0.796475	0.334411	2.80385	0.65171	1.41441	1	1
T02B11.3a	0.192188	0.203858	0.180517	1.1293	0.175431	V	865076;866447;866569;866686	865488;866515;866632;866829	-	0.5	0.5	0	0	0	0	0	0	0	0.5	0	0.5	0.5	0.5	0.496962	0.405624	0	0	0	0	0	0	0	0.437624	0	0.541283	0.509149	0.346669	1	1
T02B11.3b	0.25233	0.324143	0.180517	1.79564	0.844496	V	865100;866569;866686	866515;866632;866829	-	0.5	0.5	0	0	0	0	0	0	0	0.5	0	1.5	0.5	0.5	0.496962	0.405624	0	0	0	0	0	0	0	0.437624	0	1.62385	0.509149	0.346669	1	1
T02B11.4	0.0385188	0.0770376	0	65535	65535	V	869071;869482;870733;870854;870986	869076;869879;870801;870917;871129	-	0	0	0	0	0	0	0	0	0	0	0	0	0	1	0	0	0	0	0	0	0	0	0	0	0	0	0	0.693339	1	1
T02B11.2	0	0	0			V	874008;874541;875239;875661	874492;874607;875620;875728	+	0	0	0	0	0	0	0	0	0	0	0	0	0	0	0	0	0	0	0	0	0	0	0	0	0	0	0	0	1	1
T02B11.9	0	0	0			V	876292;876361;876810	876316;876461;877166	+	0	0	0	0	0	0	0	0	0	0	0	0	0	0	0	0	0	0	0	0	0	0	0	0	0	0	0	0	1	1
T02B11.8	1.42291	2.11613	0.729699	2.9	1.53605	V	877530;877953;878360;878557	877668;878047;878473;878632	-	2	1	0	1	0	0	0	2	5	3	2	0	2	4	1.98785	0.811248	0	0.849398	0	0	0	1.68075	7.77122	2.62574	2.15749	0	2.03659	2.77336	0.070337	0.652635
T02B11.1	0.147895	0.119861	0.17593	0.681298	-0.553642	V	879793;880791;881437	880275;881057;881574	+	0	0	0	0	1	0	0	0	0	0	1	0	0	0	0	0	0	0	0.87965	0	0	0	0	0	1.07875	0	0	0	1	1
T02B11.5	0.0385188	0.0770376	0	65535	65535	V	882176;882586;883268;883416;884236	882338;882755;883369;883784;884424	-	0	0	0	0	0	0	0	0	0	0	0	0	0	1	0	0	0	0	0	0	0	0	0	0	0	0	0	0.693339	1	1
T02B11.6	2.85522	2.28357	3.42686	0.666374	-0.585596	V	884881;885074;885502;886033;887083;887321;887926;889092	885029;885239;885770;886153;887264;887464;888153;889274	-	4	6	3	2	5	0	0	1	0	6	2	5	2	7	3.97569	4.86749	2.19408	1.6988	4.39825	0	0	0.840373	0	5.25149	2.15749	5.41283	2.03659	4.85337	0.487233	1
T02B11.10	0	0	0			V	893968;894443;894668	894396;894625;894775	+	0	0	0	0	0	0	0	0	0	0	0	0	0	0	0	0	0	0	0	0	0	0	0	0	0	0	0	0	1	1
T02B11.7	0.529491	0.543294	0.515689	1.05353	0.0752309	V	894911;895114;895412;895780;895952;896232;897236;897496;897642;898235;898616;899064	895032;895306;895530;895904;896184;896356;897438;897579;897861;898458;898873;899151	-	0	0	0	2	1	0	1	2	0	0	1	0	0	0	0	0	0	1.6988	0.87965	0	2.13015	1.68075	0	0	1.07875	0	0	0	1	1
H24K24.5	75.16	67.0215	83.2985	0.804595	-0.313666	V	899312;900587;901377;901552;902374;902664;903486	899712;900968;901502;901866;902617;902758;903579	-	87	93	112	108	92	63	30	83	50	49	64	66	78	95	86.4713	75.4461	81.9124	91.7349	80.9278	63.1556	63.9045	69.7509	77.7122	42.8871	69.0398	71.4494	79.4272	65.8672	0.0076128	0.17185
H24K24.4.2	168.14	150.199	186.081	0.807169	-0.309056	V	904950;905191;907503;908760;910654;910888;911452	905113;905949;907728;909251;910736;911048;911604	+	194	222.5	243.5	222.5	216	158	70	178	96.5	158.5	128	135.5	166	219.5	192.821	180.503	178.086	188.991	190.004	158.39	149.111	149.586	149.985	138.727	138.08	146.688	169.037	152.188	0.00101235	0.0406866
H24K24.4.1	168.14	150.199	186.081	0.807169	-0.309056	V	904963;905191;907503;908760;910654;910888;911452	905113;905949;907728;909251;910736;911048;911604	+	194	222.5	243.5	222.5	216	158	70	178	96.5	158.5	128	135.5	166	219.5	192.821	180.503	178.086	188.991	190.004	158.39	149.111	149.586	149.985	138.727	138.08	146.688	169.037	152.188	0.00101235	0.0406866
H24K24.3a.1	132.029	131.101	132.956	0.986046	-0.0202738	V	911776;911970;913072;914740;915839	911828;912071;913492;915041;916315	+	134.79	169.32	173	143.5	164.88	143.75	58	156.62	88	135.38	113.12	120.38	144.88	181	133.971	137.361	126.525	121.889	145.037	144.105	123.549	131.619	136.773	118.491	122.028	130.319	147.531	125.494	0.858147	1
H24K24.3a.2	132.029	131.101	132.956	0.986046	-0.0202738	V	911776;911970;913072;914740;915839;916455	911828;912071;913492;915041;916313;916460	+	134.79	169.32	173	143.5	164.88	143.75	58	156.62	88	135.38	113.12	120.38	144.88	181	133.971	137.361	126.525	121.889	145.037	144.105	123.549	131.619	136.773	118.491	122.028	130.319	147.531	125.494	0.858147	1
H24K24.3b.1	132.029	131.101	132.956	0.986046	-0.0202738	V	911792;911970;913066;914740;915839;916455	911828;912071;913492;915041;916313;916460	+	134.79	169.32	173	143.5	164.88	143.75	58	156.62	88	135.38	113.12	120.38	144.88	181	133.971	137.361	126.525	121.889	145.037	144.105	123.549	131.619	136.773	118.491	122.028	130.319	147.531	125.494	0.858147	1
H24K24.3b.2	132.029	131.101	132.956	0.986046	-0.0202738	V	911792;911970;913066;914740;915839	911828;912071;913492;915041;916315	+	134.79	169.32	173	143.5	164.88	143.75	58	156.62	88	135.38	113.12	120.38	144.88	181	133.971	137.361	126.525	121.889	145.037	144.105	123.549	131.619	136.773	118.491	122.028	130.319	147.531	125.494	0.858147	1
H24K24.2	47.4112	40.329	54.4934	0.740071	-0.434264	V	919717;920003;921376;922747;923019;924476;925699	919960;920115;921638;922923;923222;924700;925945	+	68	67	75	65	46	46	22	71	26	33	37	37	30	44	67.5868	54.3536	54.8521	55.2108	40.4639	46.1136	46.8633	59.6665	40.4103	28.8832	39.9136	40.0549	30.5489	30.5069	0.00131397	0.0498269
H24K24.6	0	0	0			V	930933	930953	+	0	0	0	0	0	0	0	0	0	0	0	0	0	0	0	0	0	0	0	0	0	0	0	0	0	0	0	0	1	1
Y50D4C.2	6.12165	6.19871	6.04458	1.0255	0.0363258	V	936398;936644;937030;937260;938018;938929	936595;936982;937134;937680;938319;939367	+	4.83	11.7	6	11	2.5	8	4	10.5	6	6.5	5.5	3.5	1.5	6	4.80065	9.4916	4.38817	9.34337	2.19912	8.01976	8.5206	8.82391	9.32546	5.68911	5.93311	3.78898	1.52745	4.16003	0.923855	1
Y50D4C.3	82.0993	79.8337	84.3649	0.94629	-0.0796454	V	939151;940625;942397;942515;944713	939836;941140;942456;943030;945244	-	83	103	125	92	98	65	45	91	51	94	78	71	78	114	82.4957	83.5585	91.4201	78.1446	86.2057	65.1605	95.8568	76.4739	79.2664	82.2733	84.1422	76.8622	79.4272	79.0406	0.38177	1
Y50D4C.6	27.9791	26.7763	29.1818	0.917569	-0.124111	V	946731;948256;949028;949717	947108;948503;949148;949860	-	37	23	42	31	38	34	6	39	12	22	17	30	40	46	36.7752	18.6587	30.7172	26.3313	33.4267	34.084	12.7809	32.7745	18.6509	19.2555	18.3387	32.477	40.7319	31.8936	0.871157	1
Y50D4C.4	176.977	154.693	199.261	0.776336	-0.365247	V	951587;952909;954536;956327;958605;962180;964631	951878;953093;955015;956774;959016;962654;964800	-	227	240	263	229	215	184	70	183	94	136	124	151	175	237	225.621	194.7	192.348	194.512	189.125	184.454	149.111	153.788	146.099	119.034	133.765	163.467	178.202	164.321	0.000101389	0.00702241
Y50D4C.7	0.0556928	0.111386	0	65535	65535	V	970113	970170	-	0	0	0	0	0	1	0	0	0	0	0	0	0	0	0	0	0	0	0	1.00247	0	0	0	0	0	0	0	0	1	1
Y50D4C.8	0.779616	0.503373	1.05586	0.476742	-1.06872	V	970113	970170	+	0	2	5	0	0	0	0	0	1	1	0	1	1	0	0	1.6225	3.6568	0	0	0	0	0	1.55424	0.875248	0	1.08257	1.0183	0	0.162549	0.99931
Y50D4C.10	0.378832	0.0964562	0.661209	0.145879	-2.77716	V	979903	979994	+	1	0	2	1	0	0	0	1	0	0	0	0	0	0.04	0.993924	0	1.46272	0.849398	0	0	0	0.840373	0	0	0	0	0	0.0277336	0.201191	1
Y50D4C.9	0	0	0			V	979919	979994	-	0	0	0	0	0	0	0	0	0	0	0	0	0	0	0	0	0	0	0	0	0	0	0	0	0	0	0	0	1	1
Y50D4C.1a	387.315	405.442	369.188	1.0982	0.135142	V	982534;985096;987096;990236;992925;994205;995272	982710;985475;987192;990657;993168;994330;995404	+	352	472.5	499	439.75	425.5	397	170	450	292.5	512	371.5	414	383.5	531.5	349.861	383.315	364.949	373.523	374.291	397.981	362.126	378.168	454.616	448.127	400.754	448.182	390.517	368.51	0.199817	1
Y50D4C.1b	202.595	216.12	189.07	1.14307	0.192913	V	985114;987096;990236	985475;987192;990925	+	175	244.5	256	207.25	238.5	210	96	249	159.5	256	193.5	216	200.5	291.5	173.937	198.35	187.228	176.038	209.796	210.519	204.494	209.253	247.902	224.063	208.737	233.834	204.169	202.108	0.0477139	0.527527
Y50D4C.11	1.97433	2.09229	1.85638	1.12708	0.172588	V	982811	982906	+	2	3	2	4	0	1	3	1	0	1	1	2	5	2	1.98785	2.43374	1.46272	3.39759	0	1.00247	6.39045	0.840373	0	0.875248	1.07875	2.16513	5.09149	1.38668	1	1
Y50D4C.5	205.073	202.291	207.856	0.973224	-0.0391555	V	998446;1000180;1001151;1003120	998640;1000335;1001919;1003592	-	191	224	283	268	265	254	98	257	128	182	160	185	206	289	189.839	181.72	206.975	227.639	233.107	254.627	208.755	215.976	198.943	159.295	172.599	200.275	209.769	200.375	0.627818	1
R09A1.1	1578.9	1521.72	1636.08	0.930103	-0.104537	V	1008803;1010595;1012120;1014099;1015079;1016368;1017971	1009753;1010779;1013038;1014373;1015158;1017230;1018358	+	1642	1963	2231	1860	1983	1828	564	1844	983	1459	1491	1524	1680	1930	1632.02	1592.48	1631.67	1579.88	1744.35	1832.52	1201.41	1549.65	1527.82	1276.99	1608.41	1649.83	1710.74	1338.14	0.337365	1
R09A1.2	1.9463	2.05531	1.83728	1.11867	0.161786	V	1018337;1018563;1019397;1019921;1020604;1022098;1022301;1022698;1022827	1018505;1018616;1019471;1019976;1020978;1022253;1022562;1022773;1022911	-	1	1	3	3	3	3	0	2	2	1	2	2	2	5	0.993924	0.811248	2.19408	2.54819	2.63895	3.00741	0	1.68075	3.10849	0.875248	2.15749	2.16513	2.03659	3.46669	0.867111	1
R09A1.3	2.57353	3.66552	1.48154	2.47413	1.30692	V	1023782;1024340;1025595;1025809;1026847;1027000	1023943;1024633;1025761;1026044;1026935;1027065	-	1	0	4	1	3	1	4	5	1	5	2	4	4	4	0.993924	0	2.92544	0.849398	2.63895	1.00247	8.5206	4.20186	1.55424	4.37624	2.15749	4.33026	4.07319	2.77336	0.0517094	0.548698
R09A1.5	3.44067	3.68763	3.19371	1.15465	0.207461	V	1027904;1028506;1029170;1029706;1031529	1028161;1028568;1029235;1029822;1031652	-	6	5	1	2	4	3	0	3	2	9	6	4	1	7	5.96354	4.05624	0.731361	1.6988	3.5186	3.00741	0	2.52112	3.10849	7.87723	6.47248	4.33026	1.0183	4.85337	0.454925	1
R09A1.6	0.0599304	0.119861	0	65535	65535	V	1039277	1039326	-	0	0	0	0	0	0	0	0	0	0	1	0	0	0	0	0	0	0	0	0	0	0	0	0	1.07875	0	0	0	1	1
C02E11.1a	661.13	646.952	675.307	0.958011	-0.0618864	V	1042692;1043823;1044896;1045958;1046796;1047503;1048271;1048461	1043045;1044846;1045467;1046746;1047017;1047915;1048406;1048580	-	698.5	806.5	945.5	774.5	771.5	696.5	252	826	447.5	691	587	599.5	698	865.5	694.256	654.271	691.502	657.858	678.65	698.22	536.798	694.148	695.524	604.796	633.224	648.998	710.772	600.085	0.577679	1
C02E11.1b	661.13	646.952	675.307	0.958011	-0.0618864	V	1042692;1043823;1044896;1045958;1046796;1047503;1048271;1048461	1043045;1044846;1045467;1046746;1047017;1047915;1048412;1048577	-	698.5	806.5	945.5	774.5	771.5	696.5	252	826	447.5	691	587	599.5	698	865.5	694.256	654.271	691.502	657.858	678.65	698.22	536.798	694.148	695.524	604.796	633.224	648.998	710.772	600.085	0.577679	1
K10C9.4	0.0601426	0.120285	0	65535	65535	V	1050126;1050848;1051491;1052920	1050293;1051099;1051689;1053014	-	0	0	0	0	0	0	0	0	0	0	0	1	0	0	0	0	0	0	0	0	0	0	0	0	0	1.08257	0	0	1	1
K10C9.9	0.476762	0.621395	0.332129	1.87094	0.903766	V	1054604;1055034;1055630	1054663;1055123;1055773	-	0	1	0	1	0	0	0	2	0	2	1	1	0	0	0	0.811248	0	0.849398	0	0	0	1.68075	0	1.7505	1.07875	1.08257	0	0	0.525757	1
K10C9.11	0	0	0			V	1055204	1055281	-	0	0	0	0	0	0	0	0	0	0	0	0	0	0	0	0	0	0	0	0	0	0	0	0	0	0	0	0	1	1
K10C9.12	0	0	0			V	1055204	1055281	+	0	0	0	0	0	0	0	0	0	0	0	0	0	0	0	0	0	0	0	0	0	0	0	0	0	0	0	0	1	1
K10C9.8	3.41929	3.46182	3.37676	1.02519	0.0358927	V	1056548;1056689;1057754;1058393;1058576;1058790	1056636;1057001;1057897;1058525;1058742;1058987	-	4	4	5	5	2	4	1	4	2	3	5	4	2	6	3.97569	3.24499	3.6568	4.24699	1.7593	4.00988	2.13015	3.36149	3.10849	2.62574	5.39373	4.33026	2.03659	4.16003	1	1
K10C9.3	406.541	404.329	408.753	0.989177	-0.0156994	V	1061595;1061937;1065111;1065313;1067737	1061880;1062062;1065264;1065468;1067908	+	415	460	544.5	537	459	457	170	495	248.5	403	339.5	378	408	682	412.478	373.174	398.226	456.127	403.759	458.129	362.126	415.984	386.23	352.725	366.234	409.21	415.465	472.857	0.919249	1
K10C9.6	0	0	0			V	1062588;1062703;1064104	1062658;1063151;1064591	-	0	0	0	0	0	0	0	0	0	0	0	0	0	0	0	0	0	0	0	0	0	0	0	0	0	0	0	0	1	1
K10C9.7	0	0	0			V	1065679;1066103;1066329;1067336;1067496	1065891;1066285;1066473;1067444;1067673	-	0	0	0	0	0	0	0	0	0	0	0	0	0	0	0	0	0	0	0	0	0	0	0	0	0	0	0	0	1	1
K10C9.1	2.19796	2.43458	1.96135	1.24128	0.311825	V	1075200;1079343	1075361;1079770	+	2	2	2.5	1	4	3	0	2	3.5	2	4.5	0	1	6	1.98785	1.6225	1.8284	0.849398	3.5186	3.00741	0	1.68075	5.43985	1.7505	4.85436	0	1.0183	4.16003	0.63822	1
K10C9.10	0	0	0			V	1079641	1079661	+	0	0	0	0	0	0	0	0	0	0	0	0	0	0	0	0	0	0	0	0	0	0	0	0	0	0	0	0	1	1
Y50D4B.7	0.0601426	0.120285	0	65535	65535	V	1081621;1081843;1081955;1082130;1082530;1082670;1082783;1082955;1083635;1083791;1084099	1081800;1081911;1082080;1082371;1082620;1082741;1082908;1083199;1083739;1084052;1084203	-	0	0	0	0	0	0	0	0	0	0	0	1	0	0	0	0	0	0	0	0	0	0	0	0	0	1.08257	0	0	1	1
Y50D4B.6	0.116715	0.233429	0	65535	65535	V	1084316;1085110;1085460;1085624;1086090;1086242;1086985;1087137	1084502;1085414;1085580;1085807;1086199;1086496;1087090;1087272	+	0	0	0	0	0	0	0	0	0	0	0	1	1	0	0	0	0	0	0	0	0	0	0	0	0	1.08257	1.0183	0	0.522489	1
Y50D4B.5	0	0	0			V	1088283;1088473;1088661;1089276;1089425;1089744	1088430;1088612;1089070;1089381;1089626;1089891	+	0	0	0	0	0	0	0	0	0	0	0	0	0	0	0	0	0	0	0	0	0	0	0	0	0	0	0	0	1	1
Y50D4B.4	0.0863469	0.172694	0	65535	65535	V	1092679;1092816;1092996;1093273;1093444;1093560;1094312;1094616;1094891;1095009	1092731;1092949;1093231;1093398;1093515;1093656;1094565;1094756;1094962;1095116	+	0	0	0	0	0	0	0	0	1	0	0	0	0	0	0	0	0	0	0	0	0	0	1.55424	0	0	0	0	0	1	1
Y50D4B.3	0.143658	0.111386	0.17593	0.633125	-0.659439	V	1095362;1095861;1096138;1096309;1096424;1097812;1098111;1098399;1098514;1098873	1095446;1096096;1096263;1096380;1096520;1098065;1098236;1098467;1098613;1098951	+	0	0	0	0	1	1	0	0	0	0	0	0	0	0	0	0	0	0	0.87965	1.00247	0	0	0	0	0	0	0	0	1	1
Y50D4B.2	9.98032	8.88552	11.0751	0.802295	-0.317795	V	1102007;1103337;1103941	1102073;1103817;1104046	+	13	12	15	8	17	13	1	9	10	4	7	11	15	5	12.921	9.73498	10.9704	6.79518	14.954	13.0321	2.13015	7.56335	15.5424	3.50099	7.55123	11.9082	15.2745	3.46669	0.209073	1
Y50D4B.1	0.47605	0.502311	0.449789	1.11677	0.159332	V	1112958;1113050	1113005;1113145	+	1	0.5	0	1	0	0	0	0	0	1.5	2	0.5	0.5	0	0.993924	0.405624	0	0.849398	0	0	0	0	0	1.31287	2.15749	0.541283	0.509149	0	1	1
Y50D4B.8	0.0863469	0.172694	0	65535	65535	V	1115573	1115791	+	0	0	0	0	0	0	0	0	1	0	0	0	0	0	0	0	0	0	0	0	0	0	1.55424	0	0	0	0	0	1	1
W07B8.3	6.87362	8.28764	5.4596	1.51799	0.602167	V	1116327;1122043;1123495;1127067;1127954;1128984	1116449;1122150;1123731;1127276;1128045;1129352	+	4	12.5	5	5	6	3	6	12	1	17.5	12	5.5	2.5	15	3.97569	10.1406	3.6568	4.24699	5.2779	3.00741	12.7809	10.0845	1.55424	15.3168	12.945	5.95411	2.54574	10.4001	0.0722714	0.66219
W07B8.4	0	0	0			V	1130088;1130562;1131469	1130513;1130803;1131930	-	0	0	0	0	0	0	0	0	0	0	0	0	0	0	0	0	0	0	0	0	0	0	0	0	0	0	0	0	1	1
W07B8.5	3.33332	4.47135	2.19528	2.0368	1.02631	V	1132597;1133069;1133497	1133020;1133310;1133993	-	2	7	1	2	1	1	4	9	1	7	3	4	3	7	1.98785	5.67874	0.731361	1.6988	0.87965	1.00247	8.5206	7.56335	1.55424	6.12673	3.23624	4.33026	3.05489	4.85337	0.0432987	0.497482
W07B8.1	0.294772	0.390759	0.198785	1.96574	0.975071	V	1134603;1134735;1135029;1136392;1136687;1139041	1134689;1134974;1135164;1136633;1136932;1139171	+	1	0	0	0	0	0	1	0	0	0	0	0	0	2	0.993924	0	0	0	0	0	2.13015	0	0	0	0	0	0	1.38668	1	1
T21H3.9	0	0	0			V	1140917	1141004	-	0	0	0	0	0	0	0	0	0	0	0	0	0	0	0	0	0	0	0	0	0	0	0	0	0	0	0	0	1	1
T21H3.4	4.45489	4.95977	3.95001	1.25563	0.328415	V	1141770;1141974;1142712;1143022;1143458;1144789;1145019;1146140	1141929;1142173;1142857;1143154;1143675;1144870;1145238;1146492	+	9	4	2	2	5	1	4	5	4	7	4	3	4	10	8.94531	3.24499	1.46272	1.6988	4.39825	1.00247	8.5206	4.20186	6.21698	6.12673	4.31499	3.2477	4.07319	6.93339	0.42736	1
T21H3.11	17.9349	19.2028	16.667	1.15214	0.204321	V	1150906	1153207	+	24	13	29	14	18	16	16	16	12	15	21	18	17	26	23.8542	10.5462	21.2095	11.8916	15.8337	16.0395	34.0824	13.446	18.6509	13.1287	22.6537	19.4862	17.3111	18.0268	0.626239	1
T21H3.3	1090.41	1161.28	1019.54	1.13902	0.187798	V	1156271;1156623;1156959;1157164	1156341;1156861;1157106;1158063	+	904	1162	1391	1277.5	1312	1036.5	584	1294	750	1444	1107	1088	1032	1772	898.507	942.67	1017.32	1085.11	1154.1	1039.06	1244.01	1087.44	1165.68	1263.86	1194.17	1177.83	1050.88	1228.6	0.0899625	0.744973
T21H3.5	0.61737	0.742659	0.492082	1.50922	0.593802	V	1158251;1159542;1160442;1161168;1164094	1158386;1159873;1160643;1161562;1164293	-	0	0	1	1	1	0	0	1.5	1	0	2	0	1	1	0	0	0.731361	0.849398	0.87965	0	0	1.26056	1.55424	0	2.15749	0	1.0183	0.693339	0.768818	1
T21H3.6	0.0233437	0.0466874	0	65535	65535	V	1164211	1164356	-	0	0	0	0	0	0	0	0.5	0	0	0	0	0	0	0	0	0	0	0	0	0	0.420186	0	0	0	0	0	0	1	1
T21H3.8	0	0	0			V	1165128	1165196	-	0	0	0	0	0	0	0	0	0	0	0	0	0	0	0	0	0	0	0	0	0	0	0	0	0	0	0	0	1	1
T21H3.2	37.6465	46.2243	29.0688	1.59017	0.669178	V	1170129;1170336;1171002;1173082;1174588;1174765	1170287;1170532;1172436;1173579;1174711;1174814	+	38	58	38	23	15	29	27	56	20	63	54	46	30	83	37.7691	47.0524	27.7917	19.5361	13.1947	29.0716	57.5141	47.0609	31.0849	55.1406	58.2523	49.798	30.5489	57.5471	1.11589e-05	0.00125313
T21H3.10	0	0	0			V	1172727	1172934	-	0	0	0	0	0	0	0	0	0	0	0	0	0	0	0	0	0	0	0	0	0	0	0	0	0	0	0	0	1	1
T21H3.7	0.365629	0.356544	0.374715	0.951508	-0.0717116	V	1172769	1172909	+	1	0	0	0	1	0	1	0	0	0	1	0	0	0	0.993924	0	0	0	0.87965	0	2.13015	0	0	0	1.07875	0	0	0	0.668233	1
T21H3.1a.1	0.374446	0.559061	0.189832	2.94503	1.55828	V	1176722;1177145;1178356;1178754	1177096;1177270;1178703;1178864	+	0	1.17	0	0	0	0.83	0	0.83	0.5	0	0.83	0	1	1.17	0	0.94916	0	0	0	0.83205	0	0.697509	0.777122	0	0.89536	0	1.0183	0.811206	0.448349	1
T21H3.1a.2	0.374446	0.559061	0.189832	2.94503	1.55828	V	1176724;1177145;1178356;1178754	1177096;1177270;1178703;1178864	+	0	1.17	0	0	0	0.83	0	0.83	0.5	0	0.83	0	1	1.17	0	0.94916	0	0	0	0.83205	0	0.697509	0.777122	0	0.89536	0	1.0183	0.811206	0.448349	1
T21H3.1b	0.133724	0.15874	0.108707	1.46025	0.546219	V	1178360;1178754	1178703;1178864	+	0	0.67	0	0	0	0.33	0	0.33	0	0	0.33	0	0	0.67	0	0.543536	0	0	0	0.330815	0	0.277323	0	0	0.355986	0	0	0.464537	1	1
F25A2.1	0.131627	0.0933747	0.16988	0.549653	-0.863408	V	1179604;1179994;1180652;1181450	1179949;1180119;1180993;1181548	+	0	0	0	1	0	0	0	1	0	0	0	0	0	0	0	0	0	0.849398	0	0	0	0.840373	0	0	0	0	0	0	1	1
Y50D4A.8	0	0	0			V	1183343	1183492	+	0	0	0	0	0	0	0	0	0	0	0	0	0	0	0	0	0	0	0	0	0	0	0	0	0	0	0	0	1	1
Y50D4A.3	0.111655	0.0770376	0.146272	0.526673	-0.92502	V	1183996;1184168;1184499	1184094;1184454;1184543	-	0	0	1	0	0	0	0	0	0	0	0	0	0	1	0	0	0.731361	0	0	0	0	0	0	0	0	0	0	0.693339	1	1
Y50D4A.7	0	0	0			V	1184232	1184380	+	0	0	0	0	0	0	0	0	0	0	0	0	0	0	0	0	0	0	0	0	0	0	0	0	0	0	0	0	1	1
Y50D4A.4	123.424	128.275	118.573	1.08182	0.113461	V	1184876;1186333;1187202;1188335;1192765;1192983;1194619;1195549;1195725	1185148;1186618;1187369;1188759;1192905;1193104;1194785;1195659;1196118	-	120.5	144	178.5	127.5	133.5	134.5	56	145.5	87	147.5	117.5	107.5	149	171.5	119.768	116.82	130.548	108.298	117.433	134.832	119.288	122.274	135.219	129.099	126.753	116.376	151.726	118.908	0.384181	1
Y50D4A.2b	49.5854	46.9297	52.2411	0.89833	-0.154683	V	1196060;1196318;1196476;1196899	1196083;1196428;1196842;1197142	+	48.33	55.5	75	68.83	62.33	45.5	29.33	58.67	22.67	47.5	36.5	51	43.33	71.33	48.0363	45.0243	54.8521	58.464	54.8286	45.6124	62.4773	49.3047	35.2347	41.5743	39.3742	55.2109	44.1228	49.4559	0.218634	1
Y50D4A.2a.2	49.4231	46.9297	51.9166	0.903944	-0.145694	V	1196308;1196476;1196899	1196428;1196842;1197142	+	48.33	53.5	75	68.83	62.33	45.5	29.33	58.67	22.67	47.5	36.5	51	43.33	71.33	48.0363	43.4018	54.8521	58.464	54.8286	45.6124	62.4773	49.3047	35.2347	41.5743	39.3742	55.2109	44.1228	49.4559	0.253087	1
Y50D4A.2a.1	49.4231	46.9297	51.9166	0.903944	-0.145694	V	1196318;1196476;1196899	1196428;1196842;1197142	+	48.33	53.5	75	68.83	62.33	45.5	29.33	58.67	22.67	47.5	36.5	51	43.33	71.33	48.0363	43.4018	54.8521	58.464	54.8286	45.6124	62.4773	49.3047	35.2347	41.5743	39.3742	55.2109	44.1228	49.4559	0.253087	1
Y50D4A.9	0.0385188	0.0770376	0	65535	65535	V	1197814	1198060	+	0	0	0	0	0	0	0	0	0	0	0	0	0	1	0	0	0	0	0	0	0	0	0	0	0	0	0	0.693339	1	1
Y50D4A.6	1.49541	1.46811	1.52271	0.964142	-0.0526821	V	1197816;1198211;1198901	1197958;1198335;1199042	-	1	0	2	4	2	1	0	3	1	0	2	3	2	1	0.993924	0	1.46272	3.39759	1.7593	1.00247	0	2.52112	1.55424	0	2.15749	3.2477	2.03659	0.693339	1	1
Y50D4A.5	14.7591	12.5361	16.982	0.738199	-0.437918	V	1206952;1207309;1207488	1206976;1207440;1207776	+	21	12.5	25	29.5	12	16.5	8	18	3	16.5	10.5	8	13	17	20.8724	10.1406	18.284	25.0572	10.5558	16.5408	17.0412	15.1267	4.66273	14.4416	11.3268	8.66053	13.2379	11.7868	0.0863511	0.728318
Y50D4A.1a	106.118	100.321	111.915	0.896405	-0.157778	V	1207889;1208033;1209045;1210317;1212196;1213987;1214828;1215004;1218674	1207973;1208123;1209230;1210622;1212568;1214076;1214946;1215110;1219867	+	105	121.5	151.5	146	138.5	98	64	116.5	55	103	87.5	93	102.5	137.5	104.362	98.5666	110.801	124.012	121.831	98.2421	136.33	97.9034	85.4834	90.1505	94.3903	100.679	104.375	95.3341	0.106305	0.81184
Y50D4A.1b	96.9437	93.4804	100.407	0.931016	-0.103123	V	1209044;1210317;1212196;1213987;1214828;1215004;1218674	1209230;1210622;1212568;1214076;1214946;1215110;1219867	+	96	107.5	137.5	137	116.5	91	62	104.5	53	96	80.5	85	95.5	126.5	95.4167	87.2092	100.562	116.367	102.479	91.2248	132.069	87.8189	82.3749	84.0238	86.8391	92.0181	97.2474	87.7074	0.208358	1
Y50D4A.10	2.21828	2.20254	2.23402	0.985906	-0.0204781	V	1219936;1220441	1219973;1220558	-	2	2	2	2	5	2	2	1	1	3.33	6	1	0	1	1.98785	1.6225	1.46272	1.6988	4.39825	2.00494	4.2603	0.840373	1.55424	2.91458	6.47248	1.08257	0	0.693339	0.737714	1
Y50D4A.11b	0.218033	0.436066	0	65535	65535	V	1221313	1221334	-	0	0	0	0	0	0	0	0	0.5	0	1	0.5	1.5	0	0	0	0	0	0	0	0	0	0.777122	0	1.07875	0.541283	1.52745	0	0.177564	1
Y50D4A.11a	0.101531	0.203062	0	65535	65535	V	1221347	1221368	-	0	0	0	0	0	0	0	0	0.5	0	0	0.5	0.5	0	0	0	0	0	0	0	0	0	0.777122	0	0	0.541283	0.509149	0	0.519157	1
C39F7.2a	196.239	207.125	185.354	1.11745	0.160215	V	1223897;1224937;1225084;1225642;1225962;1226842;1226958;1227352;1233212;1233320;1233762;1234910;1235203	1224139;1225036;1225285;1225905;1226107;1226883;1227114;1227681;1233271;1233446;1234197;1235017;1235445	-	178.5	196	255	229.5	237.5	202.5	90.5	235	150	254.83	195	194.5	194	283	177.415	159.005	186.497	194.937	208.917	203	192.779	197.488	233.137	223.039	210.356	210.559	197.55	196.215	0.0905457	0.747875
C39F7.2b	194.003	205.101	182.904	1.12136	0.165243	V	1223897;1224937;1225084;1225642;1225962;1226958;1227352;1233212;1233320;1233762;1234910;1235203	1224139;1225036;1225285;1225905;1226107;1227114;1227681;1233271;1233446;1234197;1235017;1235445	-	174.5	194	253	226.5	234.5	201.5	89.5	231	147	254.83	194	191.5	192	282	173.44	157.382	185.034	192.389	206.278	201.998	190.648	194.126	228.474	223.039	209.277	207.311	195.513	195.522	0.078945	0.688775
C39F7.8	3.68505	4.06812	3.30197	1.23203	0.301033	V	1230820	1230968	-	6	3	4	3	3	3	5	4	2	6	2	3	3	4	5.96354	2.43374	2.92544	2.54819	2.63895	3.00741	10.6508	3.36149	3.10849	5.25149	2.15749	3.2477	3.05489	2.77336	0.798539	1
C39F7.6	0.675902	0.417271	0.934534	0.446501	-1.16326	V	1236858	1236909	-	3	1	0	0	1	2	0	0	0	2	0	0	0	0	2.98177	0.811248	0	0	0.87965	2.00494	0	0	0	1.7505	0	0	0	0	0.533554	1
C39F7.1	1.25324	2.02044	0.486031	4.15702	2.05555	V	1260109;1260453;1261814;1262357	1260165;1260569;1262308;1262587	+	0	0	1	2	0	2	0	2	3	4	3	0	1	3	0	0	0.731361	1.6988	0	2.00494	0	1.68075	4.66273	3.50099	3.23624	0	1.0183	2.08002	0.0246303	0.359351
C39F7.4	689.922	721.948	657.895	1.09736	0.134037	V	1262620;1263251;1263507;1263656;1263758;1263934	1263202;1263451;1263602;1263703;1263878;1263989	-	639	728	931	812	788	691	373	772	447	884	703	653	662	1087	635.117	590.589	680.897	689.711	693.164	692.707	794.546	648.768	694.747	773.719	758.359	706.916	674.113	753.659	0.213916	1
C39F7.7	0	0	0			V	1264510	1264561	+	0	0	0	0	0	0	0	0	0	0	0	0	0	0	0	0	0	0	0	0	0	0	0	0	0	0	0	0	1	1
C39F7.5	77.4332	80.7154	74.1509	1.08853	0.12238	V	1264773;1264884;1266034;1267134;1268741;1269577;1269870	1264835;1264977;1266568;1267508;1269314;1269811;1270104	+	85	91	105	81	76	71	37	76	52	85	86	85	83	127	84.4835	73.8236	76.7929	68.8012	66.8534	71.1754	78.8156	63.8683	80.8207	74.3961	92.7722	92.0181	84.5187	88.054	0.325453	1
Y75B7B.1	3.54719	4.29734	2.79705	1.53638	0.619539	V	1270911;1271065;1272041;1272498;1272853	1271010;1271323;1272447;1272803;1272972	+	3	4	7	0	3	5	1	0	1	5	5	7	9	5	2.98177	3.24499	5.11953	0	2.63895	5.01235	2.13015	0	1.55424	4.37624	5.39373	7.57796	9.16468	3.46669	0.22312	1
Y75B7B.2	0.323825	0.119861	0.52779	0.227099	-2.1386	V	1274210;1274861;1275776;1275948	1274810;1275019;1275835;1276006	-	0	0	0	0	3	0	0	0	0	0	1	0	0	0	0	0	0	0	2.63895	0	0	0	0	0	1.07875	0	0	0	0.344316	1
ZK1005.1a	200.148	205.325	194.971	1.0531	0.0746483	V	1276416;1276794;1277490;1277971;1278802;1279093;1281507;1281698;1283460;1283708;1285597	1276734;1277438;1277921;1278313;1279046;1281387;1281620;1283409;1283658;1284261;1285700	-	213.5	255	251	199.5	230.5	201.5	86	251	128.5	228.5	227.5	211	190	266.5	212.203	206.868	183.572	169.455	202.759	201.998	183.193	210.934	199.72	199.994	245.415	228.421	193.477	184.775	0.382752	1
ZK1005.1b	200.102	205.232	194.971	1.05263	0.0739921	V	1276416;1276794;1277490;1277971;1278802;1279093;1281698;1283460;1283708;1285597	1276734;1277438;1277921;1278313;1279046;1281387;1283409;1283658;1284261;1285700	-	213.5	255	251	199.5	230.5	201.5	86	250	128.5	228.5	227.5	211	190	266.5	212.203	206.868	183.572	169.455	202.759	201.998	183.193	210.093	199.72	199.994	245.415	228.421	193.477	184.775	0.382628	1
ZK1005.2	0	0	0			V	1279491	1279521	+	0	0	0	0	0	0	0	0	0	0	0	0	0	0	0	0	0	0	0	0	0	0	0	0	0	0	0	0	1	1
F16B3.1	40.5757	47.5371	33.6142	1.4142	0.499983	V	1289373;1290013;1291338;1291666;1292314;1293124;1293495;1293654;1294497;1295244;1297529;1298404;1298578;1298950;1299130	1289855;1290350;1291622;1292263;1292488;1293448;1293608;1293777;1294520;1295416;1297644;1298532;1298690;1299067;1299332	-	46	42	38	36	34	36	23	51	40	68	51	36	33	73	45.7205	34.0724	27.7917	30.5783	29.9081	36.0889	48.9935	42.859	62.1698	59.5168	55.0161	38.9724	33.6038	50.6137	0.000717189	0.0312334
F16B3.4	0.0601426	0.120285	0	65535	65535	V	1292861	1292930	+	0	0	0	0	0	0	0	0	0	0	0	1	0	0	0	0	0	0	0	0	0	0	0	0	0	1.08257	0	0	1	1
F16B3.2	0.457713	0.31436	0.601066	0.523004	-0.935105	V	1315105;1315684	1315526;1315911	+	0	1	3	0	0	0	0	0	0	2	1	0	0	0	0	0.811248	2.19408	0	0	0	0	0	0	1.7505	1.07875	0	0	0	0.48802	1
F16B3.3a	4.14492	5.4254	2.86443	1.89406	0.921482	V	1315645;1316594;1316804;1316964;1317775	1315911;1316712;1316901;1317031;1317919	-	2.5	4.5	3.5	3	3.5	4.5	3	6	4.5	6.5	4.5	4.5	4.5	8.5	2.48481	3.65062	2.55976	2.54819	3.07877	4.51111	6.39045	5.04224	6.9941	5.68911	4.85436	4.87155	4.58234	5.89338	0.052468	0.554019
F16B3.3b	4.14492	5.4254	2.86443	1.89406	0.921482	V	1315645;1316594;1316804;1316964;1317775	1315911;1316712;1316919;1317031;1317897	-	2.5	4.5	3.5	3	3.5	4.5	3	6	4.5	6.5	4.5	4.5	4.5	8.5	2.48481	3.65062	2.55976	2.54819	3.07877	4.51111	6.39045	5.04224	6.9941	5.68911	4.85436	4.87155	4.58234	5.89338	0.052468	0.554019
Y75B7AL.9	0	0	0			V	1326450	1326538	+	0	0	0	0	0	0	0	0	0	0	0	0	0	0	0	0	0	0	0	0	0	0	0	0	0	0	0	0	1	1
Y75B7AL.2	8.52713	7.0979	9.95637	0.712901	-0.488227	V	1332442;1333053;1333993;1335741;1356932;1357064;1357598;1357760;1358031	1332814;1333312;1334238;1335938;1357021;1357173;1357712;1357821;1358164	-	12	18	14	6	9	5	4	7	4	9	5	5	9	15	11.9271	14.6025	10.2391	5.09639	7.91685	5.01235	8.5206	5.88261	6.21698	7.87723	5.39373	5.41283	9.16468	10.4001	0.1308	0.904218
Y75B7AL.6	0.797174	0.92709	0.667259	1.3894	0.474462	V	1338279	1338335	+	1	0	2	0	1	0	1	0	0	0	1	0	3	3	0.993924	0	1.46272	0	0.87965	0	2.13015	0	0	0	1.07875	0	3.05489	2.08002	0.789438	1
Y75B7AL.8	0	0	0			V	1338279	1338335	-	0	0	0	0	0	0	0	0	0	0	0	0	0	0	0	0	0	0	0	0	0	0	0	0	0	0	0	0	1	1
Y75B7AL.7	0.356861	0	0.713721	0	65535	V	1348197	1348249	-	2	0	1	1	0	0	0	0	0	0	0	0	0	0	1.98785	0	0.731361	0.849398	0	0	0	0	0	0	0	0	0	0	0.0364426	0.449866
Y75B7AL.1	13.2608	14.3363	12.1853	1.17652	0.234529	V	1352126;1353108;1354232;1354997;1355877;1356059;1356261	1352260;1353402;1354947;1355129;1356014;1356193;1356588	+	14	9	19	19	11	14	14	19	10	12	8	11	12	15	13.9149	7.30123	13.8959	16.1386	9.67615	14.0346	29.8221	15.9671	15.5424	10.503	8.62997	11.9082	12.2196	10.4001	0.703262	1
Y75B7AL.3	12.7085	15.6702	9.74682	1.60773	0.685022	V	1358186;1359179;1360114;1360863;1360996;1361218	1358676;1359244;1360446;1360940;1361163;1361318	-	14	17	11	7	8	7	20	21	6	15	12	9	7	31	13.9149	13.7912	8.04497	5.94578	7.0372	7.01729	42.603	17.6478	9.32546	13.1287	12.945	9.74309	7.12808	21.4935	0.0247103	0.360065
Y75B7AL.5	0	0	0			V	1371265	1371363	+	0	0	0	0	0	0	0	0	0	0	0	0	0	0	0	0	0	0	0	0	0	0	0	0	0	0	0	0	1	1
Y75B7AL.4a	928.32	936.698	919.942	1.01821	0.0260413	V	1373589;1374062;1374861;1376602;1377836;1379695;1381500;1382125;1383117	1373846;1374163;1375479;1376849;1378455;1380430;1381697;1382601;1383239	-	894	1110.5	1220.5	974.5	1239	1116	344	1246.25	688.5	915.5	774.5	903.5	1113	1028.5	888.568	900.891	892.626	827.738	1089.89	1118.76	732.772	1047.31	1070.1	801.289	835.489	978.098	1133.36	713.099	0.85847	1
Y75B7AL.4b	158.343	155.383	161.303	0.963299	-0.0539445	V	1373589;1382125;1383117	1373846;1382601;1383239	-	166.5	191.5	225	158.5	212	199	66	204.75	106.5	153.5	124.5	137.5	179	174.5	165.488	155.354	164.556	134.63	186.486	199.492	140.59	172.066	165.527	134.351	134.304	148.853	182.275	120.988	0.517919	1
Y75B7AR.1	11.1175	14.9839	7.25107	2.06643	1.04714	V	1391163;1391563;1391943	1391278;1391882;1392056	-	3	16	9	12	4	5	10	17	10	23	18	12	8	26	2.98177	12.98	6.58225	10.1928	3.5186	5.01235	21.3015	14.2863	15.5424	20.1307	19.4174	12.9908	8.14638	18.0268	0.000508557	0.0241058
R12A1.2	7.96914	9.53208	6.40621	1.48794	0.573321	V	1393125;1394615;1394780;1394999;1395718;1395983;1397130;1402642;1406862;1411430	1393449;1394729;1394951;1395248;1395925;1396101;1397235;1402765;1406930;1411616	-	5	10	6	13	4	7	7	15	6	10	12	6	6	11	4.96962	8.11248	4.38817	11.0422	3.5186	7.01729	14.9111	12.6056	9.32546	8.75248	12.945	6.4954	6.10978	7.62673	0.121843	0.868461
R12A1.5	0	0	0			V	1412607	1412702	+	0	0	0	0	0	0	0	0	0	0	0	0	0	0	0	0	0	0	0	0	0	0	0	0	0	0	0	0	1	1
R12A1.3	30.3686	39.0356	21.7016	1.79875	0.846991	V	1422796;1423914;1424250;1425289;1425446;1425636	1423168;1424200;1424441;1425395;1425588;1425717	-	16	60	20	20	14	27	24	44	20	50	56	34	18	66	15.9028	48.6749	14.6272	16.988	12.3151	27.0667	51.1236	36.9764	31.0849	43.7624	60.4098	36.8072	18.3294	45.7604	2.9952e-06	0.000417408
R12A1.4	26.3902	30.9318	21.8485	1.41574	0.501556	V	1427650;1427872;1428751;1428924;1429186;1430083;1431615;1431976	1427807;1427981;1428883;1429065;1429418;1430595;1431909;1432137	-	25	17	41	24	23	27	19	25	24	36	24	29	34	42	24.8481	13.7912	29.9858	20.3855	20.2319	27.0667	40.4729	21.0093	37.3019	31.5089	25.8899	31.3944	34.6221	29.1202	0.0194001	0.315076
R09B5.1	0	0	0			V	1434341;1434777;1435721;1436122;1436460;1436865	1434579;1435429;1435804;1436246;1436550;1437049	-	0	0	0	0	0	0	0	0	0	0	0	0	0	0	0	0	0	0	0	0	0	0	0	0	0	0	0	0	1	1
R09B5.11	6.18318	7.70772	4.65865	1.6545	0.726391	V	1439205;1439342;1439897;1440128;1440248;1441158;1441652	1439293;1439423;1440075;1440200;1440836;1441594;1441871	+	4	8	8	2	6	7	2	6	3	14	10	5	8	17	3.97569	6.48998	5.85089	1.6988	5.2779	7.01729	4.2603	5.04224	4.66273	12.2535	10.7875	5.41283	8.14638	11.7868	0.0253779	0.364557
R09B5.13	0.155021	0.310043	0	65535	65535	V	1442588;1442737	1442685;1442876	+	0	0	0	0	0	0	0	0	0	0	1	0	1	1	0	0	0	0	0	0	0	0	0	0	1.07875	0	1.0183	0.693339	0.308422	1
R09B5.2	0	0	0			V	1443970;1444220	1444171;1444286	-	0	0	0	0	0	0	0	0	0	0	0	0	0	0	0	0	0	0	0	0	0	0	0	0	0	0	0	0	1	1
R09B5.10	0	0	0			V	1445381;1445687	1445441;1445832	+	0	0	0	0	0	0	0	0	0	0	0	0	0	0	0	0	0	0	0	0	0	0	0	0	0	0	0	0	1	1
R09B5.9	4.66514	6.5547	2.77558	2.36156	1.23974	V	1447222;1447404	1447325;1447707	+	3	7	0	2	4	1	3	12	3	12	8	5	8	6	2.98177	5.67874	0	1.6988	3.5186	1.00247	6.39045	10.0845	4.66273	10.503	8.62997	5.41283	8.14638	4.16003	0.00280617	0.0875363
R09B5.8	7.54776	9.44049	5.65504	1.66939	0.739325	V	1448031;1448489	1448142;1448794	+	4	11	8	5	6	5	5	9	2	19	10	12	7	16	3.97569	8.92373	5.85089	4.24699	5.2779	5.01235	10.6508	7.56335	3.10849	16.6297	10.7875	12.9908	7.12808	11.0934	0.0231653	0.347084
R09B5.3	0.087965	0	0.17593	0	65535	V	1449667;1450114	1449948;1450189	-	0	0	0	0	1	0	0	0	0	0	0	0	0	0	0	0	0	0	0.87965	0	0	0	0	0	0	0	0	0	0.404438	1
R09B5.7a	0.0673262	0.0466874	0.087965	0.53075	-0.913897	V	1451634;1451869;1451977;1452361;1454148	1451822;1451928;1452171;1452477;1454318	+	0	0	0	0	0.5	0	0	0.5	0	0	0	0	0	0	0	0	0	0	0.439825	0	0	0.420186	0	0	0	0	0	0	1	1
R09B5.7b	0.0673262	0.0466874	0.087965	0.53075	-0.913897	V	1451634;1451869;1451977;1452361;1452970;1454148	1451822;1451928;1452171;1452477;1453241;1454340	+	0	0	0	0	0.5	0	0	0.5	0	0	0	0	0	0	0	0	0	0	0.439825	0	0	0.420186	0	0	0	0	0	0	1	1
R09B5.14	0	0	0			V	1454942	1454962	-	0	0	0	0	0	0	0	0	0	0	0	0	0	0	0	0	0	0	0	0	0	0	0	0	0	0	0	0	1	1
R09B5.12	0.0466874	0.0933747	0	65535	65535	V	1455062;1455216;1455564;1455996;1456154;1456511	1455151;1455353;1455940;1456109;1456465;1456646	+	0	0	0	0	0	0	0	1	0	0	0	0	0	0	0	0	0	0	0	0	0	0.840373	0	0	0	0	0	0	1	1
R09B5.6	4.82678	5.74894	3.90462	1.47234	0.558113	V	1460369;1460783;1460933;1461395	1460660;1460886;1461339;1461614	+	6	3	7	5	2	7	3	8	3	5	5	6	3	11	5.96354	2.43374	5.11953	4.24699	1.7593	7.01729	6.39045	6.72298	4.66273	4.37624	5.39373	6.4954	3.05489	7.62673	0.170799	1
R09B5.4	3.2509	3.48078	3.02102	1.15219	0.204375	V	1462013;1462880;1463605;1463878;1464270;1464553	1462382;1463552;1463825;1463940;1464423;1464777	-	4	3	6	3	2	6	2	5	2	2	2	4	2	5	3.97569	2.43374	4.38817	2.54819	1.7593	6.01482	4.2603	4.20186	3.10849	1.7505	2.15749	4.33026	2.03659	3.46669	0.791898	1
R09B5.5	0.242107	0.308284	0.17593	1.75231	0.809259	V	1464990;1465118;1465333	1465067;1465288;1466350	+	0	0	0	0	1	1	0	0	0	0	1	0	0	1	0	0	0	0	0.87965	1.00247	0	0	0	0	1.07875	0	0	0.693339	1	1
F53E2.1	216.991	220.911	213.071	1.0368	0.0521333	V	1467744;1468939;1469571;1470902	1468134;1469518;1469755;1471102	+	210	266	253	286	242	211	126	234	150	231	204	208	200	328	208.724	215.792	185.034	242.928	212.875	211.521	268.399	196.647	233.137	202.182	220.064	225.174	203.659	227.415	0.721436	1
C38C3.5a.2	556.721	552.154	561.288	0.983727	-0.0236707	V	1475072;1475312;1475561;1475841;1476001	1475141;1475407;1475787;1475940;1476768	+	560.25	592.3	809	706.25	656.55	596.4	272.2	646.8	382.4	582.63	451.8	502.9	555.8	787.6	556.846	480.502	591.671	599.887	577.534	597.873	579.827	543.553	594.343	509.946	487.378	544.422	565.97	546.074	0.729472	1
C38C3.5b.2	254.39	269.31	239.469	1.12461	0.169427	V	1475072;1475312;1475561;1475841;1476001;1479203	1475141;1475407;1475787;1475940;1476044;1479581	+	219.08	286.97	324.83	278.08	310.38	280.9	118.53	306.63	197.23	300.63	229.47	240.73	254.47	425.6	217.749	232.804	237.568	236.2	273.026	281.594	252.487	257.683	306.544	263.126	247.54	260.606	259.126	295.085	0.0623959	0.615423
C38C3.5a.1	556.721	552.154	561.288	0.983727	-0.0236707	V	1475086;1475312;1475561;1475841;1476001	1475141;1475407;1475787;1475940;1476768	+	560.25	592.3	809	706.25	656.55	596.4	272.2	646.8	382.4	582.63	451.8	502.9	555.8	787.6	556.846	480.502	591.671	599.887	577.534	597.873	579.827	543.553	594.343	509.946	487.378	544.422	565.97	546.074	0.729472	1
C38C3.5b.1	254.39	269.31	239.469	1.12461	0.169427	V	1475086;1475312;1475561;1475841;1476001;1479203	1475141;1475407;1475787;1475940;1476044;1479581	+	219.08	286.97	324.83	278.08	310.38	280.9	118.53	306.63	197.23	300.63	229.47	240.73	254.47	425.6	217.749	232.804	237.568	236.2	273.026	281.594	252.487	257.683	306.544	263.126	247.54	260.606	259.126	295.085	0.0623959	0.615423
C38C3.5c	128.18	146.893	109.468	1.34188	0.424259	V	1475086;1476882;1477339;1477951;1479203	1475141;1476968;1477451;1478037;1479582	+	90.33	148.47	148.33	132.33	132.13	120.4	59.53	159.13	98.73	203.47	161.47	113.73	123.47	268.6	89.7811	120.446	108.483	112.401	116.228	120.697	126.808	133.728	153.45	178.087	174.185	123.12	125.729	186.231	9.2444e-05	0.00659236
C38C3.4a	2.42101	2.38163	2.46038	0.967993	-0.0469315	V	1482044;1482366	1482318;1483955	+	0.5	6.5	3	2	3	1.5	1.5	2	1.5	3	2	0.5	2.5	7	0.496962	5.27311	2.19408	1.6988	2.63895	1.5037	3.19523	1.68075	2.33137	2.62574	2.15749	0.541283	2.54574	4.85337	1	1
C38C3.4b	1.78456	1.90402	1.66511	1.14348	0.19343	V	1482051;1482366;1482589;1482775	1482318;1482439;1482729;1483053	+	0.5	2.5	2	2	3	1.5	1.5	2	1.5	2	2	0.5	0.5	5	0.496962	2.02812	1.46272	1.6988	2.63895	1.5037	3.19523	1.68075	2.33137	1.7505	2.15749	0.541283	0.509149	3.46669	0.860005	1
C38C3.6	0.847362	0.885773	0.808951	1.09496	0.130884	V	1485035;1485378;1485520	1485213;1485467;1485658	-	0	3	1	0	1	0	0	1	0	3	0	1	2	2	0	2.43374	0.731361	0	0.87965	0	0	0.840373	0	2.62574	0	1.08257	2.03659	1.38668	0.809455	1
C38C3.10	0.16225	0	0.324499	0	65535	V	1494795;1494921	1494873;1495453	+	0	2	0	0	0	0	0	0	0	0	0	0	0	0	0	1.6225	0	0	0	0	0	0	0	0	0	0	0	0	0.163638	0.99931
C38C3.3b	0.169522	0.239652	0.0993924	2.41117	1.26973	V	1495673;1495807;1496054;1496296;1496685;1497112;1497482;1497898	1495756;1495876;1496151;1496415;1496836;1497436;1497565;1497942	+	0.5	0	0	0	0	0	0	1	0.5	0	0.5	0	0	0	0.496962	0	0	0	0	0	0	0.840373	0.777122	0	0.539373	0	0	0	1	1
C38C3.3a	0.122835	0.146277	0.0993924	1.47172	0.557499	V	1496173;1496296;1496685;1497112;1497482;1497898	1496242;1496415;1496836;1497436;1497565;1497942	+	0.5	0	0	0	0	0	0	0	0.5	0	0.5	0	0	0	0.496962	0	0	0	0	0	0	0	0.777122	0	0.539373	0	0	0	1	1
C38C3.2	0.861094	0.963584	0.758604	1.27021	0.345064	V	1499440;1499734;1500001;1500212;1500472	1499676;1499943;1500159;1500421;1500687	+	3	1	0	0	0	2	0	1	0	1	2	1	1	1	2.98177	0.811248	0	0	0	2.00494	0	0.840373	0	0.875248	2.15749	1.08257	1.0183	0.693339	0.610764	1
C38C3.7	0	0	0			V	1501420;1501765;1502792;1502974;1503507;1504226	1501548;1502467;1502924;1503193;1504176;1504299	-	0	0	0	0	0	0	0	0	0	0	0	0	0	0	0	0	0	0	0	0	0	0	0	0	0	0	0	0	1	1
C38C3.8	0	0	0			V	1504698;1505064	1505017;1505310	-	0	0	0	0	0	0	0	0	0	0	0	0	0	0	0	0	0	0	0	0	0	0	0	0	0	0	0	0	1	1
C38C3.1	0	0	0			V	1506295;1506578;1507453;1507660;1507920	1506537;1506787;1507611;1507869;1508096	+	0	0	0	0	0	0	0	0	0	0	0	0	0	0	0	0	0	0	0	0	0	0	0	0	0	0	0	0	1	1
C38C3.9	2.91114	3.41821	2.40407	1.42184	0.507761	V	1509940;1510339;1510510;1510875;1511038;1511369	1510280;1510451;1510817;1510990;1511178;1511630	-	1	8	5	0	1	4	1	4	2	4	3	2	5	6	0.993924	6.48998	3.6568	0	0.87965	4.00988	2.13015	3.36149	3.10849	3.50099	3.23624	2.16513	5.09149	4.16003	0.347494	1
K02H11.8	0	0	0			V	1518736;1519673	1519159;1519807	-	0	0	0	0	0	0	0	0	0	0	0	0	0	0	0	0	0	0	0	0	0	0	0	0	0	0	0	0	1	1
K02H11.2	0	0	0			V	1520463;1520679;1521219;1521404;1521587	1520554;1520991;1521360;1521538;1521945	-	0	0	0	0	0	0	0	0	0	0	0	0	0	0	0	0	0	0	0	0	0	0	0	0	0	0	0	0	1	1
K02H11.7	0.0731361	0	0.146272	0	65535	V	1522785;1523186;1523659;1524166	1523140;1523314;1524113;1524224	+	0	0	1	0	0	0	0	0	0	0	0	0	0	0	0	0	0.731361	0	0	0	0	0	0	0	0	0	0	0	0.404438	1
K02H11.1	0	0	0			V	1524502;1524930;1525116;1525617	1524870;1525063;1525570;1525687	+	0	0	0	0	0	0	0	0	0	0	0	0	0	0	0	0	0	0	0	0	0	0	0	0	0	0	0	0	1	1
K02H11.3	0	0	0			V	1526497;1526911;1527098;1527678;1527894	1526862;1527052;1527232;1527844;1528085	-	0	0	0	0	0	0	0	0	0	0	0	0	0	0	0	0	0	0	0	0	0	0	0	0	0	0	0	0	1	1
K02H11.4	0.0486249	0.0972498	0	65535	65535	V	1528824;1529008;1529195;1530092;1530329;1530416	1528955;1529149;1530036;1530194;1530370;1530780	-	0	0	0	0	0	0	0	0	0	1	0	0	0	0	0	0	0	0	0	0	0	0	0	0.875248	0	0	0	0	1	1
K02H11.5	0	0	0			V	1532032;1532209;1532361;1532547;1532723;1532985;1533122	1532114;1532248;1532498;1532679;1532935;1533073;1533304	-	0	0	0	0	0	0	0	0	0	0	0	0	0	0	0	0	0	0	0	0	0	0	0	0	0	0	0	0	1	1
K02H11.6	0.0466874	0.0933747	0	65535	65535	V	1533892;1534087;1534272	1534039;1534223;1534415	-	0	0	0	0	0	0	0	1	0	0	0	0	0	0	0	0	0	0	0	0	0	0.840373	0	0	0	0	0	0	1	1
K02H11.9	0	0	0			V	1535224;1535707;1536206;1536320;1536460;1536546;1536959	1535267;1535997;1536274;1536409;1536501;1536617;1537079	-	0	0	0	0	0	0	0	0	0	0	0	0	0	0	0	0	0	0	0	0	0	0	0	0	0	0	0	0	1	1
F52F10.3	0.356929	0.567586	0.146272	3.88034	1.95618	V	1538353;1538628;1538767;1540395;1540986;1541524	1538578;1538713;1539515;1540942;1541319;1541824	-	0	0	1	0	0	3	0	0	0	0	0	1	1	0	0	0	0.731361	0	0	3.00741	0	0	0	0	0	1.08257	1.0183	0	0.448885	1
F52F10.8	0	0	0			V	1542312	1542363	+	0	0	0	0	0	0	0	0	0	0	0	0	0	0	0	0	0	0	0	0	0	0	0	0	0	0	0	0	1	1
F52F10.4	0.175699	0.351398	0	65535	65535	V	1542517;1542714;1543309;1544525;1545121;1545321;1545515	1542667;1542799;1544054;1545072;1545275;1545466;1545761	-	0	0	0	0	0	0	0	0	0	0	0	1	0	3	0	0	0	0	0	0	0	0	0	0	0	1.08257	0	2.08002	0.177153	1
F52F10.2	3.28907	3.71786	2.86027	1.29983	0.378319	V	1548143;1548640;1548938;1549227;1549457;1549660;1549846;1550234;1550350	1548380;1548889;1549179;1549400;1549598;1549800;1550125;1550301;1550701	+	2	2	4	5	4	1	2	6	1	7	3	4	3	7	1.98785	1.6225	2.92544	4.24699	3.5186	1.00247	4.2603	5.04224	1.55424	6.12673	3.23624	4.33026	3.05489	4.85337	0.374815	1
F52F10.5	0.248591	0.497181	0	65535	65535	V	1551059;1551260;1552171;1552322;1552979	1551208;1551332;1552275;1552663;1553102	-	0	0	0	0	0	0	0	1	1	0	0	0	0	3	0	0	0	0	0	0	0	0.840373	1.55424	0	0	0	0	2.08002	0.107486	0.814941
F52F10.7	0	0	0			V	1558079	1558145	+	0	0	0	0	0	0	0	0	0	0	0	0	0	0	0	0	0	0	0	0	0	0	0	0	0	0	0	0	1	1
F52F10.9	0	0	0			V	1558079	1558145	-	0	0	0	0	0	0	0	0	0	0	0	0	0	0	0	0	0	0	0	0	0	0	0	0	0	0	0	0	1	1
F16B4.8	1338.02	1373.28	1302.77	1.05412	0.0760443	V	1577690;1582771;1582974;1583338;1583921;1584542	1577795;1582883;1583065;1583866;1584178;1585472	+	1260	1435	1706	1584	1710	1502	565	1782	1031	1387	1091	1318	1479	1769	1252.34	1164.14	1247.7	1345.45	1504.2	1505.71	1203.54	1497.54	1602.43	1213.97	1176.91	1426.82	1506.06	1226.52	0.510369	1
F16B4.7	1.71766	1.35884	2.07648	0.654398	-0.611759	V	1585715;1585877	1585827;1586036	+	3	1	2	5	1	1	1	1	0	1	1	3	3	0	2.98177	0.811248	1.46272	4.24699	0.87965	1.00247	2.13015	0.840373	0	0.875248	1.07875	3.2477	3.05489	0	0.334534	1
F16B4.6	0.751237	0.980735	0.521739	1.87974	0.910534	V	1587206;1587498;1587740	1587350;1587693;1587936	+	0	0	0	1	2	2	0	1	1	1	0	2	0	2	0	0	0	0.849398	1.7593	2.00494	0	0.840373	1.55424	0.875248	0	2.16513	0	1.38668	0.42017	1
F16B4.5b	2.57401	3.12562	2.02241	1.54549	0.628067	V	1589327;1591476;1591585	1589461;1591538;1591787	+	1.5	3.5	5.5	0	2	3	0	5.5	3	7	1	1.5	4.5	3.5	1.49089	2.83937	4.02249	0	1.7593	3.00741	0	4.62205	4.66273	6.12673	1.07875	1.62385	4.58234	2.42669	0.320959	1
F16B4.5a	0.616413	0.832901	0.399925	2.08264	1.05841	V	1591377;1591585	1591538;1591727	+	0.5	0.5	1.5	0	0	0	0	2.5	1	2	0	0.5	0.5	1.5	0.496962	0.405624	1.09704	0	0	0	0	2.10093	1.55424	1.7505	0	0.541283	0.509149	1.04001	0.576621	1
F16B4.4	2.50803	3.37469	1.64138	2.05601	1.03985	V	1594112;1594387	1594237;1594665	+	4	2	0	1	2	3	4	4	2	3	0	2	2	8	3.97569	1.6225	0	0.849398	1.7593	3.00741	8.5206	3.36149	3.10849	2.62574	0	2.16513	2.03659	5.54671	0.0904457	0.74729
F16B4.3	0	0	0			V	1596144;1597218;1598231	1597076;1598186;1598689	+	0	0	0	0	0	0	0	0	0	0	0	0	0	0	0	0	0	0	0	0	0	0	0	0	0	0	0	0	1	1
F16B4.2a.2	0.546015	0.359397	0.732634	0.490554	-1.02751	V	1601014;1601725;1601975;1602168;1603223;1603374;1603827	1601184;1601916;1602119;1602452;1603329;1603500;1603916	+	1.5	1.25	0.75	0.2	0.5	0.75	0	0.45	0	0.25	0.5	0.25	0.75	0.45	1.49089	1.01406	0.548521	0.16988	0.439825	0.751852	0	0.378168	0	0.218812	0.539373	0.270641	0.763723	0.312002	0.484936	1
F16B4.2b.2	0.546015	0.359397	0.732634	0.490554	-1.02751	V	1601014;1601725;1601975;1602168;1603223;1603374;1603827	1601184;1601916;1602119;1602467;1603329;1603500;1603916	+	1.5	1.25	0.75	0.2	0.5	0.75	0	0.45	0	0.25	0.5	0.25	0.75	0.45	1.49089	1.01406	0.548521	0.16988	0.439825	0.751852	0	0.378168	0	0.218812	0.539373	0.270641	0.763723	0.312002	0.484936	1
F16B4.2a.1	0.546015	0.359397	0.732634	0.490554	-1.02751	V	1601038;1601725;1601975;1602168;1603223;1603374;1603827	1601184;1601916;1602119;1602452;1603329;1603500;1603916	+	1.5	1.25	0.75	0.2	0.5	0.75	0	0.45	0	0.25	0.5	0.25	0.75	0.45	1.49089	1.01406	0.548521	0.16988	0.439825	0.751852	0	0.378168	0	0.218812	0.539373	0.270641	0.763723	0.312002	0.484936	1
F16B4.2b.1	0.546015	0.359397	0.732634	0.490554	-1.02751	V	1601038;1601725;1601975;1602168;1603223;1603374;1603827	1601184;1601916;1602119;1602467;1603329;1603500;1603916	+	1.5	1.25	0.75	0.2	0.5	0.75	0	0.45	0	0.25	0.5	0.25	0.75	0.45	1.49089	1.01406	0.548521	0.16988	0.439825	0.751852	0	0.378168	0	0.218812	0.539373	0.270641	0.763723	0.312002	0.484936	1
F16B4.13	0.0340292	0.0340825	0.0339759	1.00314	0.0045181	V	1602119	1602139	+	0	0	0	0.2	0	0	0	0.2	0	0	0	0	0	0.2	0	0	0	0.16988	0	0	0	0.168075	0	0	0	0	0	0.138668	1	1
F16B4.9	2.18942	1.83171	2.54712	0.719128	-0.475679	V	1603932;1604284;1604546;1605948;1606106;1606356;1606497;1606600;1607670	1604223;1604494;1604761;1606055;1606210;1606447;1606555;1606680;1607846	-	3	0	5	2	5	1	0	2	1	0	3	2	4	4	2.98177	0	3.6568	1.6988	4.39825	1.00247	0	1.68075	1.55424	0	3.23624	2.16513	4.07319	2.77336	0.518686	1
F16B4.1	9.87121	10.0783	9.66417	1.04285	0.0605274	V	1610335;1610588;1610774;1611525;1612007;1612144;1612426	1610535;1610724;1610838;1611950;1612101;1612259;1612747	+	10	14	17	12	5	16	9	16	7	9	9	4	5	6	9.93924	11.3575	12.4331	10.1928	4.39825	16.0395	19.1714	13.446	10.8797	7.87723	9.70872	4.33026	5.09149	4.16003	0.766185	1
F16B4.10	0.0486249	0.0972498	0	65535	65535	V	1612803;1613130;1614458;1614667	1613072;1613435;1614612;1614826	-	0	0	0	0	0	0	0	0	0	1	0	0	0	0	0	0	0	0	0	0	0	0	0	0.875248	0	0	0	0	1	1
F16B4.11a	3.71968	3.81972	3.61964	1.05528	0.0776222	V	1615763;1616074;1616234;1616395;1617449;1617586;1617776	1616022;1616189;1616328;1616850;1617540;1617722;1617942	-	4	6	5.5	1.5	4.5	2.5	2.5	6	2	6.5	4.5	3	3.5	1.5	3.97569	4.86749	4.02249	1.2741	3.95842	2.50617	5.32538	5.04224	3.10849	5.68911	4.85436	3.2477	3.56404	1.04001	1	1
F16B4.11b	0.897709	0.643749	1.15167	0.55897	-0.839156	V	1617425;1617586;1617776	1617540;1617722;1617942	-	2	1	0.5	1.5	1.5	0.5	0.5	1	1	0.5	0.5	0	0.5	0.5	1.98785	0.811248	0.36568	1.2741	1.31947	0.501235	1.06508	0.840373	1.55424	0.437624	0.539373	0	0.509149	0.346669	0.280127	1
F16B4.12a	3.78076	3.85154	3.70997	1.03816	0.0540279	V	1619194;1619744;1619908;1620054;1621009;1621153;1621342	1619702;1619859;1620002;1620485;1621106;1621292;1621536	-	4	4.5	5.5	4.5	3.5	1	3.5	4	2	7	3.5	4	2	5	3.97569	3.65062	4.02249	3.82229	3.07877	1.00247	7.45553	3.36149	3.10849	6.12673	3.77561	4.33026	2.03659	3.46669	1	1
F16B4.12b	3.92877	3.94879	3.90876	1.01024	0.0147015	V	1619194;1619744;1619908;1620054;1620568;1621009;1621153;1621342	1619702;1619859;1620002;1620485;1620693;1621106;1621292;1621520	-	5	4.5	5.5	4.5	3.5	1	3.5	4	2	8	3.5	4	2	5	4.96962	3.65062	4.02249	3.82229	3.07877	1.00247	7.45553	3.36149	3.10849	7.00198	3.77561	4.33026	2.03659	3.46669	0.904193	1
Y46H3D.5a.1	0.0978197	0.0913093	0.10433	0.875196	-0.192321	V	1622498;1623002;1623163;1623308;1623794;1623937	1622888;1623117;1623257;1623736;1623870;1624432	-	0	0	0.33	0.33	0	0	0	0	0	0	0	0.33	0	0.67	0	0	0.241349	0.280301	0	0	0	0	0	0	0	0.357247	0	0.464537	1	1
Y46H3D.5a.2	0.0978197	0.0913093	0.10433	0.875196	-0.192321	V	1622498;1623002;1623163;1623308;1623794;1623937;1624262	1622888;1623117;1623257;1623736;1623870;1624070;1624398	-	0	0	0.33	0.33	0	0	0	0	0	0	0	0.33	0	0.67	0	0	0.241349	0.280301	0	0	0	0	0	0	0	0.357247	0	0.464537	1	1
Y46H3D.5b	0.0978197	0.0913093	0.10433	0.875196	-0.192321	V	1622498;1623002;1623163;1623308;1623794;1623937;1624258	1622888;1623117;1623257;1623736;1623870;1624067;1624433	-	0	0	0.33	0.33	0	0	0	0	0	0	0	0.33	0	0.67	0	0	0.241349	0.280301	0	0	0	0	0	0	0	0.357247	0	0.464537	1	1
Y46H3D.6	7.52207	8.03919	7.00494	1.14765	0.198678	V	1625225;1625539;1625812;1626055;1626736	1625487;1625766;1626001;1626328;1626818	-	6	12	10	10	4	10	6	8	5	11	7	1	9	11	5.96354	9.73498	7.31361	8.49398	3.5186	10.0247	12.7809	6.72298	7.77122	9.62773	7.55123	1.08257	9.16468	7.62673	0.73544	1
Y46H3D.7.1	1.40801	1.74815	1.06788	1.63703	0.711079	V	1628106;1628414;1628686;1628850;1629351	1628370;1628529;1628800;1629301;1629432	-	2	2	0	1	1	1	1	1.5	1	3	2.5	0	2	3.5	1.98785	1.6225	0	0.849398	0.87965	1.00247	2.13015	1.26056	1.55424	2.62574	2.69687	0	2.03659	2.42669	0.325314	1
Y46H3D.7.2	1.40801	1.74815	1.06788	1.63703	0.711079	V	1628106;1628414;1628686;1628850;1629351	1628370;1628529;1628800;1629301;1629442	-	2	2	0	1	1	1	1	1.5	1	3	2.5	0	2	3.5	1.98785	1.6225	0	0.849398	0.87965	1.00247	2.13015	1.26056	1.55424	2.62574	2.69687	0	2.03659	2.42669	0.325314	1
Y46H3D.8	0	0	0			V	1630309;1630740;1631147	1630694;1630995;1631248	-	0	0	0	0	0	0	0	0	0	0	0	0	0	0	0	0	0	0	0	0	0	0	0	0	0	0	0	0	1	1
Y46H3D.9	0	0	0			V	1630439	1630584	+	0	0	0	0	0	0	0	0	0	0	0	0	0	0	0	0	0	0	0	0	0	0	0	0	0	0	0	0	1	1
Y46H3D.4	0.517737	0.710975	0.324499	2.19099	1.13158	V	1632017;1633161;1633444;1634228;1634569;1635501;1635616;1635795;1635917	1632107;1633400;1633626;1634526;1634935;1635568;1635748;1635864;1636019	+	0	2	0	0	0	1	0	2	1	0	1	1	0	0	0	1.6225	0	0	0	1.00247	0	1.68075	1.55424	0	1.07875	1.08257	0	0	0.520568	1
Y46H3D.3	0.178272	0.356544	0	65535	65535	V	1636159;1636861;1637073;1637255;1637442;1639133	1636359;1637027;1637207;1637396;1637751;1639281	+	0	0	0	0	0	0	1	0	0	0	1	0	0	0	0	0	0	0	0	0	2.13015	0	0	0	1.07875	0	0	0	0.529968	1
Y46H3D.2	0	0	0			V	1640308;1640556;1641068;1641247;1641437;1642136	1640508;1640722;1641202;1641385;1641746;1642287	+	0	0	0	0	0	0	0	0	0	0	0	0	0	0	0	0	0	0	0	0	0	0	0	0	0	0	0	0	1	1
Y46H3D.1	0	0	0			V	1642511;1642881	1642594;1643118	+	0	0	0	0	0	0	0	0	0	0	0	0	0	0	0	0	0	0	0	0	0	0	0	0	0	0	0	0	1	1
K04F1.15	0	0	0			V	1644169;1644630;1644842;1645447;1645694;1646846;1647640	1644275;1644723;1644970;1645643;1645971;1647592;1647728	+	0	0	0	0	0	0	0	0	0	0	0	0	0	0	0	0	0	0	0	0	0	0	0	0	0	0	0	0	1	1
K04F1.14a	0	0	0			V	1648300;1648736;1649576;1649967;1650990	1648689;1648921;1649874;1650948;1651143	+	0	0	0	0	0	0	0	0	0	0	0	0	0	0	0	0	0	0	0	0	0	0	0	0	0	0	0	0	1	1
K04F1.14b	0	0	0			V	1648331;1648450;1648736;1649576;1649967;1650676;1650798;1650990	1648409;1648689;1648921;1649874;1650354;1650743;1650948;1651099	+	0	0	0	0	0	0	0	0	0	0	0	0	0	0	0	0	0	0	0	0	0	0	0	0	0	0	0	0	1	1
K04F1.13	0.0385188	0.0770376	0	65535	65535	V	1651345;1651808;1652098;1653422;1653844;1654058	1651438;1652047;1652582;1653794;1653911;1654444	+	0	0	0	0	0	0	0	0	0	0	0	0	0	1	0	0	0	0	0	0	0	0	0	0	0	0	0	0.693339	1	1
K04F1.12a	0	0	0			V	1655090;1655356;1655646;1656470;1656924;1657177	1655308;1655595;1655782;1656863;1657129;1657245	+	0	0	0	0	0	0	0	0	0	0	0	0	0	0	0	0	0	0	0	0	0	0	0	0	0	0	0	0	1	1
K04F1.12b	0	0	0			V	1655090;1655356;1655646;1656470;1656924;1657264	1655308;1655595;1655782;1656863;1657129;1657326	+	0	0	0	0	0	0	0	0	0	0	0	0	0	0	0	0	0	0	0	0	0	0	0	0	0	0	0	0	1	1
K04F1.1	0.0599304	0.119861	0	65535	65535	V	1658074;1658418;1658893;1659097;1659425	1658117;1658512;1659046;1659326;1659636	-	0	0	0	0	0	0	0	0	0	0	1	0	0	0	0	0	0	0	0	0	0	0	0	0	1.07875	0	0	0	1	1
K04F1.11	0	0	0			V	1660297;1660634;1661326	1660588;1660770;1661660	+	0	0	0	0	0	0	0	0	0	0	0	0	0	0	0	0	0	0	0	0	0	0	0	0	0	0	0	0	1	1
K04F1.10	0	0	0			V	1662570;1662920;1663609;1664052;1664166;1664385	1662876;1663056;1663999;1664119;1664340;1664503	+	0	0	0	0	0	0	0	0	0	0	0	0	0	0	0	0	0	0	0	0	0	0	0	0	0	0	0	0	1	1
K04F1.9	0	0	0			V	1665252;1665481;1665625;1665779	1665407;1665574;1665725;1665949	+	0	0	0	0	0	0	0	0	0	0	0	0	0	0	0	0	0	0	0	0	0	0	0	0	0	0	0	0	1	1
K04F1.8	0	0	0			V	1667204;1667411;1667551;1667696	1667352;1667504;1667651;1667813	+	0	0	0	0	0	0	0	0	0	0	0	0	0	0	0	0	0	0	0	0	0	0	0	0	0	0	0	0	1	1
K04F1.7	0	0	0			V	1668506;1668679;1668953;1669136;1669577;1670306;1670506	1668632;1668912;1669089;1669535;1669641;1670462;1670630	+	0	0	0	0	0	0	0	0	0	0	0	0	0	0	0	0	0	0	0	0	0	0	0	0	0	0	0	0	1	1
K04F1.6	0	0	0			V	1670973;1671958;1672139;1672580;1672691	1671282;1672094;1672529;1672647;1672843	+	0	0	0	0	0	0	0	0	0	0	0	0	0	0	0	0	0	0	0	0	0	0	0	0	0	0	0	0	1	1
K04F1.2	0	0	0			V	1673545;1673645;1673824;1674369;1674515;1675242;1675513	1673599;1673776;1673937;1674472;1674968;1675463;1675613	-	0	0	0	0	0	0	0	0	0	0	0	0	0	0	0	0	0	0	0	0	0	0	0	0	0	0	0	0	1	1
K04F1.3	0.0993924	0	0.198785	0	65535	V	1676474;1676554;1676981;1677257;1678021	1676512;1676797;1677208;1677535;1678328	-	1	0	0	0	0	0	0	0	0	0	0	0	0	0	0.993924	0	0	0	0	0	0	0	0	0	0	0	0	0	0.404438	1
K04F1.4	0	0	0			V	1679305;1679488;1679650;1679882;1680052;1680379;1680788	1679440;1679601;1679753;1680005;1680330;1680591;1680870	-	0	0	0	0	0	0	0	0	0	0	0	0	0	0	0	0	0	0	0	0	0	0	0	0	0	0	0	0	1	1
K04F1.5	0	0	0			V	1682579;1683537;1683936;1684219;1684908	1682748;1683876;1684169;1684297;1685089	+	0	0	0	0	0	0	0	0	0	0	0	0	0	0	0	0	0	0	0	0	0	0	0	0	0	0	0	0	1	1
K04F1.16	0	0	0			V	1685628;1685843;1686230;1686514;1686686	1685797;1686182;1686463;1686592;1686864	+	0	0	0	0	0	0	0	0	0	0	0	0	0	0	0	0	0	0	0	0	0	0	0	0	0	0	0	0	1	1
Y46H3C.4	0.201258	0.175369	0.227147	0.772053	-0.373228	V	1687495;1687980;1688571;1689473	1687920;1688336;1689425;1689685	+	0	0.5	0	0	0.83	0	0	1	0	0	0	0	0.5	0.33	0	0.405624	0	0	0.730109	0	0	0.840373	0	0	0	0	0.509149	0.228802	1	1
Y46H3C.9	0	0	0			V	1690350	1690368	-	0	0	0	0	0	0	0	0	0	0	0	0	0	0	0	0	0	0	0	0	0	0	0	0	0	0	0	0	1	1
Y46H3C.5	52.6229	57.9519	47.294	1.22535	0.293198	V	1691029;1691235;1691368;1691518;1691655	1691187;1691320;1691470;1691607;1691735	-	26	60.33	56.25	52.08	86.75	60.5	17	62	50	68.5	52	65.95	51.5	79.33	25.842	48.9426	41.1391	44.2366	76.3096	60.6494	36.2126	52.1031	77.7122	59.9545	56.0948	71.3952	52.4423	55.0026	0.03579	0.445614
Y46H3C.7	49.3577	50.4506	48.2647	1.04529	0.0639031	V	1692561;1693018	1692596;1693510	-	46.45	48.22	64.68	54.39	71.09	57.84	21.88	55.27	46.32	64.15	38.68	40.97	51.58	52.32	46.1677	39.1184	47.3044	46.1987	62.5343	57.9829	46.6077	46.4474	71.9926	56.1471	41.7259	44.3527	52.5238	36.2755	0.833543	1
Y46H3C.8	0	0	0			V	1697839	1697859	+	0	0	0	0	0	0	0	0	0	0	0	0	0	0	0	0	0	0	0	0	0	0	0	0	0	0	0	0	1	1
Y46H3C.6	1.00063	1.24629	0.754968	1.65078	0.723147	V	1697891;1698106;1698384;1698728;1699229	1698054;1698335;1698522;1698884;1699717	-	0	0	4	1	0	0	0	1	0	1	2	2	1	6	0	0	2.92544	0.849398	0	0	0	0.840373	0	0.875248	2.15749	2.16513	1.0183	4.16003	0.389826	1
Y46H3C.3	0	0	0			V	1702051;1702172;1702797;1703249;1703888	1702118;1702381;1703196;1703481;1704053	+	0	0	0	0	0	0	0	0	0	0	0	0	0	0	0	0	0	0	0	0	0	0	0	0	0	0	0	0	1	1
Y46H3C.2	0	0	0			V	1708741;1708840;1709626;1710026;1710192;1710480	1708784;1709052;1709898;1710149;1710424;1710663	+	0	0	0	0	0	0	0	0	0	0	0	0	0	0	0	0	0	0	0	0	0	0	0	0	0	0	0	0	1	1
Y46H3C.1	0	0	0			V	1711391;1711700;1711888;1712080;1714930;1715198	1711650;1711843;1712022;1712203;1715150;1715399	+	0	0	0	0	0	0	0	0	0	0	0	0	0	0	0	0	0	0	0	0	0	0	0	0	0	0	0	0	1	1
ZK697.5	0	0	0			V	1717243;1717521;1717781;1717981;1718165;1718985;1719263	1717298;1717733;1717924;1718115;1718288;1719217;1719464	+	0	0	0	0	0	0	0	0	0	0	0	0	0	0	0	0	0	0	0	0	0	0	0	0	0	0	0	0	1	1
ZK697.12	0.0565721	0.113144	0	65535	65535	V	1720227;1720521;1720809;1721008;1721190;1721500;1721772	1720279;1720733;1720952;1721142;1721313;1721729;1721973	+	0	0	0	0	0	0	0	0	0	0	0	0	1	0	0	0	0	0	0	0	0	0	0	0	0	0	1.0183	0	1	1
ZK697.13	0.889999	0.78061	0.999388	0.781088	-0.356444	V	1722411;1722517;1723239;1724223;1724400;1724573;1725090	1722466;1722729;1723382;1724357;1724523;1724808;1725261	+	1	1	2	1	1	0	0	2	0	0	1	3	1	0	0.993924	0.811248	1.46272	0.849398	0.87965	0	0	1.68075	0	0	1.07875	3.2477	1.0183	0	0.796562	1
ZK697.4	0	0	0			V	1725653;1726422;1726603;1727058;1727342;1727466	1725823;1726550;1726821;1727291;1727420;1727632	+	0	0	0	0	0	0	0	0	0	0	0	0	0	0	0	0	0	0	0	0	0	0	0	0	0	0	0	0	1	1
ZK697.3	0	0	0			V	1729116;1729293;1729457;1729710;1730045;1730161;1730249;1730467	1729241;1729412;1729570;1729810;1730112;1730207;1730413;1730649	+	0	0	0	0	0	0	0	0	0	0	0	0	0	0	0	0	0	0	0	0	0	0	0	0	0	0	0	0	1	1
ZK697.15	0	0	0			V	1729177	1729197	+	0	0	0	0	0	0	0	0	0	0	0	0	0	0	0	0	0	0	0	0	0	0	0	0	0	0	0	0	1	1
ZK697.6a	0.379766	0.586627	0.172905	3.39278	1.76247	V	1730759;1731383	1731258;1731542	-	0	0	0	0.5	0.5	0.5	0	2	0	0.5	1	0.5	0	1.5	0	0	0	0.424699	0.439825	0.501235	0	1.68075	0	0.437624	1.07875	0.541283	0	1.04001	0.295507	1
ZK697.6b	0.379766	0.586627	0.172905	3.39278	1.76247	V	1730759;1731383;1731814	1731258;1731562;1732000	-	0	0	0	0.5	0.5	0.5	0	2	0	0.5	1	0.5	0	1.5	0	0	0	0.424699	0.439825	0.501235	0	1.68075	0	0.437624	1.07875	0.541283	0	1.04001	0.295507	1
ZK697.10	0	0	0			V	1734869;1735107;1735247;1735379;1735562;1735747;1736117;1736691	1735060;1735200;1735325;1735510;1735700;1735878;1736294;1736767	+	0	0	0	0	0	0	0	0	0	0	0	0	0	0	0	0	0	0	0	0	0	0	0	0	0	0	0	0	1	1
ZK697.7	0.23213	0.30201	0.16225	1.86139	0.896382	V	1738927;1739486;1739593;1739833;1740054;1740256;1740931	1739043;1739550;1739788;1740009;1740207;1740333;1741157	-	0	1	0	0	0	1	0	1	0	1	0	0	0	0	0	0.811248	0	0	0	1.00247	0	0.840373	0	0.875248	0	0	0	0	1	1
ZK697.16	0	0	0			V	1743341	1743400	-	0	0	0	0	0	0	0	0	0	0	0	0	0	0	0	0	0	0	0	0	0	0	0	0	0	0	0	0	1	1
ZK697.2	54.113	53.1944	55.0315	0.966617	-0.0489838	V	1743771;1744550;1744748;1745945;1746975;1747221;1747392;1747630	1743888;1744700;1744822;1746249;1747171;1747346;1747507;1747927	+	53	68	79	72	55	64	27	70	45	56	33	49	40	72	52.6779	55.1649	57.7775	61.1566	48.3807	64.1581	57.5141	58.8261	69.941	49.0139	35.5986	53.0457	40.7319	49.9204	0.574353	1
ZK697.8	0	0	0			V	1748432;1748885;1749117	1748657;1749032;1749153	-	0	0	0	0	0	0	0	0	0	0	0	0	0	0	0	0	0	0	0	0	0	0	0	0	0	0	0	0	1	1
ZK697.11	0	0	0			V	1750001;1750986;1751222	1750513;1751176;1751549	-	0	0	0	0	0	0	0	0	0	0	0	0	0	0	0	0	0	0	0	0	0	0	0	0	0	0	0	0	1	1
ZK697.1	0	0	0			V	1752348;1752789;1753288;1753396;1753659	1752502;1753235;1753352;1753610;1753856	+	0	0	0	0	0	0	0	0	0	0	0	0	0	0	0	0	0	0	0	0	0	0	0	0	0	0	0	0	1	1
ZK697.14	0.0811248	0	0.16225	0	65535	V	1754238;1754387;1754576;1755431;1755561	1754339;1754530;1754863;1755517;1755689	-	0	1	0	0	0	0	0	0	0	0	0	0	0	0	0	0.811248	0	0	0	0	0	0	0	0	0	0	0	0	0.404438	1
Y46H3B.2	0.0385188	0.0770376	0	65535	65535	V	1757186;1757569;1757747;1758138;1758577;1759002;1759153;1759443;1759691;1759807;1759974	1757322;1757704;1757851;1758274;1758791;1759100;1759388;1759605;1759754;1759930;1760306	+	0	0	0	0	0	0	0	0	0	0	0	0	0	1	0	0	0	0	0	0	0	0	0	0	0	0	0	0.693339	1	1
Y46H3B.1	0.208108	0.269944	0.146272	1.84549	0.884002	V	1760893;1761875;1762074;1762224;1762687;1762950;1763101;1764181;1764428;1764857;1765027	1761061;1762019;1762178;1762372;1762901;1763048;1763339;1764346;1764491;1764980;1765301	+	0	0	1	0	0	0	0	0	1	1	0	0	0	0	0	0	0.731361	0	0	0	0	0	1.55424	0.875248	0	0	0	0	1	1
F36H9.3	304.733	308.388	301.079	1.02428	0.0346042	V	1765319;1768831;1770452;1771665	1766036;1769257;1770535;1771727	-	323	344	407	341.5	361	336	111	383	219.5	322	301.5	300	320	406	321.037	279.069	297.664	290.069	317.553	336.83	236.447	321.863	341.157	281.83	325.242	324.77	325.855	281.496	0.647579	1
F36H9.8	1.79582	1.33646	2.25518	0.592619	-0.754824	V	1771903;1773212	1772094;1773442	-	2	1	4	5.5	1	1	0	2	0.5	2	1.5	1	2	3	1.98785	0.811248	2.92544	4.67169	0.87965	1.00247	0	1.68075	0.777122	1.7505	1.61812	1.08257	2.03659	2.08002	0.293206	1
F36H9.7	6.11179	7.7477	4.47588	1.73099	0.791598	V	1773834;1774109;1774745	1774044;1774191;1774918	-	2	6	7	5	7	8	7	6	5	10	6	4	6	12	1.98785	4.86749	5.11953	4.24699	6.15755	8.01976	14.9111	5.04224	7.77122	8.75248	6.47248	4.33026	6.10978	8.32007	0.0719657	0.661275
F36H9.4	0	0	0			V	1778325;1778703;1778923;1779118	1778505;1778776;1778971;1779202	-	0	0	0	0	0	0	0	0	0	0	0	0	0	0	0	0	0	0	0	0	0	0	0	0	0	0	0	0	1	1
F36H9.5	10.7251	12.9912	8.45896	1.53579	0.618985	V	1779659;1780318;1780496;1780834;1781019;1781202;1781408;1781935	1780099;1780438;1780596;1780976;1781155;1781308;1781546;1782018	-	8	14	16	5	8	9	5	8	6	29	21	10	9	19	7.95139	11.3575	11.7018	4.24699	7.0372	9.02223	10.6508	6.72298	9.32546	25.3822	22.6537	10.8257	9.16468	13.1734	0.0261691	0.370798
F36H9.2	0.779907	0.749284	0.81053	0.924436	-0.113354	V	1788511;1788705;1789601;1790896;1791186;1791299;1793049	1788587;1788789;1789676;1791041;1791255;1791478;1793242	+	0	2	1	2	0	1	0	0	0	3	1	0	2	0	0	1.6225	0.731361	1.6988	0	1.00247	0	0	0	2.62574	1.07875	0	2.03659	0	1	1
F36H9.9	0	0	0			V	1793548	1793568	-	0	0	0	0	0	0	0	0	0	0	0	0	0	0	0	0	0	0	0	0	0	0	0	0	0	0	0	0	1	1
F36H9.1	0.0486249	0.0972498	0	65535	65535	V	1794048;1794655;1794785;1796100;1796577;1797026;1797255;1798323;1798764;1798885;1799187;1799306;1799525	1794139;1794727;1794860;1796245;1796646;1797208;1797347;1798417;1798839;1799030;1799256;1799476;1799694	+	0	0	0	0	0	0	0	0	0	1	0	0	0	0	0	0	0	0	0	0	0	0	0	0.875248	0	0	0	0	1	1
F36H9.6	0.141055	0.119861	0.16225	0.738743	-0.436856	V	1799726;1799866;1800925;1801135;1801516;1803071	1799809;1800069;1801076;1801452;1801718;1803143	-	0	1	0	0	0	0	0	0	0	0	1	0	0	0	0	0.811248	0	0	0	0	0	0	0	0	1.07875	0	0	0	1	1
Y46H3A.3a	16.3111	15.9821	16.6402	0.960456	-0.0582091	V	1804334;1804799	1804752;1804971	-	14.5	42	4.5	8	28	14.5	3.5	5.5	2.5	47.5	30	24.5	5.5	10.5	14.4119	34.0724	3.29112	6.79518	24.6302	14.5358	7.45553	4.62205	3.88561	41.5743	32.3624	26.5229	5.60064	7.28006	1	1
Y46H3A.3b	16.3111	15.9821	16.6402	0.960456	-0.0582091	V	1804334;1804799	1804752;1804971	-	14.5	42	4.5	8	28	14.5	3.5	5.5	2.5	47.5	30	24.5	5.5	10.5	14.4119	34.0724	3.29112	6.79518	24.6302	14.5358	7.45553	4.62205	3.88561	41.5743	32.3624	26.5229	5.60064	7.28006	1	1
Y46H3A.2	58.7181	54.1632	63.273	0.856024	-0.224277	V	1805233;1805467	1805408;1805875	+	64	178	9	38	79	53	15	17	16	142	109	74	16	36	63.6111	144.402	6.58225	32.2771	69.4923	53.1309	31.9523	14.2863	24.8679	124.285	117.583	80.1099	16.2928	24.9602	0.173205	1
Y46H3A.1b	0.991227	0.76868	1.21377	0.633298	-0.659044	V	1807338;1808079;1808335;1808699;1809106;1809382	1807537;1808281;1808652;1808850;1809333;1809468	+	2.5	2	1.5	0.5	0.5	0.5	0	2	0	1.5	0	0	2	2	2.48481	1.6225	1.09704	0.424699	0.439825	0.501235	0	1.68075	0	1.31287	0	0	2.03659	1.38668	0.639932	1
Y46H3A.1a	0.863415	0.675306	1.05152	0.642216	-0.63887	V	1808101;1808335;1808699;1809106;1809382	1808281;1808652;1808850;1809309;1809468	+	2.5	1	1.5	0.5	0.5	0.5	0	1	0	1.5	0	0	2	2	2.48481	0.811248	1.09704	0.424699	0.439825	0.501235	0	0.840373	0	1.31287	0	0	2.03659	1.38668	0.797137	1
Y46H3A.4	1.36106	1.87818	0.843941	2.22549	1.15412	V	1809554;1811030	1809810;1811168	-	0	0	1	1	3	3	0	1	2	1	1	2	3	4	0	0	0.731361	0.849398	2.63895	3.00741	0	0.840373	3.10849	0.875248	1.07875	2.16513	3.05489	2.77336	0.165568	0.999781
Y46H3A.5	1.12484	1.07436	1.17532	0.914102	-0.129573	V	1811346;1812054;1812639;1813315;1813866	1811584;1812566;1812728;1813387;1814116	-	1	1	2	1	2	0	0	1	1	2	0	1	3	2	0.993924	0.811248	1.46272	0.849398	1.7593	0	0	0.840373	1.55424	1.7505	0	1.08257	3.05489	1.38668	1	1
Y46H3A.6	343.361	348.73	337.991	1.03177	0.0451246	V	1815852;1817240;1818374;1819941;1821117;1821241	1816317;1817680;1818996;1820415;1821192;1821323	-	363	387	486	377	386	352	186	424	227	375	305	291	374	472	360.794	313.953	355.441	320.223	339.545	352.869	396.208	356.318	352.813	328.218	329.018	315.027	380.843	327.256	0.769263	1
Y46H3A.7	68.9592	69.431	68.4875	1.01378	0.0197389	V	1821577;1822058;1822290;1822656	1821656;1822240;1822597;1823096	+	64	97	88	77	80	65	32	90	43	82	70	52	68	110	63.6111	78.6911	64.3598	65.4036	70.372	65.1605	68.1648	75.6335	66.8325	71.7703	75.5123	56.2934	69.2442	76.2673	0.814183	1
Y32G9B.1a	10.2341	13.1758	7.29246	1.80677	0.853409	V	1823129;1824633;1828519;1828735;1829812	1823710;1825072;1828583;1828866;1829940	-	6.5	6.83	10.33	8.17	11.33	12.17	7.17	12.83	9.33	24	14.83	8.5	9.17	14.83	6.4605	5.54082	7.55496	6.93958	9.96643	12.2001	15.2732	10.782	14.5011	21.0059	15.9978	9.20181	9.33779	10.2822	0.00483918	0.127617
Y32G9B.1b	10.6932	13.5612	7.82525	1.733	0.793271	V	1823129;1824633;1828519;1828735;1829812	1823710;1825072;1828583;1828859;1830030	-	7.5	6.83	10.83	8.67	12.33	13.67	7.17	12.83	9.33	24	16.33	8.5	9.17	15.33	7.45443	5.54082	7.92064	7.36428	10.8461	13.7038	15.2732	10.782	14.5011	21.0059	17.6159	9.20181	9.33779	10.6289	0.00716103	0.165132
Y32G9B.1c	2.05793	2.14699	1.96887	1.09047	0.124947	V	1826632;1828519;1828735;1829812	1826797;1828583;1828859;1830030	-	1	2.33	1.83	3.17	3.33	5.17	0.67	2.33	0.33	2	2.83	1	1.67	3.83	0.993924	1.89021	1.33839	2.69259	2.92923	5.18277	1.4272	1.95807	0.5129	1.7505	3.05285	1.08257	1.70056	2.65549	0.871606	1
T10B5.8	11.3605	12.5933	10.1276	1.24346	0.314357	V	1842045;1842364;1844221;1844548	1842311;1843050;1844498;1844807	+	9	22	10	6	13	10	5	8	9	13	13	13	21	16	8.94531	17.8475	7.31361	5.09639	11.4354	10.0247	10.6508	6.72298	13.9882	11.3782	14.0237	14.0734	21.3842	11.0934	0.313757	1
T10B5.7	3.32275	3.88056	2.76494	1.40349	0.48902	V	1846201;1846459;1846616;1846802;1846909;1847519	1846311;1846568;1846722;1846862;1847034;1848015	+	3	3	2	3	5	1	4	3	3	4	3	3	4	6	2.98177	2.43374	1.46272	2.54819	4.39825	1.00247	8.5206	2.52112	4.66273	3.50099	3.23624	3.2477	4.07319	4.16003	0.503469	1
T10B5.2	0.576565	0.658751	0.494379	1.33248	0.414116	V	1848075;1848334;1849014;1849359;1849550;1849707;1850402;1851412	1848288;1848430;1849284;1849480;1849657;1849839;1851137;1851491	-	0	2	0	1	0	1	0	0	0	2	2	0	1	0	0	1.6225	0	0.849398	0	1.00247	0	0	0	1.7505	2.15749	0	1.0183	0	0.766812	1
T10B5.10	12.4419	14.4818	10.4019	1.39222	0.477392	V	1852449;1853008;1853249;1853393;1855462;1855589;1856151	1852944;1853196;1853332;1853560;1855544;1855718;1856276	-	12	15	11	12	11	6	5	12	11	26	19	12	12	26	11.9271	12.1687	8.04497	10.1928	9.67615	6.01482	10.6508	10.0845	17.0967	22.7564	20.4962	12.9908	12.2196	18.0268	0.0516489	0.548286
T10B5.12	0	0	0			V	1855781	1855843	+	0	0	0	0	0	0	0	0	0	0	0	0	0	0	0	0	0	0	0	0	0	0	0	0	0	0	0	0	1	1
T10B5.14	0	0	0			V	1863875	1863990	-	0	0	0	0	0	0	0	0	0	0	0	0	0	0	0	0	0	0	0	0	0	0	0	0	0	0	0	0	1	1
T10B5.3	390.066	372.428	407.704	0.913477	-0.13056	V	1864191;1866901;1867801;1868089;1868368	1864508;1867100;1868039;1868316;1868567	-	410	495	544	513	450	360	190	412	247	398	308	356	381	580	407.509	401.568	397.86	435.741	395.842	360.889	404.729	346.233	383.898	348.349	332.254	385.393	387.971	402.137	0.155126	0.99177
T10B5.6	351.602	340.008	363.196	0.936157	-0.0951783	V	1868900;1869213;1869834;1870188	1868922;1869780;1870124;1870550	+	347	451	470	417	463	375	160	417	251	320	287	318	362	433	344.891	365.873	343.74	354.199	407.278	375.926	340.824	350.435	390.115	280.079	309.6	344.256	368.624	300.216	0.229373	1
T10B5.4	22.3775	23.4646	21.2904	1.10212	0.140281	V	1870601;1871012;1871191;1871500	1870734;1871130;1871429;1871789	-	22	35	31	26	13	12	12	30	19	35	28	18	14	35	21.8663	28.3937	22.6722	22.0843	11.4354	12.0296	25.5618	25.2112	29.5306	30.6337	30.2049	19.4862	14.2562	24.2669	0.572026	1
T10B5.13	0.435193	0.671602	0.198785	3.37854	1.7564	V	1871980	1872075	+	1	0	0	0	0	1	0	1	1	1	1	0	0	1	0.993924	0	0	0	0	1.00247	0	0.840373	1.55424	0.875248	1.07875	0	0	0.693339	0.293791	1
T10B5.5a	536.096	550.256	521.935	1.05426	0.0762331	V	1872246;1872400;1873479;1874890	1872341;1872921;1874189;1875527	+	500	725.5	596.5	545.5	710	592.5	212	551	396.5	645	589.5	545	522	729	496.962	588.56	436.257	463.346	624.551	593.963	451.592	463.045	616.258	564.535	635.921	589.998	531.551	505.444	0.481965	1
T10B5.5b	337.07	345.46	328.68	1.05105	0.0718358	V	1872246;1872400;1873479	1872341;1872921;1874600	+	308	478.5	380.5	346.5	428	377.5	144	348	239.5	401	368.5	339	334	438	306.128	388.182	278.283	294.316	376.49	378.432	306.742	292.45	372.241	350.974	397.518	366.99	340.111	303.682	0.518261	1
Y32G9A.8	88.4689	89.1389	87.7988	1.01526	0.0218538	V	1875539;1875935;1878115;1879503;1879629;1880798;1882136	1875725;1876373;1878388;1879573;1879843;1880924;1882240	-	75	105	131	100	112	90	44	102	63	87	84	86	92	117	74.5443	85.181	95.8083	84.9398	98.5208	90.2223	93.7266	85.718	97.9174	76.1466	90.6147	93.1007	93.6834	81.1206	0.950895	1
Y32G9A.15	0.172528	0	0.345057	0	65535	V	1889910	1889998	-	1	0	1	0	0	0	0	0	0	0	0	0	0	0	0.993924	0	0.731361	0	0	0	0	0	0	0	0	0	0	0	0.164572	0.99931
Y32G9A.6	10.0951	11.2752	8.91501	1.26475	0.33885	V	1895797;1896959;1897135;1897317;1898421;1902311;1903043;1903296;1904182;1904382;1905672;1905833;1906338;1906539	1895874;1897089;1897270;1897376;1899146;1902589;1903246;1903487;1904335;1904473;1905786;1905940;1906479;1906560	+	13	14	10	7	8	6	9	10	4	14	13	13	8	19	12.921	11.3575	7.31361	5.94578	7.0372	6.01482	19.1714	8.40373	6.21698	12.2535	14.0237	14.0734	8.14638	13.1734	0.280855	1
Y32G9A.5	0	0	0			V	1907654;1907773	1907725;1908528	+	0	0	0	0	0	0	0	0	0	0	0	0	0	0	0	0	0	0	0	0	0	0	0	0	0	0	0	0	1	1
Y32G9A.14	0	0	0			V	1908636	1908656	-	0	0	0	0	0	0	0	0	0	0	0	0	0	0	0	0	0	0	0	0	0	0	0	0	0	0	0	0	1	1
Y32G9A.4	0.0811248	0	0.16225	0	65535	V	1908896;1909688;1910227;1910429	1909183;1910183;1910382;1910692	+	0	1	0	0	0	0	0	0	0	0	0	0	0	0	0	0.811248	0	0	0	0	0	0	0	0	0	0	0	0	0.404438	1
Y32G9A.11	0	0	0			V	1912328;1912606	1912376;1912904	+	0	0	0	0	0	0	0	0	0	0	0	0	0	0	0	0	0	0	0	0	0	0	0	0	0	0	0	0	1	1
Y32G9A.3	0	0	0			V	1912952;1913258;1913387	1913207;1913346;1913470	+	0	0	0	0	0	0	0	0	0	0	0	0	0	0	0	0	0	0	0	0	0	0	0	0	0	0	0	0	1	1
Y32G9A.10	0.507504	0.3447	0.670309	0.51424	-0.959485	V	1913600;1914551;1916962	1913705;1914622;1917038	-	0	2	0	1	1	0	0	1	0	1	0	0	0	2	0	1.6225	0	0.849398	0.87965	0	0	0.840373	0	0.875248	0	0	0	1.38668	0.7467	1
Y32G9A.13	0.742768	0.777112	0.708423	1.09696	0.133511	V	1917395;1917721;1917914	1917468;1917859;1917986	-	1	0	0	3	0	0	1	1	1	0	0	1	0	2	0.993924	0	0	2.54819	0	0	2.13015	0.840373	1.55424	0	0	1.08257	0	1.38668	1	1
Y32G9A.12	0	0	0			V	1919322;1920122	1919633;1920205	-	0	0	0	0	0	0	0	0	0	0	0	0	0	0	0	0	0	0	0	0	0	0	0	0	0	0	0	0	1	1
Y32G9A.2	0.326498	0.328496	0.324499	1.01232	0.0176611	V	1920548;1920841	1920688;1921029	+	0	2	0	0	0	1	0	0	0	1	1	0	0	0	0	1.6225	0	0	0	1.00247	0	0	0	0.875248	1.07875	0	0	0	1	1
Y32G9A.1	0	0	0			V	1921621;1921891	1921759;1922381	+	0	0	0	0	0	0	0	0	0	0	0	0	0	0	0	0	0	0	0	0	0	0	0	0	0	0	0	0	1	1
T06A1.1	18.2129	21.8049	14.621	1.49134	0.576612	V	1923124;1923902;1924218;1924401;1924598;1924742;1924990;1925208;1925417	1923425;1924168;1924321;1924553;1924695;1924932;1925081;1925319;1925565	-	11	25	18	10	23	18	15	17	14	25	28	21	15	29	10.9332	20.2812	13.1645	8.49398	20.2319	18.0445	31.9523	14.2863	21.7594	21.8812	30.2049	22.7339	15.2745	20.1068	0.0234912	0.349489
T06A1.5	22.9539	26.0755	19.8323	1.3148	0.394842	V	1927223;1927696;1927987;1928232;1928483;1929422;1929814;1931024;1931159	1927396;1927934;1928066;1928425;1928730;1929528;1930030;1931109;1931376	+	15	24	33	23	24	19	19	31	12	49	27	16	22	27	14.9089	19.47	24.1349	19.5361	21.1116	19.0469	40.4729	26.0515	18.6509	42.8871	29.1262	17.3211	22.4025	18.7201	0.0866927	0.730021
T06A1.8	0.0599304	0.119861	0	65535	65535	V	1938056	1938113	+	0	0	0	0	0	0	0	0	0	0	1	0	0	0	0	0	0	0	0	0	0	0	0	0	1.07875	0	0	0	1	1
T06A1.10	0	0	0			V	1938056	1938113	-	0	0	0	0	0	0	0	0	0	0	0	0	0	0	0	0	0	0	0	0	0	0	0	0	0	0	0	0	1	1
T06A1.4	5.02087	7.20958	2.83216	2.54561	1.34801	V	1944956;1945423;1950314;1951751;1952967	1945062;1945500;1950437;1951849;1953128	+	3	4	5	4	1	3	7	10	2	11	8	7	4	8	2.98177	3.24499	3.6568	3.39759	0.87965	3.00741	14.9111	8.40373	3.10849	9.62773	8.62997	7.57796	4.07319	5.54671	0.00332334	0.0998451
T06A1.2	0	0	0			V	1953912;1955290;1955510;1955765;1956208;1956369	1954262;1955391;1955714;1955871;1956273;1956560	-	0	0	0	0	0	0	0	0	0	0	0	0	0	0	0	0	0	0	0	0	0	0	0	0	0	0	0	0	1	1
T06A1.9	0	0	0			V	1954054	1954171	+	0	0	0	0	0	0	0	0	0	0	0	0	0	0	0	0	0	0	0	0	0	0	0	0	0	0	0	0	1	1
T06A1.6	0.103387	0.114547	0.0922274	1.24201	0.312675	V	1954688	1955230	-	0.02	0.04	0.15	0.29	0.06	0.04	0.08	0.04	0.02	0	0.5	0.14	0.05	0.02	0.0198785	0.0324499	0.109704	0.246325	0.052779	0.0400988	0.170412	0.0336149	0.0310849	0	0.539373	0.151559	0.0509149	0.0138668	1	1
T06A1.7	0	0	0			V	1957417;1957569	1957471;1957932	+	0	0	0	0	0	0	0	0	0	0	0	0	0	0	0	0	0	0	0	0	0	0	0	0	0	0	0	0	1	1
Y40B10B.1	0.28895	0.239721	0.33818	0.708859	-0.49643	V	1960137;1960336;1960544;1960698;1961175	1960253;1960472;1960648;1961123;1961403	-	0	1	0	0	1	0	0	0	0	0	2	0	0	0	0	0.811248	0	0	0.87965	0	0	0	0	0	2.15749	0	0	0	0.671969	1
Y40B10B.2	0.308057	0.24745	0.368664	0.671207	-0.57517	V	1962815;1963718;1963951;1964206;1964601	1963174;1963819;1964155;1964312;1964906	-	1	0	0	1	0	0	0	1	0	0	0	0	0	2	0.993924	0	0	0.849398	0	0	0	0.840373	0	0	0	0	0	1.38668	1	1
Y40B10B.3	0	0	0			V	1962975	1963083	+	0	0	0	0	0	0	0	0	0	0	0	0	0	0	0	0	0	0	0	0	0	0	0	0	0	0	0	0	1	1
T08B1.6	132.247	128.268	136.227	0.94157	-0.0868599	V	1969541;1969753;1970912;1972273;1972400;1973815;1974274	1969631;1970077;1971536;1972344;1972742;1974203;1974515	+	126	193	185	170	136	118	71	155	84	147	102	131	103	200	125.234	156.571	135.302	144.398	119.632	118.291	151.241	130.258	130.556	128.661	110.032	141.816	104.885	138.668	0.364631	1
T08B1.5	0.0486249	0.0972498	0	65535	65535	V	1975418;1976094;1976603;1977074	1975547;1976300;1977028;1977261	+	0	0	0	0	0	0	0	0	0	1	0	0	0	0	0	0	0	0	0	0	0	0	0	0.875248	0	0	0	0	1	1
T08B1.8	0	0	0			V	1978901	1979022	-	0	0	0	0	0	0	0	0	0	0	0	0	0	0	0	0	0	0	0	0	0	0	0	0	0	0	0	0	1	1
T08B1.4b	4.29649	4.98028	3.61271	1.37854	0.463144	V	1979435;1979977;1980204;1980305;1981069;1982450	1979586;1980065;1980259;1980448;1981542;1982651	+	4.5	3.5	4	3	6	4	5	6.5	2	5	4	3.5	3.5	8	4.47266	2.83937	2.92544	2.54819	5.2779	4.00988	10.6508	5.46242	3.10849	4.37624	4.31499	3.78898	3.56404	5.54671	0.360231	1
T08B1.4a	0.689123	0.875528	0.502719	1.74158	0.8004	V	1979437;1979977;1980204;1980305	1979586;1980065;1980259;1980593	+	0.5	0.5	1	0	1	1	0	1.5	0	0	1	1.5	1.5	2	0.496962	0.405624	0.731361	0	0.87965	1.00247	0	1.26056	0	0	1.07875	1.62385	1.52745	1.38668	0.422792	1
T08B1.1	24.1156	25.9602	22.271	1.16565	0.221132	V	1982448;1983073;1983335;1983714;1984304;1985468;1985615;1985729;1986540;1986969	1982944;1983288;1983662;1983814;1984842;1985569;1985682;1985809;1986688;1987029	-	25	28	27	27	24	21	9	33	17	51	23	21	19	40	24.8481	22.7149	19.7467	22.9337	21.1116	21.0519	19.1714	27.7323	26.4221	44.6376	24.8112	22.7339	19.3477	27.7336	0.143815	0.951749
T08B1.7	0	0	0			V	1988418	1988438	+	0	0	0	0	0	0	0	0	0	0	0	0	0	0	0	0	0	0	0	0	0	0	0	0	0	0	0	0	1	1
T08B1.2a	13.8313	18.6661	8.99642	2.07484	1.053	V	1989479;1990012;1990157;1991206;1992720;1992870	1989802;1990092;1990252;1991827;1992821;1992889	-	6.17	15.5	14.33	11.17	7.17	13.67	9.5	19	7.67	30.17	24	18.33	13.67	29	6.13251	12.5743	10.4804	9.48777	6.30709	13.7038	20.2364	15.9671	11.9211	26.4062	25.8899	19.8434	13.9201	20.1068	3.52167e-05	0.00322266
T08B1.2c	13.8313	18.6661	8.99642	2.07484	1.053	V	1989479;1990012;1990157;1991206;1992636;1992870	1989802;1990092;1990252;1991827;1992821;1992886	-	6.17	15.5	14.33	11.17	7.17	13.67	9.5	19	7.67	30.17	24	18.33	13.67	29	6.13251	12.5743	10.4804	9.48777	6.30709	13.7038	20.2364	15.9671	11.9211	26.4062	25.8899	19.8434	13.9201	20.1068	3.52167e-05	0.00322266
T08B1.2b	11.8193	15.8062	7.83247	2.01803	1.01295	V	1990003;1990157;1991206;1992720;1992870	1990092;1990252;1991827;1992821;1992889	-	5.67	13	13.33	8.67	6.67	8.67	8	17	6.67	26.67	22	15.33	10.67	25	5.63555	10.5462	9.74904	7.36428	5.86726	8.69141	17.0412	14.2863	10.3668	23.3429	23.7324	16.5957	10.8652	17.3335	0.000210778	0.0123632
T08B1.3	17.4909	17.7927	17.1891	1.03511	0.0497903	V	1996109;1996336;1996711;1998635;1998826;1999420	1996286;1996658;1996808;1998767;1999310;1999581	-	16	24	29	18	16	21	8	19	17	25	10	14	19	18	15.9028	19.47	21.2095	15.2892	14.0744	21.0519	17.0412	15.9671	26.4221	21.8812	10.7875	15.1559	19.3477	12.4801	1	1
F59A7.1	0.0942116	0.188423	0	65535	65535	V	2000418;2001291;2001465;2001601;2002561;2002857;2002984;2003423;2004091	2000584;2001415;2001553;2001748;2002800;2002941;2003170;2003704;2004329	-	0	0	0	0	0	1	0	0	0	0	0	0	0	1	0	0	0	0	0	1.00247	0	0	0	0	0	0	0	0.693339	0.518578	1
F59A7.9	0	0	0			V	2005057;2005205;2005501;2006342;2006628	2005156;2005376;2005904;2006576;2006730	+	0	0	0	0	0	0	0	0	0	0	0	0	0	0	0	0	0	0	0	0	0	0	0	0	0	0	0	0	1	1
F59A7.10	0	0	0			V	2007360;2007539	2007518;2007709	+	0	0	0	0	0	0	0	0	0	0	0	0	0	0	0	0	0	0	0	0	0	0	0	0	0	0	0	0	1	1
F59A7.8	2.44405	2.45813	2.42996	1.01159	0.0166283	V	2008690;2008979;2009429	2008920;2009304;2009861	+	2	3	7	1	2	4	1	2	3	5	0	2	1	3	1.98785	2.43374	5.11953	0.849398	1.7593	4.00988	2.13015	1.68075	4.66273	4.37624	0	2.16513	1.0183	2.08002	0.878803	1
F59A7.7	0.15718	0.31436	0	65535	65535	V	2012206;2012945;2013231	2012356;2013179;2013333	+	0	0	0	0	0	0	0	0	0	2	1	0	0	0	0	0	0	0	0	0	0	0	0	1.7505	1.07875	0	0	0	0.307377	1
F59A7.11	0	0	0			V	2013418;2013554;2013770	2013500;2013694;2013860	-	0	0	0	0	0	0	0	0	0	0	0	0	0	0	0	0	0	0	0	0	0	0	0	0	0	0	0	0	1	1
F59A7.2	0.0486249	0.0972498	0	65535	65535	V	2015829;2016046;2016425	2015999;2016228;2016538	-	0	0	0	0	0	0	0	0	0	1	0	0	0	0	0	0	0	0	0	0	0	0	0	0.875248	0	0	0	0	1	1
F59A7.13	0	0	0			V	2020808	2020828	-	0	0	0	0	0	0	0	0	0	0	0	0	0	0	0	0	0	0	0	0	0	0	0	0	0	0	0	0	1	1
F59A7.5a	0.481882	0.45608	0.507683	0.898357	-0.154639	V	2021890;2022277;2023318;2023693;2023800;2024479	2021962;2022829;2023488;2023749;2024014;2024700	+	0.5	1	0.5	0.5	0.5	0.5	0.5	0	0.5	1	0.5	0	0	0.5	0.496962	0.811248	0.36568	0.424699	0.439825	0.501235	1.06508	0	0.777122	0.875248	0.539373	0	0	0.346669	1	1
F59A7.5b	0.481882	0.45608	0.507683	0.898357	-0.154639	V	2021890;2022277;2023318;2023693;2023807	2021962;2022829;2023434;2023749;2023982	+	0.5	1	0.5	0.5	0.5	0.5	0.5	0	0.5	1	0.5	0	0	0.5	0.496962	0.811248	0.36568	0.424699	0.439825	0.501235	1.06508	0	0.777122	0.875248	0.539373	0	0	0.346669	1	1
F59A7.3	0.0486249	0.0972498	0	65535	65535	V	2024703;2025509;2025797;2026678;2026960;2027667	2024866;2025701;2025910;2026915;2027040;2027887	-	0	0	0	0	0	0	0	0	0	1	0	0	0	0	0	0	0	0	0	0	0	0	0	0.875248	0	0	0	0	1	1
F59A7.12	0	0	0			V	2030177	2030407	+	0	0	0	0	0	0	0	0	0	0	0	0	0	0	0	0	0	0	0	0	0	0	0	0	0	0	0	0	1	1
F59A7.4	20.6161	22.983	18.2492	1.2594	0.332732	V	2030657;2031248	2031001;2031475	-	18	28	22	21	19	28	8	34	18	19	14	20	25	38	17.8906	22.7149	16.0899	17.8374	16.7133	28.0692	17.0412	28.5727	27.9764	16.6297	15.1025	21.6513	25.4574	26.3469	0.0809792	0.698799
Y40B10A.3	0.746175	0.705427	0.786923	0.896437	-0.157725	V	2033792;2033932;2034740;2035032;2035233;2035419	2033886;2034124;2034937;2035185;2035313;2035645	-	0	2	2	1	0	1	0	2	0	1	1	0	1	1	0	1.6225	1.46272	0.849398	0	1.00247	0	1.68075	0	0.875248	1.07875	0	1.0183	0.693339	1	1
Y40B10A.4	0.0811248	0	0.16225	0	65535	V	2038195;2038633;2039349;2039506;2040062;2040231;2040721;2041471;2041943;2042138;2042314	2038422;2039305;2039438;2039557;2040181;2040465;2041426;2041568;2042004;2042269;2042359	-	0	1	0	0	0	0	0	0	0	0	0	0	0	0	0	0.811248	0	0	0	0	0	0	0	0	0	0	0	0	0.404438	1
Y40B10A.5	0.211815	0.423629	0	65535	65535	V	2043352;2043460;2043942;2044735;2045039;2045835;2045989;2046138	2043411;2043537;2044070;2044988;2045139;2045938;2046106;2046253	-	0	0	0	0	0	0	0	1	0	1	1	0	1	0	0	0	0	0	0	0	0	0.840373	0	0.875248	1.07875	0	1.0183	0	0.178063	1
Y40B10A.6	2.81009	3.21016	2.41003	1.332	0.413595	V	2049223;2049544;2049721;2050110	2049490;2049677;2050051;2050172	-	4	1	4	2	3	2	3	3	1	6	2	2	4	4	3.97569	0.811248	2.92544	1.6988	2.63895	2.00494	6.39045	2.52112	1.55424	5.25149	2.15749	2.16513	4.07319	2.77336	0.563855	1
Y40B10A.10	0	0	0			V	2049985	2050132	+	0	0	0	0	0	0	0	0	0	0	0	0	0	0	0	0	0	0	0	0	0	0	0	0	0	0	0	0	1	1
Y40B10A.7	1.84946	2.15798	1.54095	1.40042	0.485862	V	2052286;2052979;2053156;2053538	2052441;2053112;2053486;2053600	-	2	6	0	1	0	2	2	2	0	1	3	3	2	3	1.98785	4.86749	0	0.849398	0	2.00494	4.2603	1.68075	0	0.875248	3.23624	3.2477	2.03659	2.08002	0.594596	1
Y40B10A.2	11.932	12.8396	11.0244	1.16466	0.219903	V	2057629;2059565;2060729;2060925	2057727;2059895;2060862;2061136	+	18	22	9	13	2	9	3	14	6	31	10	16	5	27	17.8906	17.8475	6.58225	11.0422	1.7593	9.02223	6.39045	11.7652	9.32546	27.1327	10.7875	17.3211	5.09149	18.7201	0.182997	1
Y40B10A.8.2	66.2045	64.4253	67.9837	0.947659	-0.0775605	V	2061111;2062238;2063331;2064848;2065663;2066586	2061346;2062517;2063515;2064973;2065979;2066844	-	69	83.5	103	78	70.5	71	29.5	63	42.5	73	50	70.5	69	90	68.5807	67.7392	75.3302	66.253	62.0153	71.1754	62.8394	52.9435	66.0554	63.8931	53.9373	76.3209	70.2625	62.4005	0.479746	1
Y40B10A.8.1	66.2045	64.4253	67.9837	0.947659	-0.0775605	V	2061133;2062238;2063331;2064848;2065663;2066586	2061346;2062517;2063515;2064973;2065979;2066844	-	69	83.5	103	78	70.5	71	29.5	63	42.5	73	50	70.5	69	90	68.5807	67.7392	75.3302	66.253	62.0153	71.1754	62.8394	52.9435	66.0554	63.8931	53.9373	76.3209	70.2625	62.4005	0.479746	1
Y40B10A.1a	89.1476	82.0657	96.2296	0.852812	-0.229701	V	2068449;2068564;2068870	2068487;2068815;2069143	+	103	158	97	109.5	98.5	72	49.5	98	55.5	89	60.5	61.5	91.5	129	102.374	128.177	70.942	93.009	86.6455	72.1778	105.442	82.3565	86.2605	77.8971	65.2642	66.5778	93.1742	89.4407	0.0372737	0.456617
Y40B10A.1b	89.1476	82.0657	96.2296	0.852812	-0.229701	V	2068564;2068870	2068815;2069143	+	103	158	97	109.5	98.5	72	49.5	98	55.5	89	60.5	61.5	91.5	129	102.374	128.177	70.942	93.009	86.6455	72.1778	105.442	82.3565	86.2605	77.8971	65.2642	66.5778	93.1742	89.4407	0.0372737	0.456617
Y40B10A.9	24.8515	29.353	20.35	1.4424	0.528475	V	2069207;2069472;2069741;2069906;2071487;2072706	2069420;2069688;2069838;2070339;2071685;2072895	-	26	30	28	19	17	16	21	21	22	40	41	26	25	27	25.842	24.3374	20.4781	16.1386	14.954	16.0395	44.7332	17.6478	34.1934	35.0099	44.2286	28.1467	25.4574	18.7201	0.0248728	0.360538
F36F12.3b	0.644594	0.693127	0.596061	1.16285	0.21766	V	2086355;2086471;2086847;2087024	2086404;2086579;2086938;2087222	+	1	0.5	1	1	0	0	0	2	0	1	0	1.5	1	1.5	0.993924	0.405624	0.731361	0.849398	0	0	0	1.68075	0	0.875248	0	1.62385	1.0183	1.04001	1	1
F36F12.3a	0.888857	0.812988	0.964725	0.842715	-0.246884	V	2086387;2086847;2087024;2087276	2086579;2086938;2087222;2087316	+	2	0.5	1	2	0	0	0	2	0	1	1	1.5	1	1.5	1.98785	0.405624	0.731361	1.6988	0	0	0	1.68075	0	0.875248	1.07875	1.62385	1.0183	1.04001	1	1
F36F12.4	2.36836	2.31938	2.41733	0.959479	-0.0596774	V	2088240;2088757;2089600	2088383;2088989;2089764	+	2.5	7	3	1	1	4	1	4	0	3	1	2	2	5	2.48481	5.67874	2.19408	0.849398	0.87965	4.00988	2.13015	3.36149	0	2.62574	1.07875	2.16513	2.03659	3.46669	1	1
F36F12.8	45.5946	43.5532	47.6359	0.914293	-0.129271	V	2090140;2090669;2090854;2091556	2090318;2090792;2091500;2091757	+	46.5	47	57	73	57	47	20	52	18	40	31	53	45	85	46.2174	38.1287	41.6876	62.006	50.14	47.1161	42.603	43.6994	27.9764	35.0099	33.4411	57.376	45.8234	58.9338	0.548555	1
F36F12.2	0.0385188	0.0770376	0	65535	65535	V	2091753;2093264;2094033;2094194;2094743;2094922;2095101	2092047;2093986;2094148;2094302;2094874;2094997;2095113	-	0	0	0	0	0	0	0	0	0	0	0	0	0	1	0	0	0	0	0	0	0	0	0	0	0	0	0	0.693339	1	1
F36F12.5	0.0556928	0.111386	0	65535	65535	V	2096072;2096330;2096486;2097006;2097150	2096285;2096435;2096672;2097101;2097257	+	0	0	0	0	0	1	0	0	0	0	0	0	0	0	0	0	0	0	0	1.00247	0	0	0	0	0	0	0	0	1	1
F36F12.6	0.118342	0.236683	0	65535	65535	V	2097953;2098200;2098366;2098889;2099033	2098156;2098305;2098552;2098984;2099159	+	0	0	0	0	0	0	1	0	0	0	0	0	0	0	0	0	0	0	0	0	2.13015	0	0	0	0	0	0	0	1	1
F36F12.7	0	0	0			V	2099337;2099439;2099973	2099385;2099693;2100080	+	0	0	0	0	0	0	0	0	0	0	0	0	0	0	0	0	0	0	0	0	0	0	0	0	0	0	0	0	1	1
F36F12.1	18.0511	24.8425	11.2597	2.20632	1.14164	V	2100062;2100340;2101215;2101372;2101763;2102290;2102446;2102987	2100241;2100475;2101321;2101610;2102243;2102398;2102577;2103218	-	12	17	10	16	11	10	15	34	23	32	39	7	11	41	11.9271	13.7912	7.31361	13.5904	9.67615	10.0247	31.9523	28.5727	35.7476	28.0079	42.0711	7.57796	11.2013	28.4269	6.58759e-07	0.00011441
F22F7.4	0.767257	0.851277	0.683236	1.24595	0.317243	V	2103658;2104114;2104911;2105079;2105424;2105796;2105928	2103952;2104842;2105026;2105187;2105555;2105867;2106076	-	1	1	1	0	1	2	1	0	0	2	0	1	0	1	0.993924	0.811248	0.731361	0	0.87965	2.00494	2.13015	0	0	1.7505	0	1.08257	0	0.693339	1	1
F22F7.9	0	0	0			V	2105662	2105715	+	0	0	0	0	0	0	0	0	0	0	0	0	0	0	0	0	0	0	0	0	0	0	0	0	0	0	0	0	1	1
F22F7.10	0	0	0			V	2105662	2105715	-	0	0	0	0	0	0	0	0	0	0	0	0	0	0	0	0	0	0	0	0	0	0	0	0	0	0	0	0	1	1
F22F7.5	49.1108	45.0154	53.2062	0.846055	-0.241177	V	2106398;2106656;2106861;2107237;2107359;2107649;2107807;2109082;2109283	2106610;2106796;2107008;2107313;2107521;2107759;2108055;2109209;2109387	-	48	63	67	76	61	50	20	48	32	48	41	43	43	66	47.7083	51.1086	49.0012	64.5542	53.6586	50.1235	42.603	40.3379	49.7358	42.0119	44.2286	46.5503	43.7868	45.7604	0.0782377	0.685801
F22F7.3	16.0155	17.0433	14.9877	1.13715	0.185426	V	2110704;2111422;2111599;2111764;2112871;2114194	2110988;2111553;2111707;2111879;2113584;2114488	+	17	30	19	14	9	9	8	28	8	29	16	11	13	34	16.8967	24.3374	13.8959	11.8916	7.91685	9.02223	17.0412	23.5304	12.434	25.3822	17.2599	11.9082	13.2379	23.5735	0.272736	1
F22F7.6a	5.48327	6.32307	4.64347	1.36171	0.445422	V	2115490;2115705;2115895;2116147;2116312;2117737;2118039;2118296	2115636;2115841;2115988;2116263;2116591;2117839;2118231;2118348	-	3.5	10	7	3	4.5	4	3	5.5	4.5	8.5	6	6.5	4.5	13.5	3.47873	8.11248	5.11953	2.54819	3.95842	4.00988	6.39045	4.62205	6.9941	7.43961	6.47248	7.03668	4.58234	9.36007	0.279738	1
F22F7.6b	5.22593	6.13289	4.31897	1.41999	0.505879	V	2115490;2115705;2115895;2116312;2117737;2118039;2118296	2115636;2115841;2115988;2116591;2117839;2118231;2118348	-	3.5	8	7	3	4.5	4	3	5.5	4.5	8.5	6	6.5	3.5	12.5	3.47873	6.48998	5.11953	2.54819	3.95842	4.00988	6.39045	4.62205	6.9941	7.43961	6.47248	7.03668	3.56404	8.66673	0.226025	1
F22F7.11	0.155243	0.310485	0	65535	65535	V	2119829;2119950	2119898;2120215	+	0	0	0	0	0	0	0	1	0	1	1	0	0	0	0	0	0	0	0	0	0	0.840373	0	0.875248	1.07875	0	0	0	0.308341	1
F22F7.8	2.16016	1.67255	2.64777	0.631683	-0.662728	V	2120947;2121591	2121210;2121703	-	2	6	4	2	2	3	1	1	1	3	0	2	2	1	1.98785	4.86749	2.92544	1.6988	1.7593	3.00741	2.13015	0.840373	1.55424	2.62574	0	2.16513	2.03659	0.693339	0.237803	1
F22F7.2.1	7.73028	7.11048	8.35009	0.851545	-0.231845	V	2122827;2123139;2124291;2125285;2126386;2126919	2123024;2123258;2124551;2125692;2126600;2127299	+	9	9	16	9	7	5.5	4	7	4	8.25	7.5	7.25	9.5	7.25	8.94531	7.30123	11.7018	7.64458	6.15755	5.51358	8.5206	5.88261	6.21698	7.22079	8.0906	7.8486	9.67383	5.02671	0.353068	1
F22F7.2.2	8.1352	7.4351	8.83529	0.841523	-0.248926	V	2122827;2123139;2124291;2125285;2126386;2126919;2127172;2127311	2123024;2123258;2124551;2125692;2126600;2127049;2127267;2127360	+	8	10	16	10	9	6.5	4	8	4	8.25	8.5	7.25	9.5	7.25	7.95139	8.11248	11.7018	8.49398	7.91685	6.51605	8.5206	6.72298	6.21698	7.22079	9.16935	7.8486	9.67383	5.02671	0.325838	1
F22F7.1a	87.5633	88.2961	86.8305	1.01688	0.0241477	V	2127535;2127746;2127899;2129203;2129761	2127701;2127852;2128319;2129683;2130064	+	86.5	108.5	108	103	106.5	90	49.5	107	68	82.25	70.5	83.75	87	109.75	85.9744	88.0204	78.987	87.488	93.6827	90.2223	105.442	89.9199	105.689	71.9891	76.0516	90.6649	88.5919	76.0939	0.93375	1
F22F7.1b	87.1107	87.5897	86.6317	1.01106	0.0158663	V	2127535;2127746;2127899;2129203	2127701;2127852;2128319;2129968	+	85.5	108.5	108	103	106.5	90	47.5	107	68	82.25	69.5	83.75	86	109.75	84.9805	88.0204	78.987	87.488	93.6827	90.2223	101.182	89.9199	105.689	71.9891	74.9729	90.6649	87.5736	76.0939	0.900639	1
F22F7.7.1	50.204	55.1454	45.2625	1.21835	0.284926	V	2131512;2132780;2133471;2134138;2139758	2132198;2132970;2133587;2134356;2139832	-	36	55.5	53	48	75	63.5	18	45	44.5	83.5	53.5	52	53.5	66	35.7812	45.0243	38.7621	40.7711	65.9737	63.6568	38.3427	37.8168	69.1639	73.0832	57.7129	56.2934	54.4789	45.7604	0.0450649	0.508571
F22F7.7.2	50.7456	55.5805	45.9108	1.21062	0.275747	V	2131512;2132780;2133471;2134138;2139758;2139953	2132198;2132970;2133587;2134356;2139831;2140042	-	36	56.5	54	50	75	63.5	18	45	44.5	85.5	53.5	54	53.5	66	35.7812	45.8355	39.4935	42.4699	65.9737	63.6568	38.3427	37.8168	69.1639	74.8337	57.7129	58.4586	54.4789	45.7604	0.0534837	0.559004
C45H4.12	0	0	0			V	2144020;2144157;2145533;2145660	2144111;2144538;2145599;2146144	-	0	0	0	0	0	0	0	0	0	0	0	0	0	0	0	0	0	0	0	0	0	0	0	0	0	0	0	0	1	1
C45H4.11	0.14608	0.0933747	0.198785	0.469728	-1.0901	V	2147095;2147372;2147923;2148174;2148319;2148461	2147189;2147594;2148129;2148272;2148417;2148626	+	1	0	0	0	0	0	0	1	0	0	0	0	0	0	0.993924	0	0	0	0	0	0	0.840373	0	0	0	0	0	0	1	1
C45H4.13	0.427074	0.317183	0.536964	0.590698	-0.759508	V	2148657;2149973;2150114;2150560	2149041;2150060;2150479;2150976	-	1	1	0	0	1	0	0	0	0	0	1	1	0	1	0.993924	0.811248	0	0	0.87965	0	0	0	0	0	1.07875	1.08257	0	0.693339	0.711174	1
C45H4.t1	0.141055	0.119861	0.16225	0.738743	-0.436856	V	2149177	2149249	-	0	1	0	0	0	0	0	0	0	0	1	0	0	0	0	0.811248	0	0	0	0	0	0	0	0	1.07875	0	0	0	1	1
C45H4.19	0	0	0			V	2150856	2150876	-	0	0	0	0	0	0	0	0	0	0	0	0	0	0	0	0	0	0	0	0	0	0	0	0	0	0	0	0	1	1
C45H4.10	0.0601426	0.120285	0	65535	65535	V	2151762;2151927;2152204;2152453;2152684;2152831	2151874;2152146;2152410;2152545;2152785;2153010	+	0	0	0	0	0	0	0	0	0	0	0	1	0	0	0	0	0	0	0	0	0	0	0	0	0	1.08257	0	0	1	1
C45H4.9	0	0	0			V	2153574;2153733;2153993;2154245;2154817;2154966	2153686;2153949;2154199;2154337;2154921;2155112	+	0	0	0	0	0	0	0	0	0	0	0	0	0	0	0	0	0	0	0	0	0	0	0	0	0	0	0	0	1	1
C45H4.7	0	0	0			V	2155532;2155673;2155938;2156194;2156332;2156474	2155629;2155886;2156144;2156286;2156421;2156635	+	0	0	0	0	0	0	0	0	0	0	0	0	0	0	0	0	0	0	0	0	0	0	0	0	0	0	0	0	1	1
C45H4.8	0	0	0			V	2157130;2157277;2157542;2157811;2157948;2158104	2157227;2157490;2157748;2157903;2158052;2158274	+	0	0	0	0	0	0	0	0	0	0	0	0	0	0	0	0	0	0	0	0	0	0	0	0	0	0	0	0	1	1
C45H4.20	0	0	0			V	2157234	2157254	+	0	0	0	0	0	0	0	0	0	0	0	0	0	0	0	0	0	0	0	0	0	0	0	0	0	0	0	0	1	1
C45H4.14a	17.3085	18.1803	16.4368	1.10608	0.145449	V	2158674;2159350	2159273;2159418	-	10	18.5	21.5	23.5	24.5	14.5	9	25.5	15.5	18	13.5	16.5	16.5	28	9.93924	15.0081	15.7243	19.9608	21.5514	14.5358	19.1714	21.4295	24.0908	15.7545	14.5631	17.8623	16.8019	19.4135	0.627401	1
C45H4.14b	15.615	16.1613	15.0688	1.0725	0.100979	V	2158674	2159229	-	10	16.5	21.5	21.5	20.5	13.5	9	19.5	12.5	16	12.5	13.5	16.5	26	9.93924	13.3856	15.7243	18.262	18.0328	13.5333	19.1714	16.3873	19.428	14.004	13.4843	14.6146	16.8019	18.0268	0.819492	1
C45H4.15	0.0466874	0.0933747	0	65535	65535	V	2161500;2161870;2162482;2162682;2162861;2163512;2163653	2161633;2162182;2162635;2162816;2162939;2163599;2163835	-	0	0	0	0	0	0	0	1	0	0	0	0	0	0	0	0	0	0	0	0	0	0.840373	0	0	0	0	0	0	1	1
C45H4.16	0.115835	0.231671	0	65535	65535	V	2164826;2165031;2165182;2165324;2166396;2166664	2164984;2165135;2165280;2165530;2166615;2166779	-	0	0	0	0	0	1	0	0	0	0	0	1	0	0	0	0	0	0	0	1.00247	0	0	0	0	0	1.08257	0	0	0.522503	1
C45H4.6	0	0	0			V	2169331;2169707;2169831;2169982;2170237;2170385	2169414;2169786;2169928;2170188;2170329;2170534	+	0	0	0	0	0	0	0	0	0	0	0	0	0	0	0	0	0	0	0	0	0	0	0	0	0	0	0	0	1	1
C45H4.5	0	0	0			V	2171418;2171615;2171733;2172529;2173999;2174145	2171612;2171731;2171846;2172696;2174102;2174412	+	0	0	0	0	0	0	0	0	0	0	0	0	0	0	0	0	0	0	0	0	0	0	0	0	0	0	0	0	1	1
C45H4.18	0.0601426	0.120285	0	65535	65535	V	2175542;2176018;2177109;2177233	2175976;2176185;2177179;2177503	+	0	0	0	0	0	0	0	0	0	0	0	1	0	0	0	0	0	0	0	0	0	0	0	0	0	1.08257	0	0	1	1
C45H4.3	0	0	0			V	2177714;2177856;2178443;2178694;2178846;2178997	2177811;2178075;2178649;2178789;2178944;2179116	+	0	0	0	0	0	0	0	0	0	0	0	0	0	0	0	0	0	0	0	0	0	0	0	0	0	0	0	0	1	1
C45H4.2	0.171287	0.172694	0.16988	1.01657	0.023704	V	2179586;2180210;2180615;2180978;2181298;2181661	2179784;2180571;2180919;2181188;2181609;2181759	+	0	0	0	1	0	0	0	0	1	0	0	0	0	0	0	0	0	0.849398	0	0	0	0	1.55424	0	0	0	0	0	1	1
C45H4.1	0.0486249	0.0972498	0	65535	65535	V	2182038;2182190;2182532;2182785;2182930;2183072	2182135;2182409;2182738;2182880;2183028;2183191	+	0	0	0	0	0	0	0	0	0	1	0	0	0	0	0	0	0	0	0	0	0	0	0	0.875248	0	0	0	0	1	1
C45H4.17	0.952431	0.505607	1.39925	0.36134	-1.46857	V	2183521;2183851;2184269;2184626;2186074;2186437	2183719;2184212;2184573;2184836;2186385;2186535	+	3	3	1	1	0	1	0	0	0	0	1	1	0	2	2.98177	2.43374	0.731361	0.849398	0	1.00247	0	0	0	0	1.07875	1.08257	0	1.38668	0.192843	1
Y5H2B.3	51.2258	46.9666	55.4849	0.846476	-0.240459	V	2188285	2189025	+	44	70	89	84	46	40	31	58	26	48	26	39	62	75	43.7326	56.7874	65.0911	71.3494	40.4639	40.0988	66.0347	48.7416	40.4103	42.0119	28.0474	42.2201	63.1344	52.0004	0.0457758	0.513618
Y5H2B.4	0	0	0			V	2189586;2189786;2189944;2190084;2190789;2191110	2189741;2189890;2190036;2190290;2191008;2191222	-	0	0	0	0	0	0	0	0	0	0	0	0	0	0	0	0	0	0	0	0	0	0	0	0	0	0	0	0	1	1
Y5H2B.2a	35.0591	33.2823	36.8358	0.903533	-0.146351	V	2192497;2192716;2193090;2193295;2193500;2193683;2193794;2196171;2196667	2192584;2192869;2193244;2193456;2193631;2193747;2194038;2196319;2196826	+	37	43	44	48.5	44.5	42.5	13.5	41	25	30.5	29.5	30	28	51	36.7752	34.8837	32.1799	41.1958	39.1444	42.605	28.757	34.4553	38.8561	26.6951	31.823	32.477	28.5123	35.3603	0.400276	1
Y5H2B.2b	35.3579	33.3955	37.3202	0.894836	-0.160305	V	2192497;2192716;2193090;2193295;2193500;2193683;2193794;2196171;2196420;2196667	2192584;2192869;2193244;2193456;2193631;2193747;2194038;2196319;2196514;2196826	+	37	44	45	48.5	45.5	42.5	13.5	41	25	30.5	29.5	30	29	51	36.7752	35.6949	32.9112	41.1958	40.0241	42.605	28.757	34.4553	38.8561	26.6951	31.823	32.477	29.5306	35.3603	0.343851	1
Y5H2B.5	11.8445	13.804	9.88495	1.39646	0.481778	V	2198055;2199143;2199885;2200029;2200268;2201011;2201109;2201224	2198447;2199642;2199984;2200222;2200353;2201064;2201179;2201415	-	8	13	14	14	10	9	8	18	8	20	16	15	7	18	7.95139	10.5462	10.2391	11.8916	8.7965	9.02223	17.0412	15.1267	12.434	17.505	17.2599	16.2385	7.12808	12.4801	0.103325	0.802841
Y5H2B.6	0.473662	0.387505	0.559819	0.692196	-0.530747	V	2201581;2202073;2202297;2202968;2204185	2201626;2202246;2202807;2203466;2204397	-	2	1	0	0	0	0	0	0	0	0	0	1	1	2	1.98785	0.811248	0	0	0	0	0	0	0	0	0	1.08257	1.0183	1.38668	1	1
Y5H2B.8	0.0556928	0.111386	0	65535	65535	V	2202670	2202777	+	0	0	0	0	0	1	0	0	0	0	0	0	0	0	0	0	0	0	0	1.00247	0	0	0	0	0	0	0	0	1	1
Y5H2B.7	0.248608	0.497216	0	65535	65535	V	2205030;2205355;2205755;2206096;2206226	2205311;2205628;2206053;2206186;2206281	-	0	0	0	0	0	0	0	2	0	0	0	1	1	1	0	0	0	0	0	0	0	1.68075	0	0	0	1.08257	1.0183	0.693339	0.107485	0.814941
Y5H2B.1	1.47842	0.990102	1.96674	0.503423	-0.990157	V	2207180;2207379;2208685;2209015;2209170;2209316;2209476;2209975;2210114	2207325;2207622;2208801;2209121;2209270;2209422;2209557;2210069;2210209	+	4	0	1	5	1	0	0	0	1	0	2	1	2	3	3.97569	0	0.731361	4.24699	0.87965	0	0	0	1.55424	0	2.15749	1.08257	2.03659	2.08002	0.300981	1
F44C8.8	18.1548	20.6165	15.693	1.31374	0.393681	V	2210516;2210962;2211202;2211523;2211774;2211895	2210917;2211152;2211423;2211722;2211832;2212102	-	17	19	23	19	15	23	8	23	23	23	15	22	12	26	16.8967	15.4137	16.8213	16.1386	13.1947	23.0568	17.0412	19.3286	35.7476	20.1307	16.1812	23.8165	12.2196	18.0268	0.114472	0.842298
F44C8.9a	2.94263	3.16778	2.71749	1.1657	0.221199	V	2212899;2213348;2213591;2213927;2214174;2214279	2213302;2213538;2213812;2214126;2214232;2214460	-	3	4.5	2.5	5	1	0	2	1.5	1.5	5	4	5.5	2.5	5	2.98177	3.65062	1.8284	4.24699	0.87965	0	4.2603	1.26056	2.33137	4.37624	4.31499	5.95411	2.54574	3.46669	0.779425	1
F44C8.9b	0.8297	0.974225	0.685175	1.42186	0.507783	V	2213846;2214174;2214279	2214126;2214232;2214460	-	1	1.5	0.5	1	0	0	0	0.5	0.5	1	2	1.5	1.5	2	0.993924	1.21687	0.36568	0.849398	0	0	0	0.420186	0.777122	0.875248	2.15749	1.62385	1.52745	1.38668	0.610979	1
F44C8.7	1.1423	1.4246	0.859993	1.65652	0.72816	V	2215724;2215858;2215999;2216140;2216881;2217054;2217190;2217787	2215792;2215953;2216096;2216278;2217003;2217147;2217321;2218091	+	2	0	2	1	0	1	0	1	0	4	4	1	0	3	1.98785	0	1.46272	0.849398	0	1.00247	0	0.840373	0	3.50099	4.31499	1.08257	0	2.08002	0.296575	1
F44C8.6a	12.606	13.1972	12.0148	1.09841	0.135418	V	2219064;2219312;2220066;2220337;2220606;2220848	2219238;2219436;2220289;2220546;2220796;2221298	+	11	14.5	24.5	11	11.5	12.5	7	12	7	23	11	14	8.5	21	10.9332	11.7631	17.9183	9.34337	10.116	12.5309	14.9111	10.0845	10.8797	20.1307	11.8662	15.1559	8.65553	14.5601	0.706861	1
F44C8.6b	6.93099	7.13135	6.73064	1.05954	0.0834325	V	2219135;2219312;2220066;2220337;2220606	2219238;2219436;2220289;2220546;2220797	+	6	6.5	13.5	7	7.5	7.5	3	8	5	10	9	6	4.5	9	5.96354	5.27311	9.87337	5.94578	6.59737	7.51852	6.39045	6.72298	7.77122	8.75248	9.70872	6.4954	4.58234	6.24005	1	1
F44C8.5c	2.88251	3.69007	2.07495	1.77839	0.830571	V	2221947;2222233;2222353;2222461;2222706;2223968;2224205	2222185;2222304;2222415;2222660;2222927;2224158;2224577	+	0.67	3.67	3.67	2	2.67	1.67	2	3	3.17	4.33	3.33	3.67	3.33	7.33	0.665929	2.97728	2.68409	1.6988	2.34866	1.67412	4.2603	2.52112	4.92695	3.78982	3.59223	3.97302	3.39093	5.08217	0.170856	1
F44C8.5b	3.18263	3.97415	2.3911	1.66206	0.73297	V	2221948;2222233;2222353;2222461;2222706;2223968;2224205;2225158	2222185;2222304;2222411;2222660;2222927;2224158;2224606;2225296	+	0.67	3.67	4.67	3	2.67	2.67	2	3	4.17	4.33	3.33	3.67	3.33	7.33	0.665929	2.97728	3.41546	2.54819	2.34866	2.67659	4.2603	2.52112	6.4812	3.78982	3.59223	3.97302	3.39093	5.08217	0.239633	1
F44C8.5a	2.83934	3.60373	2.07495	1.73678	0.796411	V	2222064;2222233;2222353;2222461;2222706;2223968;2224205	2222185;2222304;2222415;2222660;2222927;2224158;2224577	+	0.67	3.67	3.67	2	2.67	1.67	2	3	2.67	4.33	3.33	3.67	3.33	7.33	0.665929	2.97728	2.68409	1.6988	2.34866	1.67412	4.2603	2.52112	4.14983	3.78982	3.59223	3.97302	3.39093	5.08217	0.211583	1
F44C8.4	9.55036	10.763	8.33776	1.29087	0.368345	V	2225430;2225580;2225698;2225807;2226121;2226383;2226670	2225536;2225651;2225756;2225979;2226330;2226573;2227070	+	7	11	7	14	10	13	5	3	8	19	13	8	7	17	6.95746	8.92373	5.11953	11.8916	8.7965	13.0321	10.6508	2.52112	12.434	16.6297	14.0237	8.66053	7.12808	11.7868	0.239469	1
F44C8.3	10.9989	10.8431	11.1546	0.97208	-0.0408526	V	2227203;2227355;2227483;2227590;2228085;2228359;2228597	2227309;2227426;2227541;2227762;2228294;2228549;2228989	+	9	11	14	16	16	7	4	13	7	14	12	12	6	23	8.94531	8.92373	10.2391	13.5904	14.0744	7.01729	8.5206	10.9248	10.8797	12.2535	12.945	12.9908	6.10978	15.9468	1	1
F44C8.10	10.7326	11.3931	10.0722	1.13114	0.177783	V	2229081;2229236;2229354;2229459;2229851;2230121;2230368	2229187;2229307;2229412;2229652;2230069;2230311;2230984	+	10	16	15	8	11	6	7	16	8	17	10	10	8	16	9.93924	12.98	10.9704	6.79518	9.67615	6.01482	14.9111	13.446	12.434	14.8792	10.7875	10.8257	8.14638	11.0934	0.627988	1
F44C8.2.2	6.08713	6.64247	5.53179	1.20078	0.263975	V	2231124;2231402;2231603;2232032;2232287;2232739;2232983	2231349;2231473;2231661;2232237;2232505;2232929;2233383	+	9	7	6.5	2.5	7	5.5	6	6	3.5	8	4.5	5	6	11	8.94531	5.67874	4.75385	2.12349	6.15755	5.51358	12.7809	5.04224	5.43985	7.00198	4.85436	5.41283	6.10978	7.62673	0.564586	1
F44C8.2.1	5.98847	6.44515	5.53179	1.16511	0.220468	V	2231223;2231402;2231603;2232032;2232287;2232739;2232983	2231349;2231473;2231661;2232237;2232505;2232929;2233383	+	9	7	6.5	2.5	7	5.5	6	6	3.5	8	4.5	4	6	10	8.94531	5.67874	4.75385	2.12349	6.15755	5.51358	12.7809	5.04224	5.43985	7.00198	4.85436	4.33026	6.10978	6.93339	0.627897	1
F44C8.11	6.97709	7.53195	6.42223	1.17279	0.229948	V	2233482;2233702;2233816;2234087;2234529;2234775	2233648;2233760;2234021;2234308;2234719;2235138	+	4	14	10	7	4	2	5	6	7	12	4	6	6	17	3.97569	11.3575	7.31361	5.94578	3.5186	2.00494	10.6508	5.04224	10.8797	10.503	4.31499	6.4954	6.10978	11.7868	0.662405	1
F44C8.1	1.45968	2.12826	0.791097	2.69026	1.42775	V	2236179;2236517;2237063;2237619;2237839	2236377;2237015;2237573;2237792;2237937	+	0	3	1.5	0.5	0	2	0	1	1.5	0.5	5	0.5	1	9.5	0	2.43374	1.09704	0.424699	0	2.00494	0	0.840373	2.33137	0.437624	5.39373	0.541283	1.0183	6.58672	0.0468416	0.521571
F41B5.11	0.16909	0	0.33818	0	65535	V	2242196;2242561	2242453;2242772	-	0	1	0	0	1	0	0	0	0	0	0	0	0	0	0	0.811248	0	0	0.87965	0	0	0	0	0	0	0	0	0	0.164138	0.99931
F41B5.4	0.94049	1.30054	0.580443	2.2406	1.16388	V	2242778;2243311;2243864;2244429;2244663	2243174;2243809;2244374;2244602;2244873	+	1	1	1.5	0	0	1	0	0	2.5	2.5	1.5	1.5	0	2	0.993924	0.811248	1.09704	0	0	1.00247	0	0	3.88561	2.18812	1.61812	1.62385	0	1.38668	0.470265	1
F41B5.3	1.71902	2.55324	0.884791	2.8857	1.52892	V	2245015;2245543;2246091;2246649;2246869	2245226;2246041;2246601;2246822;2247025	+	1	1	3	0.5	0	3	2	1	1	3	2.5	1	1	8.5	0.993924	0.811248	2.19408	0.424699	0	3.00741	4.2603	0.840373	1.55424	2.62574	2.69687	1.08257	1.0183	5.89338	0.0575965	0.585213
F41B5.7	0	0	0			V	2247613;2247847;2248406;2249137	2247795;2248357;2248904;2249335	-	0	0	0	0	0	0	0	0	0	0	0	0	0	0	0	0	0	0	0	0	0	0	0	0	0	0	0	0	1	1
F41B5.2	0.893211	1.27912	0.507306	2.52139	1.33422	V	2250545;2251089;2251636;2252203;2252423	2250746;2251587;2252146;2252376;2252524	+	1	1	1	0	0	1	3	0	0	1	1	2	0	0	0.993924	0.811248	0.731361	0	0	1.00247	6.39045	0	0	0.875248	1.07875	2.16513	0	0	0.569281	1
F41B5.8	0	0	0			V	2252804;2252951;2253311;2253511;2254128;2254254;2254394	2252895;2253263;2253458;2253645;2254206;2254341;2254603	-	0	0	0	0	0	0	0	0	0	0	0	0	0	0	0	0	0	0	0	0	0	0	0	0	0	0	0	0	1	1
F41B5.1	2.98448	3.72118	2.24778	1.65549	0.727256	V	2255537;2255714;2255863	2255604;2255810;2256227	+	3.5	3.5	2	2	2	3	2	3	6	4	5	0	3	3.5	3.47873	2.83937	1.46272	1.6988	1.7593	3.00741	4.2603	2.52112	9.32546	3.50099	5.39373	0	3.05489	2.42669	0.259243	1
F41B5.9	10.8627	11.5521	10.1733	1.13553	0.183372	V	2257424;2258059;2259512;2259707	2257838;2258671;2259651;2259798	-	14	15	9	9	12	9	5	14	9	15	12	12	13	9	13.9149	12.1687	6.58225	7.64458	10.5558	9.02223	10.6508	11.7652	13.9882	13.1287	12.945	12.9908	13.2379	6.24005	0.577534	1
F41B5.12	0	0	0			V	2261019;2261220;2261304;2261468;2261650	2261132;2261256;2261372;2261601;2261847	+	0	0	0	0	0	0	0	0	0	0	0	0	0	0	0	0	0	0	0	0	0	0	0	0	0	0	0	0	1	1
F41B5.10	7.54025	9.15873	5.92176	1.54662	0.629121	V	2262488;2263061;2264267;2264456	2262919;2263655;2264406;2264541	-	1	10	8	10	7	2	11	8	4	12	11	7	5	13	0.993924	8.11248	5.85089	8.49398	6.15755	2.00494	23.4317	6.72298	6.21698	10.503	11.8662	7.57796	5.09149	9.0134	0.200533	1
Y5H2A.2	0.145349	0.290697	0	65535	65535	V	2264909;2265375;2265615;2266748;2266926	2265324;2265568;2266012;2266884;2267058	-	0	0	0	0	0	0	0	1	0	0	0	1	0	1	0	0	0	0	0	0	0	0.840373	0	0	0	1.08257	0	0.693339	0.304155	1
Y5H2A.1	0.0466874	0.0933747	0	65535	65535	V	2271175;2271410;2271608;2271757	2271364;2271563;2271667;2271861	-	0	0	0	0	0	0	0	1	0	0	0	0	0	0	0	0	0	0	0	0	0	0.840373	0	0	0	0	0	0	1	1
Y5H2A.4	1.40909	1.62084	1.19735	1.35369	0.436901	V	2272441;2274300	2274006;2274353	-	1	2	1	0	3	2	0	0	2	1	5	2	0	1.5	0.993924	1.6225	0.731361	0	2.63895	2.00494	0	0	3.10849	0.875248	5.39373	2.16513	0	1.04001	0.687521	1
Y5H2A.3	0.0192594	0.0385188	0	65535	65535	V	2274882;2275012	2274935;2275977	+	0	0	0	0	0	0	0	0	0	0	0	0	0	0.5	0	0	0	0	0	0	0	0	0	0	0	0	0	0.346669	1	1
Y5H2A.5	0	0	0			V	2275420	2275569	-	0	0	0	0	0	0	0	0	0	0	0	0	0	0	0	0	0	0	0	0	0	0	0	0	0	0	0	0	1	1
T27B7.1	9.81291	9.47699	10.1488	0.933802	-0.098811	V	2276010;2276622;2276864;2277761;2278014	2276461;2276821;2277270;2277897;2278246	-	13	16	9	7	14	12	3	15	4	13	10	9	7	13	12.921	12.98	6.58225	5.94578	12.3151	12.0296	6.39045	12.6056	6.21698	11.3782	10.7875	9.74309	7.12808	9.0134	1	1
T27B7.7	14.1948	14.6953	13.6943	1.07309	0.101773	V	2278826;2279595;2280994;2281183	2278908;2280234;2281127;2281387	+	12	14	24	17	15	11	6	16	10	21	21	12	10	22	11.9271	11.3575	17.5527	14.4398	13.1947	11.0272	12.7809	13.446	15.5424	18.3802	22.6537	12.9908	10.183	15.2535	0.722594	1
T27B7.6a	11.8827	11.594	12.1714	0.952559	-0.0701202	V	2281858;2282038;2282188;2282862;2284196;2284453;2284763	2281988;2282100;2282246;2283250;2284386;2284720;2284963	+	12.5	19.5	15	11.5	13.5	13.5	6.5	14	8	16.5	9	5.5	10	18	12.424	15.8193	10.9704	9.76807	11.8753	13.5333	13.846	11.7652	12.434	14.4416	9.70872	5.95411	10.183	12.4801	0.792131	1
T27B7.6b	9.49677	9.36173	9.63181	0.97196	-0.0410317	V	2282228;2282862;2284196;2284453;2284763	2282246;2283250;2284386;2284720;2284963	+	9.5	15.5	12	7.5	12.5	10.5	4.5	10	7	15.5	7	4.5	9	14	9.44227	12.5743	8.77633	6.37048	10.9956	10.5259	9.58568	8.40373	10.8797	13.5663	7.55123	4.87155	9.16468	9.70674	0.940891	1
T27B7.5a	0.0779822	0.0565721	0.0993924	0.569179	-0.813045	V	2285279;2285577;2286358;2287022;2287337	2285526;2285637;2286548;2287289;2287520	+	0.5	0	0	0	0	0	0	0	0	0	0	0	0.5	0	0.496962	0	0	0	0	0	0	0	0	0	0	0	0.509149	0	1	1
T27B7.5b	0.133675	0.167958	0.0993924	1.68984	0.756891	V	2285279;2285577;2285689;2285795;2286358;2287022;2287337	2285526;2285639;2285747;2285928;2286548;2287289;2287520	+	0.5	0	0	0	0	1	0	0	0	0	0	0	0.5	0	0.496962	0	0	0	0	1.00247	0	0	0	0	0	0	0.509149	0	1	1
T27B7.2	1.97481	2.57164	1.37798	1.86624	0.900137	V	2287806;2287944;2288336;2288490;2289208;2289466;2290110;2290218;2290328	2287884;2288019;2288438;2288757;2289398;2289851;2290168;2290280;2290533	-	2	2	1	3	0	2	1	3	1	7	2	2	1	5	1.98785	1.6225	0.731361	2.54819	0	2.00494	2.13015	2.52112	1.55424	6.12673	2.15749	2.16513	1.0183	3.46669	0.140458	0.938828
T27B7.4b	0.82342	0.81314	0.8337	0.975339	-0.0360238	V	2288487;2288619;2292738;2292859;2292963;2293405;2294315;2294629	2288572;2288732;2292800;2292917;2293348;2293598;2294582;2294798	+	0.5	0.5	1.5	1	1.5	1.33	0	1	0.5	1	1.5	0	1.5	0.5	0.496962	0.405624	1.09704	0.849398	1.31947	1.33329	0	0.840373	0.777122	0.875248	1.61812	0	1.52745	0.346669	1	1
T27B7.4a	0.92067	1.00764	0.8337	1.20864	0.27338	V	2292569;2292738;2292859;2292963;2293405;2294315;2294629	2292693;2292800;2292917;2293348;2293598;2294582;2294798	+	0.5	0.5	1.5	1	1.5	1.33	0	1	0.5	3	1.5	0	1.5	0.5	0.496962	0.405624	1.09704	0.849398	1.31947	1.33329	0	0.840373	0.777122	2.62574	1.61812	0	1.52745	0.346669	0.808859	1
T27B7.8	0	0	0			V	2292477	2292497	+	0	0	0	0	0	0	0	0	0	0	0	0	0	0	0	0	0	0	0	0	0	0	0	0	0	0	0	0	1	1
T27B7.3	2.23147	2.99279	1.47016	2.03569	1.02552	V	2294822;2295068;2295353;2295468;2295890;2296457;2296783;2297003	2295015;2295127;2295411;2295844;2296083;2296724;2296976;2297008	+	1	3	3	1	1	0.33	5	2	2	5	3	2	0	2	0.993924	2.43374	2.19408	0.849398	0.87965	0.330815	10.6508	1.68075	3.10849	4.37624	3.23624	2.16513	0	1.38668	0.391339	1
Y19D10B.8	0	0	0			V	2299996;2300443;2300636;2300918	2300394;2300579;2300869;2301005	-	0	0	0	0	0	0	0	0	0	0	0	0	0	0	0	0	0	0	0	0	0	0	0	0	0	0	0	0	1	1
Y19D10B.3	1.00431	0.883508	1.1251	0.785269	-0.348741	V	2301743;2301905;2302094;2302519;2302920;2303494;2303781	2301846;2302049;2302161;2302873;2303056;2303727;2303868	-	0	3	2	1	1	2	1	1	0	1	0	1	1	0	0	2.43374	1.46272	0.849398	0.87965	2.00494	2.13015	0.840373	0	0.875248	0	1.08257	1.0183	0	0.618364	1
Y19D10B.4	0	0	0			V	2304357;2304470;2304679;2304832;2305245;2305453;2305601;2305696;2305803;2305977;2306262;2306507;2306631;2306795;2307092;2307199;2307563;2307949;2308937;2309102	2304425;2304622;2304788;2304906;2305406;2305518;2305646;2305758;2305925;2306215;2306409;2306587;2306698;2306954;2307150;2307472;2307901;2308168;2309042;2309159	-	0	0	0	0	0	0	0	0	0	0	0	0	0	0	0	0	0	0	0	0	0	0	0	0	0	0	0	0	1	1
Y19D10B.1	0	0	0			V	2312303;2312402;2312570;2312892;2313137;2313339;2313574;2313685	2312360;2312490;2312843;2312950;2313296;2313531;2313641;2313809	+	0	0	0	0	0	0	0	0	0	0	0	0	0	0	0	0	0	0	0	0	0	0	0	0	0	0	0	0	1	1
Y19D10B.5	0	0	0			V	2314003;2314286;2314776;2315203;2316591;2316911;2317083;2317590;2317857;2318375	2314239;2314723;2314895;2315483;2316631;2317030;2317138;2317811;2318013;2318430	-	0	0	0	0	0	0	0	0	0	0	0	0	0	0	0	0	0	0	0	0	0	0	0	0	0	0	0	0	1	1
Y19D10B.6	0.171585	0.196898	0.146272	1.34611	0.428796	V	2318525;2318881;2319229;2319402;2319673;2319927;2320315;2320585;2320996	2318830;2319057;2319342;2319548;2319883;2320228;2320536;2320695;2321052	-	0	0	1	0	0	0	0	0	0	0	1	0	0	1	0	0	0.731361	0	0	0	0	0	0	0	1.07875	0	0	0.693339	1	1
Y19D10B.7	3.52796	4.19216	2.86376	1.46386	0.549782	V	2322038;2322284	2322237;2322566	-	1	5	5	3.5	3	3.5	1.5	6	2.5	4	5	3.5	5.5	5.5	0.993924	4.05624	3.6568	2.97289	2.63895	3.50864	3.19523	5.04224	3.88561	3.50099	5.39373	3.78898	5.60064	3.81336	0.330795	1
F15E11.14	6.68669	6.44039	6.93299	0.928948	-0.10633	V	2323014;2323313	2323266;2323524	+	3	10.5	10.5	11.5	6.5	7	3.5	5	3	9	5.5	7.5	6	9.5	2.98177	8.5181	7.67929	9.76807	5.71772	7.01729	7.45553	4.20186	4.66273	7.87723	5.93311	8.11924	6.10978	6.58672	0.65324	1
F15E11.15a	0.434313	0.541836	0.326789	1.65806	0.729496	V	2324510;2326713	2325152;2326847	-	0.5	0.5	1	0	0	1	0.5	1	0	0	0.5	1	0	0.5	0.496962	0.405624	0.731361	0	0	1.00247	1.06508	0.840373	0	0	0.539373	1.08257	0	0.346669	0.732519	1
F15E11.15b	0.387625	0.448462	0.326789	1.37233	0.456623	V	2324510	2325152	-	0.5	0.5	1	0	0	1	0.5	0	0	0	0.5	1	0	0.5	0.496962	0.405624	0.731361	0	0	1.00247	1.06508	0	0	0	0.539373	1.08257	0	0.346669	1	1
F15E11.12a	0.325526	0.29079	0.360262	0.807162	-0.30907	V	2326678;2326978	2326936;2327262	+	0.5	0	0	0.5	1	0	0	0	0	1	0.5	0	0.5	1	0.496962	0	0	0.424699	0.87965	0	0	0	0	0.875248	0.539373	0	0.509149	0.693339	1	1
F15E11.12b	0.325526	0.29079	0.360262	0.807162	-0.30907	V	2326678;2326832;2326978	2326789;2326936;2327262	+	0.5	0	0	0.5	1	0	0	0	0	1	0.5	0	0.5	1	0.496962	0	0	0.424699	0.87965	0	0	0	0	0.875248	0.539373	0	0.509149	0.693339	1	1
F15E11.1	6.68669	6.44039	6.93299	0.928948	-0.10633	V	2329444;2329702	2329655;2329954	-	3	10.5	10.5	11.5	6.5	7	3.5	5	3	9	5.5	7.5	6	9.5	2.98177	8.5181	7.67929	9.76807	5.71772	7.01729	7.45553	4.20186	4.66273	7.87723	5.93311	8.11924	6.10978	6.58672	0.65324	1
F15E11.13	3.52796	4.19216	2.86376	1.46386	0.549782	V	2330429;2330731	2330684;2330930	+	1	5	5	3.5	3	3.5	1.5	6	2.5	4	5	3.5	5.5	5.5	0.993924	4.05624	3.6568	2.97289	2.63895	3.50864	3.19523	5.04224	3.88561	3.50099	5.39373	3.78898	5.60064	3.81336	0.330795	1
F15E11.11	0	0	0			V	2331916;2332273;2332432;2332707;2333116;2333303	2331972;2332383;2332653;2332808;2333241;2333686	+	0	0	0	0	0	0	0	0	0	0	0	0	0	0	0	0	0	0	0	0	0	0	0	0	0	0	0	0	1	1
F15E11.2	0	0	0			V	2334913;2335358;2335790;2336140	2335296;2335483;2336070;2336251	-	0	0	0	0	0	0	0	0	0	0	0	0	0	0	0	0	0	0	0	0	0	0	0	0	0	0	0	0	1	1
F15E11.3	0	0	0			V	2336551;2336683;2336899;2337863;2338291;2338468	2336630;2336827;2336939;2338244;2338419;2338638	-	0	0	0	0	0	0	0	0	0	0	0	0	0	0	0	0	0	0	0	0	0	0	0	0	0	0	0	0	1	1
F15E11.4	0.0565721	0.113144	0	65535	65535	V	2339567;2339692;2339898;2340011;2340439;2340693;2341259	2339643;2339836;2339965;2340392;2340567;2340973;2341408	-	0	0	0	0	0	0	0	0	0	0	0	0	1	0	0	0	0	0	0	0	0	0	0	0	0	0	1.0183	0	1	1
F15E11.5	0.0863469	0.172694	0	65535	65535	V	2342018;2342477;2343238;2344066;2344397	2342136;2342621;2343366;2344346;2344508	-	0	0	0	0	0	0	0	0	1	0	0	0	0	0	0	0	0	0	0	0	0	0	1.55424	0	0	0	0	0	1	1
F15E11.10	0.0120886	0.0241771	0	65535	65535	V	2345676;2345816;2346169;2347828;2348038	2345770;2346035;2346410;2347990;2348178	+	0	0	0	0	0	0	0	0	0.14	0	0	0	0	0	0	0	0	0	0	0	0	0	0.217594	0	0	0	0	0	1	1
Y19D10A.7	0	0	0			V	2348215;2348373;2348579;2348691;2349696;2349867;2350211	2348324;2348520;2348643;2349054;2349824;2350141;2350325	-	0	0	0	0	0	0	0	0	0	0	0	0	0	0	0	0	0	0	0	0	0	0	0	0	0	0	0	0	1	1
Y19D10A.9	0	0	0			V	2351676;2351829;2352198;2352481	2351761;2351944;2352434;2352932	+	0	0	0	0	0	0	0	0	0	0	0	0	0	0	0	0	0	0	0	0	0	0	0	0	0	0	0	0	1	1
Y19D10A.8	0	0	0			V	2353359;2353529;2354772;2355791;2356318;2356494	2353481;2353645;2355072;2356268;2356424;2356582	-	0	0	0	0	0	0	0	0	0	0	0	0	0	0	0	0	0	0	0	0	0	0	0	0	0	0	0	0	1	1
Y19D10A.6	0	0	0			V	2358913;2359251;2359898	2358999;2359357;2360543	+	0	0	0	0	0	0	0	0	0	0	0	0	0	0	0	0	0	0	0	0	0	0	0	0	0	0	0	0	1	1
Y19D10A.10	0.729897	0.878975	0.580819	1.51334	0.597734	V	2361727;2361905;2362077;2362286;2363840;2365345;2365499;2366432;2366514;2367335;2367523	2361852;2362021;2362238;2362569;2364307;2365451;2365618;2366473;2366991;2367441;2367623	-	0.5	1	1	0.5	0.5	1.5	0	1.5	0.5	1	1	0.5	1.5	0.5	0.496962	0.811248	0.731361	0.424699	0.439825	1.5037	0	1.26056	0.777122	0.875248	1.07875	0.541283	1.52745	0.346669	0.790312	1
Y19D10A.11	13.4786	12.3961	14.5611	0.851317	-0.232232	V	2368944;2369120;2370105;2370484;2371740;2372442;2373279;2373649	2369069;2369236;2370266;2370784;2372217;2372548;2373400;2373702	-	14.5	17	21.5	19.5	14	12	5	19	3	8.5	12.5	13	17	23	14.4119	13.7912	15.7243	16.5633	12.3151	12.0296	10.6508	15.9671	4.66273	7.43961	13.4843	14.0734	17.3111	15.9468	0.467246	1
Y19D10A.12	24.5793	25.6437	23.5149	1.09053	0.125032	V	2375043;2376301;2377699;2378782;2379382	2375341;2376768;2378271;2378952;2379505	-	28.33	42	22.5	23	22	22	9.5	36.5	14.5	30.5	25	27.5	30.5	30	28.1579	34.0724	16.4556	19.5361	19.3523	22.0543	20.2364	30.6736	22.5365	26.6951	26.9687	29.7706	31.0581	20.8002	0.42466	1
Y19D10A.5	0.412854	0.402175	0.423533	0.949572	-0.0746514	V	2382233;2383012;2384153	2382354;2384056;2384422	+	0.5	0.5	0.5	1	0	0.5	0	1.5	0.5	0	0.5	0.5	0	0	0.496962	0.405624	0.36568	0.849398	0	0.501235	0	1.26056	0.777122	0	0.539373	0.541283	0	0	1	1
Y19D10A.4	3.18861	3.69749	2.67974	1.37979	0.464453	V	2385956;2386138;2386289;2387179;2387451;2388362;2389282;2390594	2386089;2386241;2386403;2387392;2387599;2388665;2389560;2390722	+	2	3	4	3.5	3.5	1.5	0.5	3	3	7	4	4.5	5	4.5	1.98785	2.43374	2.92544	2.97289	3.07877	1.5037	1.06508	2.52112	4.66273	6.12673	4.31499	4.87155	5.09149	3.12002	0.361098	1
Y19D10A.16	18.7557	18.418	19.0935	0.964622	-0.0519647	V	2392772;2393013;2393216;2393503;2394067	2392916;2393167;2393314;2394015;2394147	+	18.5	21.5	23	24	25.5	21.25	8	23	9	21.5	15	19	21.5	24	18.3876	17.4418	16.8213	20.3855	22.4311	21.3025	17.0412	19.3286	13.9882	18.8178	16.1812	20.5688	21.8934	16.6401	0.876922	1
Y19D10A.15	0.501084	0.469377	0.53279	0.880978	-0.182822	V	2394485;2394903;2395048;2395878;2396363	2394678;2394999;2395188;2396156;2396635	+	1	0	0.5	0.5	1	1.25	0	0.5	0.5	0	0.5	0.5	0	1	0.993924	0	0.36568	0.424699	0.87965	1.25309	0	0.420186	0.777122	0	0.539373	0.541283	0	0.693339	1	1
Y19D10A.3	0.116275	0.23255	0	65535	65535	V	2397357;2398825;2398968;2399201;2399989;2400924	2397485;2398926;2399108;2399479;2400067;2401126	+	0	0	0	0	0	0.5	0	0	0	0	0	1	0.5	0	0	0	0	0	0	0.501235	0	0	0	0	0	1.08257	0.509149	0	0.522496	1
Y19D10A.2	0.0967106	0.120285	0.0731361	1.64467	0.717802	V	2401357;2402502;2402639;2402762;2403528;2403728;2404883	2401539;2402589;2402717;2402896;2403681;2404040;2404989	+	0	0	0.5	0	0	0	0	0	0	0	0	1	0	0	0	0	0.36568	0	0	0	0	0	0	0	0	1.08257	0	0	1	1
Y19D10A.13	0.206128	0.16319	0.249066	0.655207	-0.609977	V	2405955;2406121;2406824	2406064;2406569;2407314	-	0	0	0.5	0	1	0	0	0.5	0	0	0.5	0	0.5	0	0	0	0.36568	0	0.87965	0	0	0.420186	0	0	0.539373	0	0.509149	0	0.672901	1
Y19D10A.18	0.0278464	0.0556928	0	65535	65535	V	2408274;2408833	2408352;2409029	+	0	0	0	0	0	0.5	0	0	0	0	0	0	0	0	0	0	0	0	0	0.501235	0	0	0	0	0	0	0	0	1	1
Y19D10A.1	0.199913	0.201042	0.198785	1.01135	0.0162867	V	2409251;2409348;2410355;2410493;2410616;2412080;2412280	2409293;2409433;2410442;2410571;2410750;2412233;2412621	+	1	0	0	0	0	0.5	0	0.5	0	0	0	0.5	0	0.5	0.993924	0	0	0	0	0.501235	0	0.420186	0	0	0	0.541283	0	0.346669	1	1
Y19D10A.17	0.138209	0.118342	0.158076	0.748639	-0.417658	V	2414154;2415781	2414786;2416011	+	0	0	0.5	0.5	0	0	0.5	0	0	0	0	0	0	0	0	0	0.36568	0.424699	0	0	1.06508	0	0	0	0	0	0	0	1	1
C13B7.3	0.13008	0.172195	0.087965	1.95754	0.969044	V	2419081;2419481;2419628;2420281;2420883;2421283;2421504	2419277;2419577;2419762;2420556;2420961;2421441;2421583	+	0	0	0	0	0.5	0.5	0	0	0	0	0.5	0	0.5	0	0	0	0	0	0.439825	0.501235	0	0	0	0	0.539373	0	0.509149	0	1	1
C13B7.6	39.7763	38.5145	41.0381	0.938507	-0.0915612	V	2421867;2422066;2422187;2422366;2422753	2422013;2422139;2422312;2422457;2422895	+	45.5	39.5	55.5	50	51	38	16	48.5	22.5	39.5	38.5	42	39	54	45.2235	32.0443	40.5905	42.4699	44.8621	38.0939	34.0824	40.7581	34.9705	34.5723	41.5317	45.4678	39.7136	37.4403	0.60735	1
C13B7.4	0.209473	0	0.418946	0	65535	V	2423287;2423940;2424540;2425394;2425870;2426016	2423477;2424097;2424733;2425534;2425966;2426206	-	0	0	0.5	1	1	0	0	0	0	0	0	0	0	0	0	0	0.36568	0.849398	0.87965	0	0	0	0	0	0	0	0	0	0.0725669	0.663741
C13B7.5	0.962408	0.417076	1.50774	0.276623	-1.854	V	2426479;2426779;2427378;2427494;2427681;2427816;2427942	2426564;2427157;2427444;2427628;2427759;2427900;2428124	-	3	1.5	1	1	2	0	0	0.5	0.5	0.5	1	0	0	1.5	2.98177	1.21687	0.731361	0.849398	1.7593	0	0	0.420186	0.777122	0.437624	1.07875	0	0	1.04001	0.0656074	0.631076
C13B7.2	0	0	0			V	2431805;2432684;2432903;2433089;2434202;2434655	2431993;2432850;2433037;2433155;2434589;2434725	+	0	0	0	0	0	0	0	0	0	0	0	0	0	0	0	0	0	0	0	0	0	0	0	0	0	0	0	0	1	1
C13B7.1	0	0	0			V	2435725;2436490;2436959;2437467	2435877;2436912;2437105;2437784	+	0	0	0	0	0	0	0	0	0	0	0	0	0	0	0	0	0	0	0	0	0	0	0	0	0	0	0	0	1	1
F56A4.5	0	0	0			V	2437960;2438147;2438348;2438571;2439662	2438100;2438233;2438527;2439209;2439871	+	0	0	0	0	0	0	0	0	0	0	0	0	0	0	0	0	0	0	0	0	0	0	0	0	0	0	0	0	1	1
F56A4.6	0.334193	0.346184	0.322202	1.07443	0.103575	V	2440292;2440431;2440810;2440982;2442217;2442749;2442882;2443656;2443844;2444280;2444494;2444718;2445042;2445663;2445856;2446005	2440382;2440565;2440929;2441153;2442595;2442831;2442957;2443794;2444158;2444444;2444600;2444796;2445228;2445777;2445949;2446138	-	0	0	1	0	1	0	0	0	1.5	0.5	0	0	0	0.5	0	0	0.731361	0	0.87965	0	0	0	2.33137	0.437624	0	0	0	0.346669	1	1
F56A4.4	1.48796	1.33327	1.64265	0.81166	-0.301052	V	2447895;2447981;2448985;2449131	2447931;2448175;2449080;2449243	+	0.5	3.5	2.5	1	2.5	1.5	0	3.5	1	0	2.5	1	1.5	1	0.496962	2.83937	1.8284	0.849398	2.19912	1.5037	0	2.9413	1.55424	0	2.69687	1.08257	1.52745	0.693339	0.6969	1
F56A4.13	0.0299652	0.0599304	0	65535	65535	V	2448979	2449043	-	0	0	0	0	0	0	0	0	0	0	0.5	0	0	0	0	0	0	0	0	0	0	0	0	0	0.539373	0	0	0	1	1
F56A4.7	1.16327	1.34616	0.980386	1.37309	0.457427	V	2449518;2449640;2449870;2450898;2451087;2451979;2452127;2452269	2449594;2449817;2450001;2451036;2451218;2452057;2452220;2452460	-	1	0	3	1.5	0.5	1.5	0	3	1.5	1.5	1	2	0.5	1	0.993924	0	2.19408	1.2741	0.439825	1.5037	0	2.52112	2.33137	1.31287	1.07875	2.16513	0.509149	0.693339	0.667652	1
F56A4.3	3.8447	3.44359	4.24582	0.811055	-0.302128	V	2453414;2453513;2455999	2453463;2453707;2456147	+	2	7	5.5	4.5	6.5	3.5	0.5	2	2.5	8.5	4	3	2	5.5	1.98785	5.67874	4.02249	3.82229	5.71772	3.50864	1.06508	1.68075	3.88561	7.43961	4.31499	3.2477	2.03659	3.81336	0.557018	1
F56A4.9	0	0	0			V	2456176;2456540;2456652;2457522;2457828;2458172	2456481;2456604;2457015;2457785;2458102;2458286	-	0	0	0	0	0	0	0	0	0	0	0	0	0	0	0	0	0	0	0	0	0	0	0	0	0	0	0	0	1	1
F56A4.2	0	0	0			V	2459637;2459790;2460159;2460442	2459722;2459905;2460395;2460893	+	0	0	0	0	0	0	0	0	0	0	0	0	0	0	0	0	0	0	0	0	0	0	0	0	0	0	0	0	1	1
F56A4.10	0	0	0			V	2461320;2461490;2462254;2462540;2462733;2463752;2464279	2461442;2461606;2462356;2462688;2463033;2464229;2464366	-	0	0	0	0	0	0	0	0	0	0	0	0	0	0	0	0	0	0	0	0	0	0	0	0	0	0	0	0	1	1
F56A4.1	0	0	0			V	2466874;2467212;2467859	2467002;2467318;2468504	+	0	0	0	0	0	0	0	0	0	0	0	0	0	0	0	0	0	0	0	0	0	0	0	0	0	0	0	0	1	1
F56A4.11	0.729897	0.878975	0.580819	1.51334	0.597734	V	2469688;2469866;2470038;2470247;2471801;2473306;2473460;2474393;2474475;2475167;2475484	2469813;2469982;2470199;2470530;2472268;2473412;2473579;2474434;2474952;2475402;2475584	-	0.5	1	1	0.5	0.5	1.5	0	1.5	0.5	1	1	0.5	1.5	0.5	0.496962	0.811248	0.731361	0.424699	0.439825	1.5037	0	1.26056	0.777122	0.875248	1.07875	0.541283	1.52745	0.346669	0.790312	1
F56A4.12	12.4762	11.6081	13.3443	0.869885	-0.201103	V	2476905;2477081;2478066;2478445;2479701;2480451;2481240;2481610	2477030;2477197;2478227;2478745;2480178;2480509;2481361;2481663	-	12	15	20	19.5	13	12	5	18	3	6.5	11.5	13	15	21	11.9271	12.1687	14.6272	16.5633	11.4354	12.0296	10.6508	15.1267	4.66273	5.68911	12.4056	14.0734	15.2745	14.5601	0.526504	1
C01B4.9	24.3332	25.6437	23.0226	1.11385	0.155552	V	2483004;2484262;2485660;2487062;2487662	2483302;2484729;2486232;2487232;2487785	-	26.67	41	22.5	23	22	22	9.5	36.5	14.5	30.5	25	27.5	30.5	30	26.5079	33.2612	16.4556	19.5361	19.3523	22.0543	20.2364	30.6736	22.5365	26.6951	26.9687	29.7706	31.0581	20.8002	0.348731	1
C01B4.8	0.412854	0.402175	0.423533	0.949572	-0.0746514	V	2490512;2491291;2492432	2490633;2492335;2492701	+	0.5	0.5	0.5	1	0	0.5	0	1.5	0.5	0	0.5	0.5	0	0	0.496962	0.405624	0.36568	0.849398	0	0.501235	0	1.26056	0.777122	0	0.539373	0.541283	0	0	1	1
C01B4.7	3.18861	3.69749	2.67974	1.37979	0.464453	V	2494235;2494417;2494568;2495458;2495730;2496641;2497561;2498873	2494368;2494520;2494682;2495671;2495878;2496944;2497839;2499001	+	2	3	4	3.5	3.5	1.5	0.5	3	3	7	4	4.5	5	4.5	1.98785	2.43374	2.92544	2.97289	3.07877	1.5037	1.06508	2.52112	4.66273	6.12673	4.31499	4.87155	5.09149	3.12002	0.361098	1
C01B4.6	18.7557	18.418	19.0935	0.964622	-0.0519647	V	2501051;2501292;2501495;2501782;2502346	2501195;2501446;2501593;2502294;2502426	+	18.5	21.5	23	24	25.5	21.25	8	23	9	21.5	15	19	21.5	24	18.3876	17.4418	16.8213	20.3855	22.4311	21.3025	17.0412	19.3286	13.9882	18.8178	16.1812	20.5688	21.8934	16.6401	0.876922	1
C01B4.5	0.501084	0.469377	0.53279	0.880978	-0.182822	V	2502764;2503182;2503327;2504157;2504642	2502957;2503278;2503467;2504435;2504914	+	1	0	0.5	0.5	1	1.25	0	0.5	0.5	0	0.5	0.5	0	1	0.993924	0	0.36568	0.424699	0.87965	1.25309	0	0.420186	0.777122	0	0.539373	0.541283	0	0.693339	1	1
C01B4.4	0.116275	0.23255	0	65535	65535	V	2505636;2507104;2507247;2507480;2508268;2509201	2505718;2507200;2507387;2507758;2508356;2509405	+	0	0	0	0	0	0.5	0	0	0	0	0	1	0.5	0	0	0	0	0	0	0.501235	0	0	0	0	0	1.08257	0.509149	0	0.522496	1
C01B4.3	0.0967106	0.120285	0.0731361	1.64467	0.717802	V	2509636;2510781;2510918;2511041;2511807;2512007;2513162	2509818;2510868;2510996;2511175;2511960;2512319;2513268	+	0	0	0.5	0	0	0	0	0	0	0	0	1	0	0	0	0	0.36568	0	0	0	0	0	0	0	0	1.08257	0	0	1	1
C01B4.10	0.176163	0.103259	0.249066	0.414587	-1.27025	V	2514386;2515103	2514848;2515593	-	0	0	0.5	0	1	0	0	0.5	0	0	0	0	0.5	0	0	0	0.36568	0	0.87965	0	0	0.420186	0	0	0	0	0.509149	0	0.580796	1
C01B4.2	0.0278464	0.0556928	0	65535	65535	V	2516553;2517112	2516631;2517308	+	0	0	0	0	0	0.5	0	0	0	0	0	0	0	0	0	0	0	0	0	0.501235	0	0	0	0	0	0	0	0	1	1
C01B4.1	0.224226	0.249666	0.198785	1.25596	0.328795	V	2517530;2518634;2518772;2518895;2520359;2520559;2521665	2517712;2518721;2518850;2519029;2520512;2520871;2521771	+	1	0	0	0	0	0.5	0	0.5	0	0.5	0	0.5	0	0.5	0.993924	0	0	0	0	0.501235	0	0.420186	0	0.437624	0	0.541283	0	0.346669	1	1
Y45G12C.8	0.138209	0.118342	0.158076	0.748639	-0.417658	V	2522433;2524060	2523065;2524290	+	0	0	0.5	0.5	0	0	0.5	0	0	0	0	0	0	0	0	0	0.36568	0.424699	0	0	1.06508	0	0	0	0	0	0	0	1	1
Y45G12C.7	0.13008	0.172195	0.087965	1.95754	0.969044	V	2527360;2527760;2527907;2528560;2529162;2529562;2529783	2527556;2527856;2528041;2528835;2529240;2529720;2529862	+	0	0	0	0	0.5	0.5	0	0	0	0	0.5	0	0.5	0	0	0	0	0	0.439825	0.501235	0	0	0	0	0.539373	0	0.509149	0	1	1
Y45G12C.16	27.3869	26.8631	27.9107	0.962467	-0.0551907	V	2530146;2530345;2530466;2530645;2531032	2530292;2530418;2530591;2530745;2531174	+	29.5	26.5	38.5	33	37	24	12	34.5	12.5	28.5	26.5	32	28	39	29.3207	21.4981	28.1574	28.0301	32.547	24.0593	25.5618	28.9929	19.428	24.9446	28.5868	34.6421	28.5123	27.0402	0.835543	1
Y45G12C.9	0.209473	0	0.418946	0	65535	V	2531566;2532219;2532819;2533673;2534149;2534295	2531756;2532376;2533012;2533813;2534245;2534485	-	0	0	0.5	1	1	0	0	0	0	0	0	0	0	0	0	0	0.36568	0.849398	0.87965	0	0	0	0	0	0	0	0	0	0.0725669	0.663741
Y45G12C.10	0.962408	0.417076	1.50774	0.276623	-1.854	V	2534758;2535058;2535657;2535773;2535960;2536095;2536221	2534843;2535436;2535723;2535907;2536038;2536179;2536409	-	3	1.5	1	1	2	0	0	0.5	0.5	0.5	1	0	0	1.5	2.98177	1.21687	0.731361	0.849398	1.7593	0	0	0.420186	0.777122	0.437624	1.07875	0	0	1.04001	0.0656074	0.631076
Y45G12C.6	0	0	0			V	2540084;2540963;2541182;2541368;2542673;2542934	2540272;2541129;2541316;2541434;2542868;2543004	+	0	0	0	0	0	0	0	0	0	0	0	0	0	0	0	0	0	0	0	0	0	0	0	0	0	0	0	0	1	1
Y45G12C.5	0	0	0			V	2544004;2544769;2545238;2545746	2544156;2545191;2545384;2546063	+	0	0	0	0	0	0	0	0	0	0	0	0	0	0	0	0	0	0	0	0	0	0	0	0	0	0	0	0	1	1
Y45G12C.4	0	0	0			V	2546200;2546426;2546627;2546850;2547941	2546379;2546512;2546806;2547488;2548150	+	0	0	0	0	0	0	0	0	0	0	0	0	0	0	0	0	0	0	0	0	0	0	0	0	0	0	0	0	1	1
Y45G12C.11	0.29102	0.259837	0.322202	0.806442	-0.310356	V	2548571;2548710;2549089;2549261;2550496;2551028;2551161;2551935;2552123;2552559;2552773;2552997;2553372;2553942;2554135;2554284	2548661;2548844;2549208;2549432;2550874;2551110;2551236;2552073;2552437;2552723;2552879;2553075;2553507;2554056;2554228;2554417	-	0	0	1	0	1	0	0	0	1	0.5	0	0	0	0.5	0	0	0.731361	0	0.87965	0	0	0	1.55424	0.437624	0	0	0	0.346669	1	1
Y45G12C.3	1.48796	1.33327	1.64265	0.81166	-0.301052	V	2556174;2556260;2557264;2557410	2556210;2556454;2557359;2557522	+	0.5	3.5	2.5	1	2.5	1.5	0	3.5	1	0	2.5	1	1.5	1	0.496962	2.83937	1.8284	0.849398	2.19912	1.5037	0	2.9413	1.55424	0	2.69687	1.08257	1.52745	0.693339	0.6969	1
Y45G12C.12	1.16327	1.34616	0.980386	1.37309	0.457427	V	2557797;2557919;2558149;2559177;2559366;2560258;2560406;2560548	2557873;2558096;2558280;2559315;2559497;2560336;2560499;2560739	-	1	0	3	1.5	0.5	1.5	0	3	1.5	1.5	1	2	0.5	1	0.993924	0	2.19408	1.2741	0.439825	1.5037	0	2.52112	2.33137	1.31287	1.07875	2.16513	0.509149	0.693339	0.667652	1
Y45G12C.2	21.0671	22.9828	19.1514	1.20006	0.263102	V	2561690;2561792;2564175	2561742;2561986;2564708	+	16	27	35.5	18.5	18.5	22.5	13.5	22	8.5	41.5	25	21	15	32.5	15.9028	21.9037	25.9633	15.7139	16.2735	22.5556	28.757	18.4882	13.2111	36.3228	26.9687	22.7339	15.2745	22.5335	0.230878	1
Y45G12C.1	5.75817	5.25201	6.26432	0.838401	-0.254287	V	2565684;2565860;2566050;2567031;2567198;2567428;2567734;2567842;2568567	2565812;2565991;2566110;2567149;2567383;2567553;2567794;2567965;2568876	+	8	10	9	4	6	6	4	3	3	5	8	3	3	9	7.95139	8.11248	6.58225	3.39759	5.2779	6.01482	8.5206	2.52112	4.66273	4.37624	8.62997	3.2477	3.05489	6.24005	0.422569	1
Y45G12C.17	0	0	0			V	2566450	2566470	-	0	0	0	0	0	0	0	0	0	0	0	0	0	0	0	0	0	0	0	0	0	0	0	0	0	0	0	0	1	1
Y45G12C.14	0	0	0			V	2568876;2569168;2569576;2569759;2569922;2570054;2570205;2570555	2569065;2569337;2569677;2569875;2570009;2570160;2570255;2570743	-	0	0	0	0	0	0	0	0	0	0	0	0	0	0	0	0	0	0	0	0	0	0	0	0	0	0	0	0	1	1
Y45G12C.15	0.0986614	0.197323	0	65535	65535	V	2571527;2571751;2571992;2572176;2572339;2572471;2572622;2573020	2571710;2571920;2572093;2572292;2572426;2572577;2572681;2573208	-	0	0	0	0	0	0	0	0	0	0	0	1	0	1	0	0	0	0	0	0	0	0	0	0	0	1.08257	0	0.693339	0.518952	1
C29G2.5	0.736849	0.840678	0.633021	1.32804	0.409299	V	2574181;2574457;2574738;2574978;2575228;2576571	2574202;2574684;2574824;2575099;2575293;2576798	+	0	3	1	0	0	0	2	1	0	0	1	0	0	2	0	2.43374	0.731361	0	0	0	4.2603	0.840373	0	0	1.07875	0	0	1.38668	1	1
C29G2.4	0.369499	0.0770376	0.661961	0.116378	-3.10311	V	2577903;2578279;2578756;2579478	2578055;2578704;2578902;2579816	+	0	0	1	2	1	0	0	0	0	0	0	0	0	1	0	0	0.731361	1.6988	0.87965	0	0	0	0	0	0	0	0	0.693339	0.202148	1
C29G2.3	8.32436	10.28	6.36876	1.61412	0.690751	V	2580872;2581160;2581363;2582575;2582673	2580998;2581308;2581569;2582625;2582939	+	6	11	9	6	6	9	5	10	4	10	15	12	7	19	5.96354	8.92373	6.58225	5.09639	5.2779	9.02223	10.6508	8.40373	6.21698	8.75248	16.1812	12.9908	7.12808	13.1734	0.0296504	0.399441
C29G2.6	12.6155	16.989	8.24196	2.06128	1.04354	V	2582860;2583222;2584180;2584366;2585772	2583092;2583366;2584300;2584434;2585908	-	8	21	7	11	2	14	8	14	6	26	26	14	11	34	7.95139	17.0362	5.11953	9.34337	1.7593	14.0346	17.0412	11.7652	9.32546	22.7564	28.0474	15.1559	11.2013	23.5735	5.09371e-05	0.00423261
C29G2.2	0.399284	0.429903	0.368664	1.16611	0.221705	V	2590393;2590806	2590673;2590821	+	1	0	0	1	0	0	0	0	0	0	2	0	1	1	0.993924	0	0	0.849398	0	0	0	0	0	0	2.15749	0	1.0183	0.693339	1	1
C29G2.1	2.06029	2.51251	1.60808	1.56242	0.643784	V	2591176;2591405;2591690	2591358;2591563;2591941	+	1	1	5	2	1	1	1	1	3	4	2	2	4	3	0.993924	0.811248	3.6568	1.6988	0.87965	1.00247	2.13015	0.840373	4.66273	3.50099	2.15749	2.16513	4.07319	2.08002	0.506334	1
F53E10.4	2.28601	2.34779	2.22422	1.05556	0.0780078	V	2592548;2593926;2594121;2594853;2595084	2592829;2594077;2594235;2595064;2595089	+	2	4	1	4	2	1	1	3	3	3	5	1	1	1	1.98785	3.24499	0.731361	3.39759	1.7593	1.00247	2.13015	2.52112	4.66273	2.62574	5.39373	1.08257	1.0183	0.693339	1	1
F53E10.5	3.2811	3.74989	2.81231	1.33338	0.415093	V	2596020;2596245;2596604;2596978;2597817;2598165;2598271;2598429;2598559;2598725;2598862	2596145;2596532;2596924;2597018;2597984;2598221;2598378;2598485;2598622;2598808;2598930	-	3	2	7	2	3	6	1	6	1	7	2	2	5	5	2.98177	1.6225	5.11953	1.6988	2.63895	6.01482	2.13015	5.04224	1.55424	6.12673	2.15749	2.16513	5.09149	3.46669	0.376974	1
F53E10.6	74.9422	76.5136	73.3708	1.04283	0.0605094	V	2601692;2602155;2602555;2602768;2602982	2601697;2602501;2602703;2602856;2603063	-	49	76	97	118	97	85	34	90	67	71	63	73	66	108	48.7023	61.6548	70.942	100.229	85.326	85.2099	72.4251	75.6335	104.134	62.1426	67.961	79.0273	67.2076	74.8806	0.822341	1
F53E10.3	0.0863469	0.172694	0	65535	65535	V	2604841;2604988;2607895;2607999	2604852;2605057;2607952;2608101	+	0	0	0	0	0	0	0	0	1	0	0	0	0	0	0	0	0	0	0	0	0	0	1.55424	0	0	0	0	0	1	1
F53E10.2a	1.11334	1.03123	1.19544	0.862638	-0.213173	V	2608656;2608777;2609525;2609869;2609989;2611189;2611801;2612829;2613981	2608724;2608844;2609752;2609946;2610150;2611484;2611943;2612963;2614160	+	4	0.5	1	0.5	0.5	0.83	0	1.5	1	1	1.5	1	1	1.5	3.97569	0.405624	0.731361	0.424699	0.439825	0.83205	0	1.26056	1.55424	0.875248	1.61812	1.08257	1.0183	1.04001	0.818871	1
F53E10.2b	1.41749	1.12461	1.71038	0.65752	-0.604893	V	2608656;2608777;2609525;2609869;2609989;2611189;2611801;2612829;2613482;2613981;2615071	2608724;2608844;2609752;2609946;2610150;2611484;2611943;2612963;2613565;2614156;2615247	+	5	0.5	2	1.5	0.5	0.83	0	2.5	1	1	1.5	1	1	1.5	4.96962	0.405624	1.46272	1.2741	0.439825	0.83205	0	2.10093	1.55424	0.875248	1.61812	1.08257	1.0183	1.04001	0.417852	1
F53E10.7	0.0183786	0.0367572	0	65535	65535	V	2608816	2608836	+	0	0	0	0	0	0.33	0	0	0	0	0	0	0	0	0	0	0	0	0	0.330815	0	0	0	0	0	0	0	0	1	1
F53E10.1	135.014	134.875	135.152	0.997949	-0.0029623	V	2615790;2615978;2616137;2617204;2617404;2617998;2618127	2615877;2616088;2616225;2617350;2617587;2618078;2618554	+	118	168	198	208.5	114	132.5	67	148	108	147	129	141	114	158	117.283	136.29	144.809	177.099	100.28	132.827	142.72	124.375	167.858	128.661	139.158	152.642	116.086	109.548	0.618848	1
W02H5.5	0	0	0			V	2618491	2618952	-	0	0	0	0	0	0	0	0	0	0	0	0	0	0	0	0	0	0	0	0	0	0	0	0	0	0	0	0	1	1
W02H5.6	0.0871437	0.174287	0	65535	65535	V	2618999;2619617;2620084;2620319	2619274;2619850;2620268;2620714	-	0	0	0	0	0	0	0	0	0	1	0	0	0	1	0	0	0	0	0	0	0	0	0	0.875248	0	0	0	0.693339	0.51827	1
W02H5.15	0.0731361	0	0.146272	0	65535	V	2619315	2619368	+	0	0	1	0	0	0	0	0	0	0	0	0	0	0	0	0	0.731361	0	0	0	0	0	0	0	0	0	0	0	0.404438	1
W02H5.7	2.74034	3.29833	2.18234	1.51138	0.595864	V	2622052;2622169;2622474;2623418;2624003;2624190;2625272	2622114;2622416;2622683;2623664;2624143;2624463;2625460	-	2	1	4	3	3	6	1	4	0	4	2	4	6	3	1.98785	0.811248	2.92544	2.54819	2.63895	6.01482	2.13015	3.36149	0	3.50099	2.15749	4.33026	6.10978	2.08002	0.261513	1
W02H5.13	0	0	0			V	2623800	2623896	-	0	0	0	0	0	0	0	0	0	0	0	0	0	0	0	0	0	0	0	0	0	0	0	0	0	0	0	0	1	1
W02H5.14	0	0	0			V	2623800	2623896	+	0	0	0	0	0	0	0	0	0	0	0	0	0	0	0	0	0	0	0	0	0	0	0	0	0	0	0	0	1	1
W02H5.12	1.02142	1.029	1.01384	1.01496	0.0214174	V	2626166;2626380;2626510	2626332;2626464;2626599	-	1.5	1	2	0.5	1	1.5	0	3.17	1	1	0	1.5	0	1.5	1.49089	0.811248	1.46272	0.424699	0.87965	1.5037	0	2.66398	1.55424	0.875248	0	1.62385	0	1.04001	1	1
W02H5.4	0.176348	0.16534	0.187357	0.882482	-0.180361	V	2627227;2627472;2627708;2627913;2627985;2628258;2628656	2627423;2627666;2627867;2627947;2628180;2628611;2629054	+	0.5	0	0	0	0.5	0	0	0	0	0.5	0	0.5	0.5	0	0.496962	0	0	0	0.439825	0	0	0	0	0.437624	0	0.541283	0.509149	0	1	1
W02H5.16	0.266864	0.172694	0.361034	0.478331	-1.06392	V	2629320;2629523;2629699	2629478;2629645;2629875	-	1	1	0	0	0	0	0	0	1	0	0	0	0	0	0.993924	0.811248	0	0	0	0	0	0	1.55424	0	0	0	0	0	0.592062	1
W02H5.10	1.00555	0.997256	1.01384	0.983642	-0.0237946	V	2631754;2631968;2632098	2631920;2632052;2632187	-	1.5	1	2	0.5	1	1.5	0	2.83	1	1	0	1.5	0	1.5	1.49089	0.811248	1.46272	0.424699	0.87965	1.5037	0	2.37825	1.55424	0.875248	0	1.62385	0	1.04001	1	1
W02H5.11	0.420199	0.670519	0.16988	3.94703	1.98077	V	2637109;2637853;2638243	2637387;2638074;2638476	-	0	0	0	1	0	0	0	0	1	2	0	0	2	1	0	0	0	0.849398	0	0	0	0	1.55424	1.7505	0	0	2.03659	0.693339	0.294261	1
W02H5.2	253.731	251.622	255.839	0.983515	-0.0239806	V	2638890;2639007;2639589;2642702;2644686;2646080	2638956;2639440;2640217;2643080;2645018;2646379	+	243.5	321.5	337	294	318.5	293.5	87.5	284	158.5	271.5	261.5	249	275.5	330.5	242.02	260.816	246.469	249.723	280.168	294.225	186.388	238.666	246.348	237.63	282.092	269.559	280.541	229.148	0.879973	1
W02H5.17	11.0297	11.2846	10.7748	1.04731	0.0666857	V	2639491	2639595	+	10	16.5	14.5	9.5	13.5	10.5	4.5	17.5	10.5	10	7	6.5	14	18.5	9.93924	13.3856	10.6047	8.06928	11.8753	10.5259	9.58568	14.7065	16.3196	8.75248	7.55123	7.03668	14.2562	12.8268	0.838396	1
W02H5.18	13.521	13.457	13.5851	0.990573	-0.0136648	V	2640093	2640195	+	14.5	13	22.5	10.5	20	15	6	11.5	7	18.5	12.5	11.5	18.5	17	14.4119	10.5462	16.4556	8.91868	17.593	15.037	12.7809	9.66428	10.8797	16.1921	13.4843	12.4495	18.8385	11.7868	0.951425	1
W02H5.8	36.947	35.4214	38.4726	0.920691	-0.11921	V	2647059;2648335;2650651;2651343;2652551	2647323;2649068;2651199;2651544;2652657	-	40	33	48	54	51	41	12	70	23	30	28	31	35	46	39.7569	26.7712	35.1053	45.8675	44.8621	41.1013	25.5618	58.8261	35.7476	26.2574	30.2049	33.5595	35.6404	31.8936	0.646263	1
W02G9.10	19.0555	19.8024	18.3086	1.08159	0.113152	V	2653083;2653453;2654664;2654781	2653262;2653630;2654724;2654931	+	11	26.5	24.5	19.5	28	21.5	6.5	27	13	26	17.5	15.5	20	30.5	10.9332	21.4981	17.9183	16.5633	24.6302	21.5531	13.846	22.6901	20.2052	22.7564	18.8781	16.7798	20.3659	21.1468	0.546346	1
W02G9.5	47.6351	47.576	47.6942	0.997523	-0.00357753	V	2658033;2658763;2660377	2658109;2659165;2660777	+	54	50.5	68.5	56.5	52	37.5	17.5	54	38	51	43.5	41.5	61	72.5	53.6719	40.968	50.0982	47.991	45.7418	37.5926	37.2776	45.3801	59.0613	44.6376	46.9255	44.9265	62.1161	50.2671	1	1
W02G9.8	0	0	0			V	2659707	2659836	-	0	0	0	0	0	0	0	0	0	0	0	0	0	0	0	0	0	0	0	0	0	0	0	0	0	0	0	0	1	1
W02G9.1	4.24465	5.11156	3.37774	1.51331	0.597706	V	2662965;2664377;2664788	2663330;2664624;2665003	-	5	2	4	3.5	5	6.5	3	4	3	4	3	6	5.5	9	4.96962	1.6225	2.92544	2.97289	4.39825	6.51605	6.39045	3.36149	4.66273	3.50099	3.23624	6.4954	5.60064	6.24005	0.212297	1
W02G9.9	0.00339432	0.00678865	0	65535	65535	V	2664654	2664739	+	0	0	0	0	0	0	0	0	0	0	0	0	0.06	0	0	0	0	0	0	0	0	0	0	0	0	0	0.0610978	0	1	1
W02G9.t1	0.105259	0.125578	0.0849398	1.47843	0.564067	V	2664667	2664738	-	0	0	0	0.5	0	0.5	0	0	0	0	0	0	0.57	0.07	0	0	0	0.424699	0	0.501235	0	0	0	0	0	0	0.58043	0.0485337	1	1
W02G9.4	0.147286	0.294573	0	65535	65535	V	2666866;2668401;2668996;2669827;2670067	2667146;2668676;2669091;2669980;2670229	+	0	0	0	0	0	0	0	0	0	1	0	1	0	1	0	0	0	0	0	0	0	0	0	0.875248	0	1.08257	0	0.693339	0.306189	1
W02G9.3	97.6118	94.904	100.32	0.946017	-0.0800617	V	2671464;2672575;2672659;2672986;2673096;2673630;2673852	2671530;2672612;2672763;2673047;2673576;2673792;2673973	+	89.5	124.5	132.5	127.5	121	78	53	131.5	46.5	101	77	85.5	107.5	154	88.9562	101	96.9053	108.298	106.438	78.1927	112.898	110.509	72.2723	88.4	83.0635	92.5594	109.467	106.774	0.500888	1
W02G9.7	0.00339432	0.00678865	0	65535	65535	V	2674002	2674102	-	0	0	0	0	0	0	0	0	0	0	0	0	0.06	0	0	0	0	0	0	0	0	0	0	0	0	0	0.0610978	0	1	1
W02G9.t2	2.14541	1.6469	2.64393	0.622898	-0.682933	V	2674010	2674081	+	3	1.5	3.5	4.5	3	1	0	1.5	2	1.5	2	0.5	2.57	4.07	2.98177	1.21687	2.55976	3.82229	2.63895	1.00247	0	1.26056	3.10849	1.31287	2.15749	0.541283	2.61702	2.82189	0.253071	1
W02G9.6	0	0	0			V	2682130	2682187	+	0	0	0	0	0	0	0	0	0	0	0	0	0	0	0	0	0	0	0	0	0	0	0	0	0	0	0	0	1	1
W02G9.2	25.3446	32.1306	18.5585	1.73131	0.791866	V	2683226;2683864;2684004;2684311;2685723;2688186	2683304;2683953;2684114;2684657;2687035;2688500	+	23.5	28	20	15	22	23	25	36	24.5	34.5	34	20	23	47	23.3572	22.7149	14.6272	12.741	19.3523	23.0568	53.2538	30.2534	38.079	30.196	36.6774	21.6513	23.4208	32.5869	0.00014398	0.00905289
Y45G12B.3	59.3626	66.977	51.7483	1.29428	0.372154	V	2688611;2688979;2690366;2693080;2694299	2688806;2689110;2690958;2693398;2694368	-	52	79	65	44	66	58	30	59	32	84	83	64	79	99	51.684	64.0886	47.5385	37.3735	58.0569	58.1433	63.9045	49.582	49.7358	73.5208	89.536	69.2842	80.4455	68.6405	0.00396596	0.112325
Y45G12B.2a	89.2704	90.8424	87.6984	1.03585	0.050815	V	2694768;2694944;2696015;2697150;2698458	2694875;2695055;2696303;2697453;2698865	+	91	102.5	113.5	94	116	95	35.5	111	57.5	111.5	90	87	89	122	90.447	83.1529	83.0095	79.8434	102.039	95.2346	75.6204	93.2814	89.369	97.5901	97.0872	94.1832	90.6285	84.5873	0.55646	1
Y45G12B.2b	64.6706	66.0098	63.3314	1.04229	0.0597592	V	2695725;2696015;2697150;2698458	2695951;2696303;2697453;2698865	+	65	76.5	84.5	66	82	77	30.5	79	42.5	76.5	60	60	58	92	64.605	62.0605	61.8	56.0602	72.1313	77.1902	64.9696	66.3894	66.0554	66.9565	64.7248	64.954	59.0612	63.7872	0.622833	1
Y45G12B.1a	424.612	439.025	410.198	1.07028	0.0979829	V	2698972;2700275;2702907;2705241;2706491	2699070;2701027;2703874;2705370;2707039	+	407.67	522.16	521	428.83	542.16	453	178.5	507.83	339	502.83	392.83	436	475	495.67	405.193	423.601	381.039	364.247	476.911	454.119	380.232	426.766	526.889	440.101	423.764	471.999	483.691	343.667	0.432955	1
Y45G12B.1b	92.6243	94.2555	90.9931	1.03585	0.0508196	V	2698972;2700275;2702445	2699070;2701027;2702810	+	89.67	117.66	121	93.33	116.66	100	43	116.33	69	105.33	86.33	90	91	109.67	89.1251	95.4514	88.4947	79.2743	102.62	100.247	91.5965	97.7605	107.243	92.1898	93.1282	97.4309	92.6651	76.0385	0.748483	1
Y45G12B.1c	263.533	272.888	254.178	1.07361	0.102466	V	2698972;2700275;2702907	2699070;2701027;2703965	+	240.67	335.16	322	260.83	344.16	304	117.5	313.83	218	306.83	233.83	260	275	311.67	239.208	271.898	235.498	221.548	302.74	304.751	250.293	263.734	338.825	268.552	252.243	281.467	280.032	216.093	0.385003	1
C24B9.3a	2.03968	2.99885	1.08051	2.7754	1.4727	V	2706781;2708264;2708737;2709750;2710143;2711443	2707383;2708539;2708949;2710036;2710211;2711587	-	1	1.5	2	1	1	1.5	1	4.5	2.5	2.5	4	1.5	3	6.5	0.993924	1.21687	1.46272	0.849398	0.87965	1.5037	2.13015	3.78168	3.88561	2.18812	4.31499	1.62385	3.05489	4.5067	0.0371731	0.455867
C24B9.3b	2.03968	2.99885	1.08051	2.7754	1.4727	V	2706781;2708264;2708737;2709750;2710143;2711670	2707383;2708539;2708949;2710036;2710211;2711819	-	1	1.5	2	1	1	1.5	1	4.5	2.5	2.5	4	1.5	3	6.5	0.993924	1.21687	1.46272	0.849398	0.87965	1.5037	2.13015	3.78168	3.88561	2.18812	4.31499	1.62385	3.05489	4.5067	0.0371731	0.455867
C24B9.17	0	0	0			V	2707867	2707948	+	0	0	0	0	0	0	0	0	0	0	0	0	0	0	0	0	0	0	0	0	0	0	0	0	0	0	0	0	1	1
C24B9.4b	0.0725412	0.0601426	0.0849398	0.708061	-0.498054	V	2712034;2712415;2713042;2713329;2713564	2712362;2712552;2713284;2713419;2713632	-	0	0	0	0.5	0	0	0	0	0	0	0	0.5	0	0	0	0	0	0.424699	0	0	0	0	0	0	0	0.541283	0	0	1	1
C24B9.4a	0.0725412	0.0601426	0.0849398	0.708061	-0.498054	V	2712087;2712415;2712847;2713329;2713564	2712362;2712552;2713284;2713419;2713619	-	0	0	0	0.5	0	0	0	0	0	0	0	0.5	0	0	0	0	0	0.424699	0	0	0	0	0	0	0	0.541283	0	0	1	1
C24B9.2	0	0	0			V	2716493;2716651;2716840	2716592;2716791;2716937	+	0	0	0	0	0	0	0	0	0	0	0	0	0	0	0	0	0	0	0	0	0	0	0	0	0	0	0	0	1	1
C24B9.5	0.0565721	0.113144	0	65535	65535	V	2717395;2717505;2718168;2718659;2719080	2717457;2717855;2718605;2718749;2719135	-	0	0	0	0	0	0	0	0	0	0	0	0	1	0	0	0	0	0	0	0	0	0	0	0	0	0	1.0183	0	1	1
C24B9.6	0	0	0			V	2719696;2719990;2720166;2720646;2720808	2719938;2720121;2720603;2720736;2720863	-	0	0	0	0	0	0	0	0	0	0	0	0	0	0	0	0	0	0	0	0	0	0	0	0	0	0	0	0	1	1
C24B9.15	0	0	0			V	2721290;2721463;2721695;2722044;2722467	2721412;2721644;2721938;2722259;2722655	-	0	0	0	0	0	0	0	0	0	0	0	0	0	0	0	0	0	0	0	0	0	0	0	0	0	0	0	0	1	1
C24B9.7	0	0	0			V	2722903;2723070;2723303;2724191;2725137	2723019;2723251;2723546;2724406;2725325	-	0	0	0	0	0	0	0	0	0	0	0	0	0	0	0	0	0	0	0	0	0	0	0	0	0	0	0	0	1	1
C24B9.8	0.0849398	0	0.16988	0	65535	V	2725902;2726048;2726274;2726733;2726860;2726998	2726002;2726225;2726670;2726811;2726950;2727201	-	0	0	0	1	0	0	0	0	0	0	0	0	0	0	0	0	0	0.849398	0	0	0	0	0	0	0	0	0	0	0.404438	1
C24B9.1	0.0601426	0.120285	0	65535	65535	V	2728536;2728943;2729726;2730158	2728897;2729147;2730110;2730243	+	0	0	0	0	0	0	0	0	0	0	0	1	0	0	0	0	0	0	0	0	0	0	0	0	0	1.08257	0	0	1	1
C24B9.9	7.00766	8.07084	5.94449	1.3577	0.441166	V	2730510;2730888	2730830;2731097	-	6	6	7	10	6	6	4	15	8	9	7	3	8	9	5.96354	4.86749	5.11953	8.49398	5.2779	6.01482	8.5206	12.6056	12.434	7.87723	7.55123	3.2477	8.14638	6.24005	0.255141	1
C24B9.14	0	0	0			V	2732177;2732395;2732633;2733276;2734260	2732337;2732576;2732876;2733491;2734460	-	0	0	0	0	0	0	0	0	0	0	0	0	0	0	0	0	0	0	0	0	0	0	0	0	0	0	0	0	1	1
C24B9.10	0	0	0			V	2735531;2735691;2735934;2736946;2738068	2735644;2735872;2736180;2737161;2738274	-	0	0	0	0	0	0	0	0	0	0	0	0	0	0	0	0	0	0	0	0	0	0	0	0	0	0	0	0	1	1
C24B9.11	0	0	0			V	2739163;2739444;2740092	2739399;2739659;2740280	-	0	0	0	0	0	0	0	0	0	0	0	0	0	0	0	0	0	0	0	0	0	0	0	0	0	0	0	0	1	1
C24B9.12	0.204589	0.210394	0.198785	1.0584	0.0818861	V	2740444;2740612;2741611;2741944;2742207;2744293	2740563;2740793;2741854;2742159;2742421;2744326	-	1	0	0	0	0	0	0	0	0	1	0	0	1	0	0.993924	0	0	0	0	0	0	0	0	0.875248	0	0	1.0183	0	1	1
C24B9.13	0	0	0			V	2745013;2745601;2746104;2746299;2746353;2746909	2745076;2746056;2746250;2746351;2746457;2746947	-	0	0	0	0	0	0	0	0	0	0	0	0	0	0	0	0	0	0	0	0	0	0	0	0	0	0	0	0	1	1
C24B9.16	0	0	0			V	2748239;2748480;2748981;2749176;2750068	2748299;2748935;2749127;2749336;2750106	-	0	0	0	0	0	0	0	0	0	0	0	0	0	0	0	0	0	0	0	0	0	0	0	0	0	0	0	0	1	1
R05D8.4	0	0	0			V	2751213;2751587;2752088;2752283;2753069	2751405;2752042;2752234;2752443;2753107	-	0	0	0	0	0	0	0	0	0	0	0	0	0	0	0	0	0	0	0	0	0	0	0	0	0	0	0	0	1	1
R05D8.12	0	0	0			V	2753306;2753571;2753693;2754070;2754262;2755120	2753449;2753690;2754019;2754216;2754420;2755158	-	0	0	0	0	0	0	0	0	0	0	0	0	0	0	0	0	0	0	0	0	0	0	0	0	0	0	0	0	1	1
R05D8.5	0	0	0			V	2755754;2756307;2756806;2756998;2757238	2755856;2756753;2756952;2757158;2757276	-	0	0	0	0	0	0	0	0	0	0	0	0	0	0	0	0	0	0	0	0	0	0	0	0	0	0	0	0	1	1
R05D8.6	1.20468	1.36434	1.04502	1.30556	0.384666	V	2758174;2758349;2758762;2759077;2759347	2758305;2758530;2759005;2759292;2759556	-	1	2	0	1	2	0	1	3	2	4	0	0	1	0	0.993924	1.6225	0	0.849398	1.7593	0	2.13015	2.52112	3.10849	3.50099	0	0	1.0183	0	0.823452	1
R05D8.7	0.488799	0.653099	0.324499	2.01264	1.00909	V	2761822;2762143;2762392;2762910	2762095;2762313;2762586;2763179	-	0	2	0	0	0	2	0	0	0	0	1	1	1	1	0	1.6225	0	0	0	2.00494	0	0	0	0	1.07875	1.08257	1.0183	0.693339	0.523999	1
R05D8.8	0.191824	0.383648	0	65535	65535	V	2763964;2764463;2764680;2765158	2764222;2764633;2765107;2765225	-	0	0	0	0	0	0	0	2	0	0	1	0	0	1	0	0	0	0	0	0	0	1.68075	0	0	1.07875	0	0	0.693339	0.178652	1
R05D8.9	0	0	0			V	2766271;2766521;2766994;2767464	2766477;2766691;2767421;2767503	-	0	0	0	0	0	0	0	0	0	0	0	0	0	0	0	0	0	0	0	0	0	0	0	0	0	0	0	0	1	1
R05D8.10	0.316415	0.486558	0.146272	3.32639	1.73396	V	2768419;2768931;2769071;2769216;2769717	2768790;2769024;2769171;2769448;2769848	-	0	0	1	0	0	2	0	2	0	0	0	0	0	1	0	0	0.731361	0	0	2.00494	0	1.68075	0	0	0	0	0	0.693339	0.452353	1
R05D8.3	0	0	0			V	2771860;2772267;2772781;2773190;2773332	2772205;2772457;2773011;2773268;2773519	+	0	0	0	0	0	0	0	0	0	0	0	0	0	0	0	0	0	0	0	0	0	0	0	0	0	0	0	0	1	1
R05D8.2	0	0	0			V	2774342;2774576;2774918;2775270;2775424;2776090	2774530;2774635;2775229;2775371;2775593;2776258	+	0	0	0	0	0	0	0	0	0	0	0	0	0	0	0	0	0	0	0	0	0	0	0	0	0	0	0	0	1	1
R05D8.1	0	0	0			V	2776442;2776682;2777209;2778699;2778848;2778972;2779068	2776630;2776741;2777520;2778800;2778967;2779018;2779233	+	0	0	0	0	0	0	0	0	0	0	0	0	0	0	0	0	0	0	0	0	0	0	0	0	0	0	0	0	1	1
R05D8.11	6.37007	8.18264	4.5575	1.79542	0.844323	V	2779201;2779446;2779859;2780084;2780219;2780735	2779399;2779633;2779971;2780170;2780264;2780886	-	2	9	9	4	4	4	8	13	5	14	9	5	3	5	1.98785	7.30123	6.58225	3.39759	3.5186	4.00988	17.0412	10.9248	7.77122	12.2535	9.70872	5.41283	3.05489	3.46669	0.0765846	0.681623
F54E2.3a	113.289	134.3	92.2772	1.4554	0.541413	V	2781483;2781941;2782844;2783023;2783366;2784160;2784836;2785054;2792670;2792920;2793907;2794054;2795251;2795546;2795751;2797018;2798058;2798883;2799099;2800182;2800401;2800794;2802328	2781488;2782585;2782970;2783252;2784113;2784342;2784958;2792622;2792873;2793114;2794011;2794163;2795497;2795703;2796093;2798009;2798830;2799042;2799537;2800352;2800748;2800991;2802414	-	93.05	129.41	128.91	87.6	108.26	108.91	59	149.77	97.95	192.45	153.03	119.34	108.18	177.21	92.4846	104.984	94.2797	74.4072	95.2309	109.179	125.679	125.863	152.238	168.441	165.081	129.193	110.159	122.867	1.98013e-05	0.00204133
F54E2.3c	103.114	121.676	84.5531	1.43904	0.52511	V	2781483;2781941;2782844;2783023;2783366;2784160;2785054;2792670;2792920;2793907;2794054;2795251;2795546;2795751;2797018;2798058;2798883;2799099;2800182	2781488;2782585;2782970;2783252;2784113;2784342;2792622;2792873;2793114;2794011;2794163;2795497;2795703;2796093;2798009;2798830;2799042;2799537;2800220	-	85.91	118.32	117.71	80.84	98.49	100.31	53.11	134.4	88.38	171.95	141.26	108.85	96.25	162.04	85.388	95.9869	86.0885	68.6653	86.6367	100.558	113.132	112.946	137.364	150.499	152.384	117.837	98.0111	112.349	4.27409e-05	0.00375649
F54E2.3e	132.183	157.565	106.8	1.47532	0.561033	V	2781483;2781941;2782844;2783023;2783366;2784160;2784836;2785054;2792670;2792920;2793907;2794054;2795251;2795546;2795751;2797018;2798058;2798883;2799099;2800182;2800401;2800794;2802328;2806037;2806238;2806983;2807264;2807795	2781488;2782585;2782970;2783252;2784113;2784342;2784958;2792622;2792873;2793114;2794011;2794163;2795497;2795703;2796093;2798009;2798830;2799042;2799537;2800352;2800748;2800991;2802414;2806189;2806871;2807152;2807392;2807860	-	107.8	148.16	150.66	101.85	125.01	129.66	68.75	167.27	116.45	223.45	182.28	138.84	127.43	213.21	107.145	120.194	110.187	86.5111	109.965	129.98	146.448	140.569	180.992	195.574	196.634	150.303	129.762	147.827	6.36985e-07	0.000111297
F54E2.3f	131.841	157.2	106.482	1.4763	0.561985	V	2781483;2781941;2782844;2783023;2783366;2784160;2785054;2792670;2792920;2793907;2794054;2795251;2795546;2795751;2797018;2798058;2798883;2799099;2800182;2800401;2800794;2802328;2806037;2806238;2806983;2807264;2807795	2781488;2782585;2782970;2783252;2784113;2784342;2792622;2792873;2793114;2794011;2794163;2795497;2795703;2796093;2798009;2798830;2799042;2799537;2800352;2800748;2800991;2802414;2806189;2806871;2807152;2807392;2807860	-	107.46	147.87	149.66	101.69	124.84	129.66	68.46	167.1	116.28	221.95	182.11	138.55	127.1	213.04	106.807	119.959	109.455	86.3752	109.815	129.98	145.83	140.426	180.727	194.261	196.451	149.99	129.426	147.709	6.88017e-07	0.000118778
F54E2.3g	132.771	158.334	107.208	1.47688	0.562555	V	2781483;2781941;2782844;2783023;2783366;2784160;2784447;2784605;2784836;2785054;2792670;2792920;2793907;2794054;2795251;2795546;2795751;2797018;2798058;2798883;2799099;2800182;2800401;2800794;2802328;2806037;2806238;2806983;2807264;2807795	2781488;2782585;2782970;2783252;2784113;2784342;2784554;2784718;2784958;2792622;2792873;2793114;2794011;2794163;2795497;2795703;2796093;2798009;2798830;2799042;2799537;2800352;2800748;2800991;2802414;2806189;2806871;2807152;2807392;2807860	-	108.05	148.56	151.31	102.55	125.46	130.26	69.4	167.27	117.15	224.5	182.73	139.89	128.13	214.06	107.393	120.519	110.662	87.1057	110.361	130.582	147.832	140.569	182.08	196.493	197.119	151.44	130.474	148.416	5.55991e-07	9.83339e-05
F54E2.3h	132.461	158.011	106.911	1.47797	0.563614	V	2781483;2781941;2782844;2783023;2783366;2784160;2784447;2784605;2785054;2792670;2792920;2793907;2794054;2795251;2795546;2795751;2797018;2798058;2798883;2799099;2800182;2800401;2800794;2802328;2806037;2806238;2806983;2807264;2807795	2781488;2782585;2782970;2783252;2784113;2784342;2784554;2784718;2792622;2792873;2793114;2794011;2794163;2795497;2795703;2796093;2798009;2798830;2799042;2799537;2800352;2800748;2800991;2802414;2806189;2806871;2807152;2807392;2807860	-	107.71	148.4	150.31	102.39	125.29	130.26	69.23	167.1	116.98	223	182.56	139.72	127.8	213.89	107.056	120.389	109.931	86.9698	110.211	130.582	147.47	140.426	181.815	195.18	196.936	151.256	130.138	148.298	5.17405e-07	9.20727e-05
F54E2.3i	104.044	122.81	85.2788	1.44009	0.526164	V	2781483;2781941;2782844;2783023;2783366;2784160;2784447;2784605;2784836;2785054;2792670;2792920;2793907;2794054;2795251;2795546;2795751;2797018;2798058;2798883;2799099;2800182	2781488;2782585;2782970;2783252;2784113;2784342;2784554;2784718;2784958;2792622;2792873;2793114;2794011;2794163;2795497;2795703;2796093;2798009;2798830;2799042;2799537;2800220	-	86.5	119.01	119.36	81.7	99.11	100.91	54.05	134.57	89.25	174.5	141.88	110.19	97.28	163.06	85.9744	96.5466	87.2952	69.3958	87.1821	101.159	115.135	113.089	138.716	152.731	153.053	119.288	99.06	113.056	4.8226e-05	0.00408959
F54E2.3j	103.734	122.487	84.9819	1.44133	0.527401	V	2781483;2781941;2782844;2783023;2783366;2784160;2784447;2784605;2785054;2792670;2792920;2793907;2794054;2795251;2795546;2795751;2797018;2798058;2798883;2799099;2800182	2781488;2782585;2782970;2783252;2784113;2784342;2784554;2784718;2792622;2792873;2793114;2794011;2794163;2795497;2795703;2796093;2798009;2798830;2799042;2799537;2800220	-	86.16	118.85	118.36	81.54	98.94	100.91	53.88	134.4	89.08	173	141.71	110.02	96.95	162.89	85.6365	96.4168	86.5639	69.2599	87.0325	101.159	114.773	112.946	138.452	151.418	152.869	119.104	98.7239	112.938	4.53136e-05	0.00390561
F54E2.3d	101.24	119.164	83.3156	1.43027	0.516286	V	2781984;2783366;2784160;2784836;2785054;2792670;2792920;2793907;2794054;2795251;2795546;2795751;2797018;2798058;2798883;2799099;2800182	2782585;2784113;2784342;2784958;2792622;2792873;2793114;2794011;2794163;2795497;2795703;2796093;2798009;2798830;2799042;2799537;2800220	-	83.91	116.61	117.16	79.67	96.88	97.65	52.62	131.45	87.1	168.12	137.88	107.25	94.25	156.76	83.4001	94.5996	85.6863	67.6715	85.2205	97.8912	112.089	110.467	135.375	147.147	148.738	116.105	95.9745	108.688	5.25982e-05	0.00433328
F54E2.3b	102.689	121.208	84.1697	1.44004	0.52611	V	2782398;2783023;2783366;2784160;2784447;2784836;2785054;2792670;2792920;2793907;2794054;2795251;2795751;2797018;2797870;2798058;2799119;2799772	2782970;2783252;2784113;2784342;2784554;2784958;2792622;2792873;2793114;2794011;2794163;2795703;2796093;2797797;2798009;2798830;2799537;2799813	-	85.36	117.68	118.44	80.09	97.64	99.36	53.46	133.57	87.3	172.92	138.41	110.27	95.56	161.7	84.8413	95.4677	86.6224	68.0283	85.889	99.6054	113.878	112.249	135.685	151.348	149.309	119.375	97.3085	112.113	3.91377e-05	0.00350385
F54E2.7	0.427508	0.532814	0.322202	1.65366	0.725665	V	2794316	2794365	-	0	0	1	0	1	2	0	0	0	0	1	0	1	1	0	0	0.731361	0	0.87965	2.00494	0	0	0	0	1.07875	0	1.0183	0.693339	0.732625	1
F54E2.2	24.1058	26.1248	22.0868	1.18282	0.242236	V	2796298;2796629;2796750	2796568;2796702;2797010	+	15	32	30	25	30	25	14	28	22	40	17	18	27	32	14.9089	25.9599	21.9408	21.2349	26.3895	25.0617	29.8221	23.5304	34.1934	35.0099	18.3387	19.4862	27.494	22.1868	0.320916	1
F54E2.8	1.31879	1.73196	0.905628	1.91244	0.935412	V	2802073	2802874	+	2	1	0	1	1	2	0	3	3	0	3	1	0	3	1.98785	0.811248	0	0.849398	0.87965	2.00494	0	2.52112	4.66273	0	3.23624	1.08257	0	2.08002	0.298035	1
F54E2.1	5.42796	6.50746	4.34847	1.49649	0.581587	V	2810427;2810835;2811037;2811395	2810695;2810992;2811289;2811985	+	6	8	2	3	6	6	2	9	4	9	12	5	2	9	5.96354	6.48998	1.46272	2.54819	5.2779	6.01482	4.2603	7.56335	6.21698	7.87723	12.945	5.41283	2.03659	6.24005	0.0927318	0.757386
F54E2.5	0	0	0			V	2812531;2812726;2812870;2813074;2813307;2813478;2813706;2813906;2814279;2814447;2814648;2815076;2815262;2815706;2815900	2812677;2812809;2813022;2813257;2813436;2813598;2813849;2814055;2814398;2814530;2815032;2815205;2815382;2815849;2816056	-	0	0	0	0	0	0	0	0	0	0	0	0	0	0	0	0	0	0	0	0	0	0	0	0	0	0	0	0	1	1
F54E2.6	0.0811248	0	0.16225	0	65535	V	2816883;2817342;2818162	2817143;2818008;2818217	-	0	1	0	0	0	0	0	0	0	0	0	0	0	0	0	0.811248	0	0	0	0	0	0	0	0	0	0	0	0	0.404438	1
T03D3.4	0.0811248	0	0.16225	0	65535	V	2819581;2819915;2820198;2821295;2821496	2819868;2820151;2820397;2821437;2821668	-	0	1	0	0	0	0	0	0	0	0	0	0	0	0	0	0.811248	0	0	0	0	0	0	0	0	0	0	0	0	0.404438	1
T03D3.5	48.449	44.5809	52.3171	0.852129	-0.230856	V	2823867;2825131;2825397;2825634;2826681	2824499;2825291;2825582;2825784;2826826	-	51	71	69	61	58	40	25	41	24	42	43	47	56	65	50.6901	57.5986	50.4639	51.8133	51.0197	40.0988	53.2538	34.4553	37.3019	36.7604	46.3861	50.8806	57.0247	45.067	0.069338	0.648988
T03D3.3	0	0	0			V	2830878;2831920;2832304	2831594;2832252;2832577	+	0	0	0	0	0	0	0	0	0	0	0	0	0	0	0	0	0	0	0	0	0	0	0	0	0	0	0	0	1	1
T03D3.2	0	0	0			V	2832966;2833696;2834376;2834527;2834744	2833154;2834064;2834477;2834696;2834921	+	0	0	0	0	0	0	0	0	0	0	0	0	0	0	0	0	0	0	0	0	0	0	0	0	0	0	0	0	1	1
T03D3.6	0	0	0			V	2835411;2835617;2835833;2835984;2836413	2835567;2835786;2835934;2836352;2836601	-	0	0	0	0	0	0	0	0	0	0	0	0	0	0	0	0	0	0	0	0	0	0	0	0	0	0	0	0	1	1
T03D3.7	0	0	0			V	2837634;2837843;2837967;2838056;2838203;2838617	2837799;2837964;2838011;2838157;2838571;2838805	-	0	0	0	0	0	0	0	0	0	0	0	0	0	0	0	0	0	0	0	0	0	0	0	0	0	0	0	0	1	1
T03D3.8	0	0	0			V	2839154;2839360;2839575;2839721;2839893;2840130	2839316;2839529;2839676;2839891;2840087;2840318	-	0	0	0	0	0	0	0	0	0	0	0	0	0	0	0	0	0	0	0	0	0	0	0	0	0	0	0	0	1	1
T03D3.9	0.12975	0.0972498	0.16225	0.599384	-0.738448	V	2841018;2841295;2841512;2841663;2842053	2841252;2841464;2841613;2842034;2842241	-	0	1	0	0	0	0	0	0	0	1	0	0	0	0	0	0.811248	0	0	0	0	0	0	0	0.875248	0	0	0	0	1	1
T03D3.10	0	0	0			V	2842946;2843202;2843415;2843562;2844049	2843153;2843371;2843516;2843939;2844240	-	0	0	0	0	0	0	0	0	0	0	0	0	0	0	0	0	0	0	0	0	0	0	0	0	0	0	0	0	1	1
T03D3.11	0.239929	0.317608	0.16225	1.95753	0.969032	V	2844563;2844825;2845035;2845184;2845683	2844776;2844994;2845136;2845561;2845871	-	0	1	0	0	0	0	0	0	0	0	0	2	0	1	0	0.811248	0	0	0	0	0	0	0	0	0	2.16513	0	0.693339	1	1
T03D3.12	0.467934	0.420179	0.515689	0.814791	-0.295498	V	2846250;2846462;2846676;2846824;2848152	2846412;2846631;2846777;2847192;2848340	-	0	0	0	2	1	0	0	2	0	0	0	1	1	0	0	0	0	1.6988	0.87965	0	0	1.68075	0	0	0	1.08257	1.0183	0	1	1
T03D3.1	70.7765	67.4042	74.1488	0.909039	-0.137586	V	2849352;2849555;2849802;2850472;2850589;2850745;2851490;2851664	2849508;2849753;2849927;2850546;2850695;2851159;2851615;2852031	+	75	66	122	104	74	74	31	109	41	71	56	54	76	76	74.5443	53.5424	89.226	88.3374	65.0941	74.1828	66.0347	91.6006	63.724	62.1426	60.4098	58.4586	77.3906	52.6937	0.243065	1
T03D3.13	0	0	0			V	2852425;2852637;2852854;2853001;2853158;2853417	2852593;2852806;2852955;2853156;2853364;2853605	-	0	0	0	0	0	0	0	0	0	0	0	0	0	0	0	0	0	0	0	0	0	0	0	0	0	0	0	0	1	1
T03D3.14	0	0	0			V	2854393;2854607;2854819;2854966;2855385	2854561;2854776;2854920;2855334;2855573	-	0	0	0	0	0	0	0	0	0	0	0	0	0	0	0	0	0	0	0	0	0	0	0	0	0	0	0	0	1	1
Y45G12A.1	0.087965	0	0.17593	0	65535	V	2856082;2856955;2857185;2857334;2857754	2856250;2857124;2857286;2857702;2857942	-	0	0	0	0	1	0	0	0	0	0	0	0	0	0	0	0	0	0	0.87965	0	0	0	0	0	0	0	0	0	0.404438	1
F37B4.11	0	0	0			V	2858660;2858862;2859080;2859229;2859650	2858816;2859031;2859181;2859597;2859838	-	0	0	0	0	0	0	0	0	0	0	0	0	0	0	0	0	0	0	0	0	0	0	0	0	0	0	0	0	1	1
F37B4.5	0.0811248	0	0.16225	0	65535	V	2860130;2860517;2860794;2861281	2860465;2860747;2860978;2861605	-	0	1	0	0	0	0	0	0	0	0	0	0	0	0	0	0.811248	0	0	0	0	0	0	0	0	0	0	0	0	0.404438	1
F37B4.4	0	0	0			V	2863333;2863709;2864157;2864741	2863642;2863893;2864390;2865001	+	0	0	0	0	0	0	0	0	0	0	0	0	0	0	0	0	0	0	0	0	0	0	0	0	0	0	0	0	1	1
F37B4.13	0.654295	0.50111	0.807481	0.620584	-0.688302	V	2865199;2866279;2866517;2867021	2865324;2866465;2866932;2867284	+	1	0	3	1	0	0	0	2	0	2	1	0	0	0	0.993924	0	2.19408	0.849398	0	0	0	1.68075	0	1.7505	1.07875	0	0	0	0.568517	1
F37B4.6	0.0811248	0	0.16225	0	65535	V	2867792;2868097;2869276	2868052;2868515;2869603	-	0	1	0	0	0	0	0	0	0	0	0	0	0	0	0	0.811248	0	0	0	0	0	0	0	0	0	0	0	0	0.404438	1
F37B4.3	0	0	0			V	2870427;2871361;2871837	2870751;2871779;2872106	+	0	0	0	0	0	0	0	0	0	0	0	0	0	0	0	0	0	0	0	0	0	0	0	0	0	0	0	0	1	1
F37B4.7	4.137	4.40144	3.87256	1.13657	0.184691	V	2872465;2872862;2873678;2874270;2875347	2872816;2873281;2874047;2874520;2875600	-	5	5	7	2	4	3	1	4	2	6	3	5	5	13	4.96962	4.05624	5.11953	1.6988	3.5186	3.00741	2.13015	3.36149	3.10849	5.25149	3.23624	5.41283	5.09149	9.0134	0.504802	1
F37B4.10	101.221	89.2516	113.19	0.788511	-0.342797	V	2875760;2876234;2876476;2877281;2877489	2875912;2876418;2876865;2877439;2877635	-	108	152	167	136	111	90	43	108	63	85	65	81	103	138	107.344	123.31	122.137	115.518	97.6411	90.2223	91.5965	90.7602	97.9174	74.3961	70.1185	87.6878	104.885	95.6808	0.000977123	0.0396846
F37B4.12	0	0	0			V	2877804;2879411	2878302;2879901	-	0	0	0	0	0	0	0	0	0	0	0	0	0	0	0	0	0	0	0	0	0	0	0	0	0	0	0	0	1	1
F37B4.2	4.57959	6.3286	2.83058	2.23579	1.16079	V	2881393;2881827;2881981;2882566;2883165	2881544;2881937;2882265;2883108;2883754	+	3	5	5	2	2	4	4	3	2	7	9	6	8	12	2.98177	4.05624	3.6568	1.6988	1.7593	4.00988	8.5206	2.52112	3.10849	6.12673	9.70872	6.4954	8.14638	8.32007	0.00954597	0.20083
F37B4.9	0	0	0			V	2884711;2885606;2885808;2886052;2886221	2885171;2885762;2885930;2886176;2886425	+	0	0	0	0	0	0	0	0	0	0	0	0	0	0	0	0	0	0	0	0	0	0	0	0	0	0	0	0	1	1
F37B4.8	0.0599304	0.119861	0	65535	65535	V	2887191;2888213	2887725;2888781	-	0	0	0	0	0	0	0	0	0	0	1	0	0	0	0	0	0	0	0	0	0	0	0	0	1.07875	0	0	0	1	1
F37B4.14	0	0	0			V	2889488;2889657;2890160	2889598;2889944;2890192	-	0	0	0	0	0	0	0	0	0	0	0	0	0	0	0	0	0	0	0	0	0	0	0	0	0	0	0	0	1	1
F37B4.15	0.0599304	0.119861	0	65535	65535	V	2892227;2892412;2892559	2892243;2892514;2892624	+	0	0	0	0	0	0	0	0	0	0	1	0	0	0	0	0	0	0	0	0	0	0	0	0	1.07875	0	0	0	1	1
F37B4.1	0.124866	0.249731	0	65535	65535	V	2893276;2893662;2895066;2895427	2893618;2893846;2895375;2895584	+	0	0	0	0	0	0	0	0	1	0	0	0	0	1	0	0	0	0	0	0	0	0	1.55424	0	0	0	0	0.693339	0.522402	1
C31B8.4	0.411377	0.482996	0.339759	1.42158	0.507498	V	2896637;2896779;2896914;2897132;2897760;2897980;2898181	2896718;2896872;2897061;2897385;2897931;2898135;2898417	+	0	0	0	2	0	1	0	0	0	1	0	1	0	2	0	0	0	1.6988	0	1.00247	0	0	0	0.875248	0	1.08257	0	1.38668	0.733057	1
C31B8.6	0	0	0			V	2898436;2898554;2898977;2899480	2898491;2898926;2899043;2899967	-	0	0	0	0	0	0	0	0	0	0	0	0	0	0	0	0	0	0	0	0	0	0	0	0	0	0	0	0	1	1
C31B8.7	11.5935	13.8582	9.32884	1.48553	0.570975	V	2900448;2901311;2901441;2901724;2901885;2902501;2902747;2902890;2903205	2900601;2901396;2901657;2901830;2902132;2902694;2902835;2903113;2903310	-	11	12	12	13	7	13	8	12	8	13	16	16	8	26	10.9332	9.73498	8.77633	11.0422	6.15755	13.0321	17.0412	10.0845	12.434	11.3782	17.2599	17.3211	8.14638	18.0268	0.0411473	0.483191
C31B8.8	0.0486249	0.0972498	0	65535	65535	V	2905764;2906286;2906449;2906633;2907848;2907977;2909363;2909493	2905967;2906397;2906586;2907527;2907929;2908205;2909448;2909683	-	0	0	0	0	0	0	0	0	0	1	0	0	0	0	0	0	0	0	0	0	0	0	0	0.875248	0	0	0	0	1	1
C31B8.9	0.087965	0	0.17593	0	65535	V	2911168;2911551;2912255;2912747;2912848	2911483;2911610;2912397;2912799;2913001	-	0	0	0	0	1	0	0	0	0	0	0	0	0	0	0	0	0	0	0.87965	0	0	0	0	0	0	0	0	0	0.404438	1
C31B8.3	0.159483	0.172694	0.146272	1.18063	0.23956	V	2914248;2914942;2915634;2915982	2914566;2915123;2915937;2916172	+	0	0	1	0	0	0	0	0	1	0	0	0	0	0	0	0	0.731361	0	0	0	0	0	1.55424	0	0	0	0	0	1	1
C31B8.2	0.0556928	0.111386	0	65535	65535	V	2916523;2916617;2917109;2917324;2917555	2916567;2916751;2917279;2917503;2917704	+	0	0	0	0	0	1	0	0	0	0	0	0	0	0	0	0	0	0	0	1.00247	0	0	0	0	0	0	0	0	1	1
C31B8.10	0.0933747	0.186749	0	65535	65535	V	2918830;2919008;2919223;2919377;2919424;2919820	2918953;2919177;2919324;2919421;2919744;2920008	-	0	0	0	0	0	0	0	2	0	0	0	0	0	0	0	0	0	0	0	0	0	1.68075	0	0	0	0	0	0	0.518494	1
C31B8.11	0.108555	0.21711	0	65535	65535	V	2920600;2920944;2921232;2921498;2922519	2920881;2921180;2921431;2921640;2922694	-	0	0	0	0	0	0	0	0	0	1	1	0	0	0	0	0	0	0	0	0	0	0	0	0.875248	1.07875	0	0	0	0.521291	1
C31B8.17b	0.174558	0.0565721	0.292544	0.193379	-2.37049	V	2924585	2924606	-	0	0	2	0	0	0	0	0	0	0	0	0	0.5	0	0	0	1.46272	0	0	0	0	0	0	0	0	0	0.509149	0	0.576889	1
C31B8.17a	0.114633	0.229266	0	65535	65535	V	2924633	2924655	-	0	0	0	0	0	0	0	0	1	0	0	0	0.5	0	0	0	0	0	0	0	0	0	1.55424	0	0	0	0.509149	0	0.522485	1
C31B8.12	0.549023	0.577058	0.520987	1.10763	0.14747	V	2925178;2925792;2925906;2926112;2926480;2926645;2926863;2927629	2925483;2925862;2926059;2926180;2926590;2926812;2927062;2927722	-	1	0	1	0	1	1	0	0	2	0	0	1	0	0	0.993924	0	0.731361	0	0.87965	1.00247	0	0	3.10849	0	0	1.08257	0	0	1	1
C31B8.16	0	0	0			V	2930053;2930904;2931040	2930634;2930988;2931170	+	0	0	0	0	0	0	0	0	0	0	0	0	0	0	0	0	0	0	0	0	0	0	0	0	0	0	0	0	1	1
C31B8.1	0.0565721	0.113144	0	65535	65535	V	2931552;2932154;2932661;2932804	2931960;2932507;2932745;2932988	+	0	0	0	0	0	0	0	0	0	0	0	0	1	0	0	0	0	0	0	0	0	0	0	0	0	0	1.0183	0	1	1
C31B8.13	0	0	0			V	2933143;2933866	2933810;2934175	-	0	0	0	0	0	0	0	0	0	0	0	0	0	0	0	0	0	0	0	0	0	0	0	0	0	0	0	0	1	1
C31B8.14	0	0	0			V	2935178;2935890	2935845;2936199	-	0	0	0	0	0	0	0	0	0	0	0	0	0	0	0	0	0	0	0	0	0	0	0	0	0	0	0	0	1	1
H27D07.2	0.0486249	0.0972498	0	65535	65535	V	2937311;2937391;2937580;2937867;2938509	2937343;2937532;2937803;2938464;2938597	-	0	0	0	0	0	0	0	0	0	1	0	0	0	0	0	0	0	0	0	0	0	0	0	0.875248	0	0	0	0	1	1
H27D07.3	0.0466874	0.0933747	0	65535	65535	V	2939603;2939702;2939907;2940764;2941417	2939656;2939843;2940130;2941361;2941505	-	0	0	0	0	0	0	0	1	0	0	0	0	0	0	0	0	0	0	0	0	0	0.840373	0	0	0	0	0	0	1	1
H27D07.4	0.0601426	0.120285	0	65535	65535	V	2942571;2942684;2942956;2943227;2943871	2942639;2942825;2943179;2943818;2943959	-	0	0	0	0	0	0	0	0	0	0	0	1	0	0	0	0	0	0	0	0	0	0	0	0	0	1.08257	0	0	1	1
H27D07.6	2.08692	2.12707	2.04678	1.03923	0.0555163	V	2944379;2944613;2945275;2945471	2944563;2945125;2945420;2945682	-	4.5	0.5	5	2	0	2	2	3	1	2	2	2	2	1	4.47266	0.405624	3.6568	1.6988	0	2.00494	4.2603	2.52112	1.55424	1.7505	2.15749	2.16513	2.03659	0.693339	1	1
H27D07.1	0	0	0			V	2946813;2947262;2947909;2948195	2946902;2947855;2948139;2948416	+	0	0	0	0	0	0	0	0	0	0	0	0	0	0	0	0	0	0	0	0	0	0	0	0	0	0	0	0	1	1
H27D07.5	0	0	0			V	2950712;2950825;2951201;2951470;2952108	2950777;2950966;2951424;2952061;2952202	-	0	0	0	0	0	0	0	0	0	0	0	0	0	0	0	0	0	0	0	0	0	0	0	0	0	0	0	0	1	1
H05B21.1	0	0	0			V	2953193;2953336;2953978;2954055;2954236	2953288;2953929;2954052;2954183;2954289	+	0	0	0	0	0	0	0	0	0	0	0	0	0	0	0	0	0	0	0	0	0	0	0	0	0	0	0	0	1	1
H05B21.2	0.183505	0.20476	0.16225	1.26201	0.335721	V	2954404;2955133	2955071;2955442	-	0	1	0	0	0	1	0	1	0	0	0	0	0	0	0	0.811248	0	0	0	1.00247	0	0.840373	0	0	0	0	0	0	1	1
H05B21.3	0	0	0			V	2957016;2957097;2957284;2957571;2958214	2957048;2957238;2957507;2958168;2958302	-	0	0	0	0	0	0	0	0	0	0	0	0	0	0	0	0	0	0	0	0	0	0	0	0	0	0	0	0	1	1
H05B21.4	0	0	0			V	2959189;2959399;2960265;2960906	2959351;2959622;2960862;2960994	-	0	0	0	0	0	0	0	0	0	0	0	0	0	0	0	0	0	0	0	0	0	0	0	0	0	0	0	0	1	1
C44C3.3	0	0	0			V	2961682;2962050;2962323;2962972	2961886;2962273;2962914;2963060	-	0	0	0	0	0	0	0	0	0	0	0	0	0	0	0	0	0	0	0	0	0	0	0	0	0	0	0	0	1	1
C44C3.9	0.665308	0.430328	0.900289	0.477988	-1.06495	V	2963566;2963796;2964479;2964675	2963750;2964308;2964624;2964886	-	2.5	0.5	1	0	1	0	0	0	0	0	1	1	1	1	2.48481	0.405624	0.731361	0	0.87965	0	0	0	0	0	1.07875	1.08257	1.0183	0.693339	0.533791	1
C44C3.10	0.47367	0.44533	0.502009	0.887097	-0.172836	V	2965422;2965509;2965699;2965968;2966210;2966611	2965469;2965649;2965923;2966204;2966561;2966702	-	0	1	0	2	0	1	0	1	0	0	0	2	0	0	0	0.811248	0	1.6988	0	1.00247	0	0.840373	0	0	0	2.16513	0	0	1	1
C44C3.4	0.955294	1.0651	0.845486	1.25975	0.333138	V	2969349;2969576;2970753;2970953	2969533;2970088;2970898;2971164	-	1	2	1	0	1	1	1	1	1	1	0	2	1	0	0.993924	1.6225	0.731361	0	0.87965	1.00247	2.13015	0.840373	1.55424	0.875248	0	2.16513	1.0183	0	1	1
C44C3.12	0	0	0			V	2970559	2970579	+	0	0	0	0	0	0	0	0	0	0	0	0	0	0	0	0	0	0	0	0	0	0	0	0	0	0	0	0	1	1
C44C3.2	0	0	0			V	2971949;2972318;2972973;2973263	2972037;2972912;2973202;2973485	+	0	0	0	0	0	0	0	0	0	0	0	0	0	0	0	0	0	0	0	0	0	0	0	0	0	0	0	0	1	1
C44C3.11	0	0	0			V	2974029;2974121;2974385;2974653;2975291	2974073;2974262;2974608;2975244;2975385	-	0	0	0	0	0	0	0	0	0	0	0	0	0	0	0	0	0	0	0	0	0	0	0	0	0	0	0	0	1	1
C44C3.1	0	0	0			V	2976587;2976738;2977375;2977645	2976681;2977332;2977595;2977846	+	0	0	0	0	0	0	0	0	0	0	0	0	0	0	0	0	0	0	0	0	0	0	0	0	0	0	0	0	1	1
C44C3.5	0	0	0			V	2978760;2978889;2979080;2979351;2979984	2978846;2979030;2979303;2979939;2980078	-	0	0	0	0	0	0	0	0	0	0	0	0	0	0	0	0	0	0	0	0	0	0	0	0	0	0	0	0	1	1
C44C3.6	0	0	0			V	2982152;2982257;2982444;2982714;2983357	2982214;2982398;2982667;2983308;2983451	-	0	0	0	0	0	0	0	0	0	0	0	0	0	0	0	0	0	0	0	0	0	0	0	0	0	0	0	0	1	1
C44C3.7	0	0	0			V	2984077;2984195;2984391;2984660;2985312	2984148;2984336;2984614;2985254;2985409	-	0	0	0	0	0	0	0	0	0	0	0	0	0	0	0	0	0	0	0	0	0	0	0	0	0	0	0	0	1	1
C44C3.8	0	0	0			V	2986192;2986389;2987271;2987467	2986344;2986909;2987416;2987678	-	0	0	0	0	0	0	0	0	0	0	0	0	0	0	0	0	0	0	0	0	0	0	0	0	0	0	0	0	1	1
K12D9.2	0	0	0			V	2988460;2988714;2989338;2989704;2989901	2988671;2988859;2989632;2989859;2990091	+	0	0	0	0	0	0	0	0	0	0	0	0	0	0	0	0	0	0	0	0	0	0	0	0	0	0	0	0	1	1
K12D9.3	0	0	0			V	2990313;2990391;2990582;2990848;2991491	2990348;2990532;2990805;2991439;2991585	-	0	0	0	0	0	0	0	0	0	0	0	0	0	0	0	0	0	0	0	0	0	0	0	0	0	0	0	0	1	1
K12D9.4	0.295987	0.0770376	0.514936	0.149606	-2.74076	V	2992622;2992724;2992913;2993179;2993822	2992681;2992865;2993130;2993767;2993916	-	1	0	1	1	0	0	0	0	0	0	0	0	0	1	0.993924	0	0.731361	0.849398	0	0	0	0	0	0	0	0	0	0.693339	0.343565	1
K12D9.5	0	0	0			V	2994899;2995008;2995197;2995470;2996111	2994958;2995149;2995420;2996061;2996205	-	0	0	0	0	0	0	0	0	0	0	0	0	0	0	0	0	0	0	0	0	0	0	0	0	0	0	0	0	1	1
K12D9.6	0	0	0			V	2997092;2997183;2997822	2997136;2997773;2997917	-	0	0	0	0	0	0	0	0	0	0	0	0	0	0	0	0	0	0	0	0	0	0	0	0	0	0	0	0	1	1
K12D9.7	0	0	0			V	2998542;2998636;2998819;2999098;2999742	2998586;2998777;2999048;2999689;2999836	-	0	0	0	0	0	0	0	0	0	0	0	0	0	0	0	0	0	0	0	0	0	0	0	0	0	0	0	0	1	1
K12D9.8	0	0	0			V	3000426;3000550;3000744;3001016;3001922	3000497;3000690;3000962;3001610;3002016	-	0	0	0	0	0	0	0	0	0	0	0	0	0	0	0	0	0	0	0	0	0	0	0	0	0	0	0	0	1	1
K12D9.9	0	0	0			V	3004141;3004245;3004439;3005372	3004191;3004392;3004674;3006064	-	0	0	0	0	0	0	0	0	0	0	0	0	0	0	0	0	0	0	0	0	0	0	0	0	0	0	0	0	1	1
K12D9.13	0.0731361	0	0.146272	0	65535	V	3006728;3006846;3007033;3007194;3007395;3008034	3006802;3006986;3007191;3007253;3007988;3008123	-	0	0	1	0	0	0	0	0	0	0	0	0	0	0	0	0	0.731361	0	0	0	0	0	0	0	0	0	0	0	0.404438	1
K12D9.10	0	0	0			V	3008907;3009031;3009223;3009834;3010480	3008987;3009172;3009452;3010428;3010568	-	0	0	0	0	0	0	0	0	0	0	0	0	0	0	0	0	0	0	0	0	0	0	0	0	0	0	0	0	1	1
K12D9.11	0.344191	0.172694	0.515689	0.33488	-1.57829	V	3010937;3011072;3011437;3011616;3011860	3011020;3011212;3011613;3011669;3012348	-	0	0	0	2	1	0	0	0	1	0	0	0	0	0	0	0	0	1.6988	0.87965	0	0	0	1.55424	0	0	0	0	0	0.343755	1
K12D9.16	0	0	0			V	3012695;3012800	3012757;3013087	+	0	0	0	0	0	0	0	0	0	0	0	0	0	0	0	0	0	0	0	0	0	0	0	0	0	0	0	0	1	1
K12D9.15	0	0	0			V	3012727	3012747	+	0	0	0	0	0	0	0	0	0	0	0	0	0	0	0	0	0	0	0	0	0	0	0	0	0	0	0	0	1	1
K12D9.1	0	0	0			V	3014023;3014470;3014584;3015084;3015732	3014087;3014533;3014726;3015684;3016034	+	0	0	0	0	0	0	0	0	0	0	0	0	0	0	0	0	0	0	0	0	0	0	0	0	0	0	0	0	1	1
K12D9.14	0	0	0			V	3018361;3018537;3018741;3018858;3019285;3020734;3020983;3021289	3018488;3018687;3018808;3019230;3019577;3020931;3021234;3021406	-	0	0	0	0	0	0	0	0	0	0	0	0	0	0	0	0	0	0	0	0	0	0	0	0	0	0	0	0	1	1
K12D9.12	0	0	0			V	3022072;3022694;3022816;3023649;3023955	3022619;3022756;3023013;3023900;3024066	-	0	0	0	0	0	0	0	0	0	0	0	0	0	0	0	0	0	0	0	0	0	0	0	0	0	0	0	0	1	1
F59D6.3	0.147074	0.294148	0	65535	65535	V	3024219;3024477;3024837;3024988;3027521	3024396;3024785;3024936;3025459;3027933	+	0	0	0	0	0	0	0	0	0	1	1	0	0	1	0	0	0	0	0	0	0	0	0	0.875248	1.07875	0	0	0.693339	0.305985	1
F59D6.2	0.0849398	0	0.16988	0	65535	V	3028294;3028559;3028699;3029218	3028507;3028649;3029170;3029583	+	0	0	0	1	0	0	0	0	0	0	0	0	0	0	0	0	0	0.849398	0	0	0	0	0	0	0	0	0	0	0.404438	1
F59D6.4	0.0466874	0.0933747	0	65535	65535	V	3029655;3029796;3030002;3030221;3030684;3031772;3032036;3032335	3029743;3029946;3030069;3030635;3030976;3031966;3032284;3032443	-	0	0	0	0	0	0	0	1	0	0	0	0	0	0	0	0	0	0	0	0	0	0.840373	0	0	0	0	0	0	1	1
F59D6.5	0.28754	0.120285	0.454794	0.264483	-1.91876	V	3032578;3032905;3033512;3033753	3032846;3033013;3033700;3034336	-	0	1	2	0	0	0	0	0	0	0	0	1	0	0	0	0.811248	1.46272	0	0	0	0	0	0	0	0	1.08257	0	0	0.344959	1
F59D6.6	0	0	0			V	3035130;3035298;3035502;3036026;3037012;3037256;3037566	3035254;3035448;3035969;3036324;3037209;3037507;3037689	-	0	0	0	0	0	0	0	0	0	0	0	0	0	0	0	0	0	0	0	0	0	0	0	0	0	0	0	0	1	1
F59D6.7	8.59319	8.89338	8.293	1.0724	0.100838	V	3037812;3038346;3038618;3039267	3038173;3038570;3038674;3039345	-	7	12	15	9	7	7	3	8	7	15	8	9	7	15	6.95746	9.73498	10.9704	7.64458	6.15755	7.01729	6.39045	6.72298	10.8797	13.1287	8.62997	9.74309	7.12808	10.4001	0.75825	1
F59D6.8b	0	0	0			V	3042105	3042127	-	0	0	0	0	0	0	0	0	0	0	0	0	0	0	0	0	0	0	0	0	0	0	0	0	0	0	0	0	1	1
F59D6.8a	0	0	0			V	3042142	3042166	-	0	0	0	0	0	0	0	0	0	0	0	0	0	0	0	0	0	0	0	0	0	0	0	0	0	0	0	0	1	1
F59D6.9b	0	0	0			V	3042552	3042573	-	0	0	0	0	0	0	0	0	0	0	0	0	0	0	0	0	0	0	0	0	0	0	0	0	0	0	0	0	1	1
F59D6.9a	0	0	0			V	3042590	3042613	-	0	0	0	0	0	0	0	0	0	0	0	0	0	0	0	0	0	0	0	0	0	0	0	0	0	0	0	0	1	1
F59D6.10	0	0	0			V	3044970	3045027	+	0	0	0	0	0	0	0	0	0	0	0	0	0	0	0	0	0	0	0	0	0	0	0	0	0	0	0	0	1	1
F59D6.11	0.0811248	0	0.16225	0	65535	V	3044970	3045027	-	0	1	0	0	0	0	0	0	0	0	0	0	0	0	0	0.811248	0	0	0	0	0	0	0	0	0	0	0	0	0.404438	1
F59D6.1	15.2968	17.4347	13.1589	1.32494	0.405926	V	3051584;3051877	3051833;3051987	+	10	16	22	16	15	14	5	24	13	17	22	20	14	25	9.93924	12.98	16.0899	13.5904	13.1947	14.0346	10.6508	20.1689	20.2052	14.8792	23.7324	21.6513	14.2562	17.3335	0.0896845	0.743955
C50H11.8	0.864982	0.870797	0.859166	1.01354	0.0193987	V	3054553;3055301	3054894;3055667	+	1	1	1	0	2	2	0	1	0	1	0	0	2	3	0.993924	0.811248	0.731361	0	1.7593	2.00494	0	0.840373	0	0.875248	0	0	2.03659	2.08002	0.809407	1
C50H11.19a	0	0	0			V	3057062	3057084	+	0	0	0	0	0	0	0	0	0	0	0	0	0	0	0	0	0	0	0	0	0	0	0	0	0	0	0	0	1	1
C50H11.19b	0	0	0			V	3057095	3057117	+	0	0	0	0	0	0	0	0	0	0	0	0	0	0	0	0	0	0	0	0	0	0	0	0	0	0	0	0	1	1
C50H11.9	0	0	0			V	3057699;3057813;3058562;3058741	3057760;3058267;3058690;3059096	-	0	0	0	0	0	0	0	0	0	0	0	0	0	0	0	0	0	0	0	0	0	0	0	0	0	0	0	0	1	1
C50H11.10	0	0	0			V	3059640;3059803;3059980;3061133;3061987	3059755;3059932;3060129;3061558;3062178	-	0	0	0	0	0	0	0	0	0	0	0	0	0	0	0	0	0	0	0	0	0	0	0	0	0	0	0	0	1	1
C50H11.11	0	0	0			V	3063160;3063317;3063496;3063832;3064732	3063266;3063446;3063642;3064254;3064917	-	0	0	0	0	0	0	0	0	0	0	0	0	0	0	0	0	0	0	0	0	0	0	0	0	0	0	0	0	1	1
C50H11.7	0.42691	0.45625	0.397569	1.1476	0.198619	V	3066228;3066732;3066985	3066558;3066919;3067497	+	2	0	0	0	0	0	0	1	1	0	0	0	1	1	1.98785	0	0	0	0	0	0	0.840373	1.55424	0	0	0	1.0183	0.693339	1	1
C50H11.12	0	0	0			V	3068135;3068705	3068633;3069201	-	0	0	0	0	0	0	0	0	0	0	0	0	0	0	0	0	0	0	0	0	0	0	0	0	0	0	0	0	1	1
C50H11.13	0	0	0			V	3069898;3070031;3070175;3070299;3070439;3070769;3071006;3071360	3069955;3070125;3070240;3070391;3070631;3070956;3071103;3071648	-	0	0	0	0	0	0	0	0	0	0	0	0	0	0	0	0	0	0	0	0	0	0	0	0	0	0	0	0	1	1
C50H11.18	0	0	0			V	3074755	3074775	-	0	0	0	0	0	0	0	0	0	0	0	0	0	0	0	0	0	0	0	0	0	0	0	0	0	0	0	0	1	1
C50H11.6	0	0	0			V	3075407;3076164;3076301;3076636;3076829	3075553;3076298;3076582;3076782;3077173	+	0	0	0	0	0	0	0	0	0	0	0	0	0	0	0	0	0	0	0	0	0	0	0	0	0	0	0	0	1	1
C50H11.5	0	0	0			V	3078072;3078287;3078765;3078957	3078218;3078709;3078906;3079300	+	0	0	0	0	0	0	0	0	0	0	0	0	0	0	0	0	0	0	0	0	0	0	0	0	0	0	0	0	1	1
C50H11.14	0	0	0			V	3079449;3079838;3080049;3080740	3079787;3079984;3080471;3080892	-	0	0	0	0	0	0	0	0	0	0	0	0	0	0	0	0	0	0	0	0	0	0	0	0	0	0	0	0	1	1
C50H11.4	0.0565721	0.113144	0	65535	65535	V	3081771;3082021;3082489;3082683	3081917;3082443;3082635;3083027	+	0	0	0	0	0	0	0	0	0	0	0	0	1	0	0	0	0	0	0	0	0	0	0	0	0	0	1.0183	0	1	1
C50H11.3	0.0849398	0	0.16988	0	65535	V	3083645;3084181;3084517;3085120	3083779;3084472;3085091;3085215	+	0	0	0	1	0	0	0	0	0	0	0	0	0	0	0	0	0	0.849398	0	0	0	0	0	0	0	0	0	0	0.404438	1
C50H11.2	0	0	0			V	3086560;3086757;3087456;3087651	3086706;3087179;3087602;3087986	+	0	0	0	0	0	0	0	0	0	0	0	0	0	0	0	0	0	0	0	0	0	0	0	0	0	0	0	0	1	1
C50H11.1	7.36945	8.60231	6.13659	1.40181	0.487288	V	3089074;3089241;3089401;3089592;3090153;3091159	3089187;3089339;3089538;3089738;3091106;3091351	+	5	3	13	10	6	10	4	9	5	10	10	7	10	9	4.96962	2.43374	9.50769	8.49398	5.2779	10.0247	8.5206	7.56335	7.77122	8.75248	10.7875	7.57796	10.183	6.24005	0.206747	1
C50H11.15	2.05948	2.38538	1.73359	1.37597	0.460452	V	3091815;3092012;3092243;3093260;3093611;3094402	3091966;3092185;3092591;3093558;3094089;3094501	-	2	0	2	2	4	1	1	4	0	4	2	1	4	6	1.98785	0	1.46272	1.6988	3.5186	1.00247	2.13015	3.36149	0	3.50099	2.15749	1.08257	4.07319	4.16003	0.338058	1
C50H11.16	0	0	0			V	3095092;3095199;3095696	3095191;3095621;3096177	-	0	0	0	0	0	0	0	0	0	0	0	0	0	0	0	0	0	0	0	0	0	0	0	0	0	0	0	0	1	1
C50H11.17	0.087965	0	0.17593	0	65535	V	3097130;3097748;3098228;3098452	3097435;3097951;3098401;3098688	-	0	0	0	0	1	0	0	0	0	0	0	0	0	0	0	0	0	0	0.87965	0	0	0	0	0	0	0	0	0	0.404438	1
Y73C8C.4	0.301547	0.294573	0.308522	0.954787	-0.0667496	V	3100012;3100933;3101689;3101913	3100323;3101280;3101862;3102149	-	0	1	1	0	0	0	0	0	0	1	0	1	0	1	0	0.811248	0.731361	0	0	0	0	0	0	0.875248	0	1.08257	0	0.693339	1	1
Y73C8C.5	0	0	0			V	3103128;3103245;3103747	3103186;3103693;3104234	-	0	0	0	0	0	0	0	0	0	0	0	0	0	0	0	0	0	0	0	0	0	0	0	0	0	0	0	0	1	1
Y73C8C.11	0	0	0			V	3104790;3104908;3105420	3104860;3105356;3105910	-	0	0	0	0	0	0	0	0	0	0	0	0	0	0	0	0	0	0	0	0	0	0	0	0	0	0	0	0	1	1
Y73C8C.6	0.159535	0.120285	0.198785	0.605102	-0.724749	V	3106228;3106352;3107063	3106304;3106800;3107550	-	1	0	0	0	0	0	0	0	0	0	0	1	0	0	0.993924	0	0	0	0	0	0	0	0	0	0	1.08257	0	0	1	1
Y73C8C.7	0.0565721	0.113144	0	65535	65535	V	3107792;3108156;3108493	3108055;3108444;3109664	-	0	0	0	0	0	0	0	0	0	0	0	0	1	0	0	0	0	0	0	0	0	0	0	0	0	0	1.0183	0	1	1
Y73C8C.8	195.031	173.781	216.281	0.803499	-0.315633	V	3110183;3110932;3111068;3111208;3112948;3113280;3113594	3110882;3111015;3111154;3112388;3113229;3113525;3113886	-	242	254	285	270	224	176	81	214	94	165	187.5	178.5	187	229	240.529	206.057	208.438	229.337	197.042	176.435	172.542	179.84	146.099	144.416	202.265	193.238	190.422	158.775	0.000498591	0.0238507
Y73C8C.3	116.505	100.11	132.899	0.753277	-0.408747	V	3115303;3115653;3115955;3116297;3117388;3117492;3117627	3115572;3115898;3116236;3117339;3117441;3117575;3118128	+	154	188	164	155	122	110	53	142	32	88	106.5	94.5	114	142	153.064	152.515	119.943	131.657	107.317	110.272	112.898	119.333	49.7358	77.0218	114.887	102.302	116.086	98.4541	0.00141985	0.0525034
Y73C8C.2	0.263424	0.356969	0.16988	2.1013	1.07128	V	3118377;3118589;3118926;3119412;3119497;3119939;3120150	3118534;3118704;3119356;3119450;3119596;3120102;3120323	+	0	0	0	1	0	0	1	0	0	0	0	1	0	0	0	0	0	0.849398	0	0	2.13015	0	0	0	0	1.08257	0	0	1	1
Y73C8C.9	0	0	0			V	3120282;3120458;3120631;3120958;3121375;3121713	3120409;3120587;3120909;3121046;3121670;3121843	-	0	0	0	0	0	0	0	0	0	0	0	0	0	0	0	0	0	0	0	0	0	0	0	0	0	0	0	0	1	1
Y73C8C.1	0	0	0			V	3122969;3123574;3123750;3123900	3123324;3123702;3123898;3124222	+	0	0	0	0	0	0	0	0	0	0	0	0	0	0	0	0	0	0	0	0	0	0	0	0	0	0	0	0	1	1
Y73C8C.12	0	0	0			V	3125212;3125434	3125379;3125469	+	0	0	0	0	0	0	0	0	0	0	0	0	0	0	0	0	0	0	0	0	0	0	0	0	0	0	0	0	1	1
Y73C8C.10	0.0986614	0.197323	0	65535	65535	V	3125566;3125758;3126479;3127516	3125699;3126013;3127165;3127770	-	0	0	0	0	0	0	0	0	0	0	0	1	0	1	0	0	0	0	0	0	0	0	0	0	0	1.08257	0	0.693339	0.518952	1
F02C9.3	2.48914	3.12348	1.8548	1.684	0.751889	V	3129125;3129384;3129590;3130173;3130478;3131021;3132555;3132868;3133061	3129306;3129534;3130099;3130419;3130814;3132193;3132811;3133016;3133406	+	2	4	2	2	1	3	1	2	0	6	7	4	0	6	1.98785	3.24499	1.46272	1.6988	0.87965	3.00741	2.13015	1.68075	0	5.25149	7.55123	4.33026	0	4.16003	0.145651	0.958313
F02C9.2	0.0849398	0	0.16988	0	65535	V	3133705;3133877;3134090;3134249;3134420;3134554;3134680;3134846;3135061;3135430;3136015;3136139;3136268;3136715;3136933;3137097;3137280	3133832;3133970;3134204;3134375;3134503;3134632;3134786;3135010;3135375;3135568;3136090;3136221;3136646;3136886;3137052;3137231;3137382	+	0	0	0	1	0	0	0	0	0	0	0	0	0	0	0	0	0	0.849398	0	0	0	0	0	0	0	0	0	0	0.404438	1
F02C9.4	0	0	0			V	3137472;3137746;3138060	3137696;3138002;3138210	-	0	0	0	0	0	0	0	0	0	0	0	0	0	0	0	0	0	0	0	0	0	0	0	0	0	0	0	0	1	1
F02C9.1	0	0	0			V	3138748;3138840	3138787;3139169	+	0	0	0	0	0	0	0	0	0	0	0	0	0	0	0	0	0	0	0	0	0	0	0	0	0	0	0	0	1	1
C36C5.6	0	0	0			V	3139965;3140138;3140471;3140614;3141064	3140085;3140185;3140566;3140842;3141290	-	0	0	0	0	0	0	0	0	0	0	0	0	0	0	0	0	0	0	0	0	0	0	0	0	0	0	0	0	1	1
C36C5.7	0.0601426	0.120285	0	65535	65535	V	3143094;3143297;3143857;3144087;3144368	3143248;3143492;3144042;3144315;3144597	-	0	0	0	0	0	0	0	0	0	0	0	1	0	0	0	0	0	0	0	0	0	0	0	0	0	1.08257	0	0	1	1
C36C5.8	1.05733	1.25467	0.859993	1.45893	0.544912	V	3145203;3145517;3145761;3145990	3145357;3145712;3145946;3146184	-	2	0	2	1	0	2	0	1	1	1	1	2	0	4	1.98785	0	1.46272	0.849398	0	2.00494	0	0.840373	1.55424	0.875248	1.07875	2.16513	0	2.77336	0.503676	1
C36C5.9	0.52607	0.40386	0.648281	0.622971	-0.682764	V	3148215;3148787;3149103;3149296;3149434	3148502;3148817;3149173;3149386;3149489	-	0	1	1	2	0	0	0	2	0	1	1	0	0	0	0	0.811248	0.731361	1.6988	0	0	0	1.68075	0	0.875248	1.07875	0	0	0	0.746172	1
C36C5.10	0	0	0			V	3150488;3150719;3150971;3151208;3151736	3150642;3150914;3151156;3151436;3151962	-	0	0	0	0	0	0	0	0	0	0	0	0	0	0	0	0	0	0	0	0	0	0	0	0	0	0	0	0	1	1
C36C5.11	0	0	0			V	3153485;3153824;3154069;3154303;3154946	3153639;3154019;3154254;3154531;3155172	-	0	0	0	0	0	0	0	0	0	0	0	0	0	0	0	0	0	0	0	0	0	0	0	0	0	0	0	0	1	1
C36C5.5	0.0565721	0.113144	0	65535	65535	V	3157095;3157286;3157749	3157235;3157699;3157870	+	0	0	0	0	0	0	0	0	0	0	0	0	1	0	0	0	0	0	0	0	0	0	0	0	0	0	1.0183	0	1	1
C36C5.12	0.0466874	0.0933747	0	65535	65535	V	3158429;3158558;3159028;3159373	3158508;3158971;3159165;3159420	-	0	0	0	0	0	0	0	1	0	0	0	0	0	0	0	0	0	0	0	0	0	0.840373	0	0	0	0	0	0	1	1
C36C5.14	0	0	0			V	3164718;3164830;3165384	3164777;3165243;3165515	-	0	0	0	0	0	0	0	0	0	0	0	0	0	0	0	0	0	0	0	0	0	0	0	0	0	0	0	0	1	1
C36C5.4b	0.0598218	0.0385188	0.0811248	0.474809	-1.07458	V	3166560;3166774;3167218	3166718;3167169;3167268	+	0	0.5	0	0	0	0	0	0	0	0	0	0	0	0.5	0	0.405624	0	0	0	0	0	0	0	0	0	0	0	0.346669	1	1
C36C5.4a	0.0598218	0.0385188	0.0811248	0.474809	-1.07458	V	3166741;3167218	3167169;3167268	+	0	0.5	0	0	0	0	0	0	0	0	0	0	0	0.5	0	0.405624	0	0	0	0	0	0	0	0	0	0	0	0.346669	1	1
C36C5.15	0	0	0			V	3167968;3168072;3168613	3168027;3168485;3168750	-	0	0	0	0	0	0	0	0	0	0	0	0	0	0	0	0	0	0	0	0	0	0	0	0	0	0	0	0	1	1
C36C5.3	0	0	0			V	3170138;3170303;3170721;3170981;3171124;3171280	3170259;3170522;3170930;3171082;3171228;3171408	+	0	0	0	0	0	0	0	0	0	0	0	0	0	0	0	0	0	0	0	0	0	0	0	0	0	0	0	0	1	1
C36C5.2	0	0	0			V	3176461;3177044;3177319;3177581;3177824	3176687;3177272;3177504;3177776;3177978	+	0	0	0	0	0	0	0	0	0	0	0	0	0	0	0	0	0	0	0	0	0	0	0	0	0	0	0	0	1	1
C36C5.1	0	0	0			V	3179527;3180113;3180394;3180630;3180908	3179753;3180341;3180579;3180825;3181062	+	0	0	0	0	0	0	0	0	0	0	0	0	0	0	0	0	0	0	0	0	0	0	0	0	0	0	0	0	1	1
Y73C8B.8	0.0385188	0.0770376	0	65535	65535	V	3184083	3185004	+	0	0	0	0	0	0	0	0	0	0	0	0	0	1	0	0	0	0	0	0	0	0	0	0	0	0	0	0.693339	1	1
Y73C8B.4	40.2352	40.9473	39.5231	1.03603	0.0510726	V	3188350;3189092;3189357	3188854;3189310;3189841	+	32	50	54	44	55	43	13	57	35	34	38	45	46	42	31.8056	40.5624	39.4935	37.3735	48.3807	43.1062	27.692	47.9012	54.3985	29.7584	40.9924	48.7155	46.8417	29.1202	0.864505	1
Y73C8B.3	70.2155	67.4881	72.9428	0.925219	-0.112133	V	3191302;3191664;3191809;3191988;3192326;3192987	3191611;3191759;3191930;3192269;3192479;3193233	-	77	82	102	96.5	74	50	43	67	44	64	58	66	89	87	76.5321	66.5223	74.5988	81.9669	65.0941	50.1235	91.5965	56.305	68.3867	56.0159	62.5673	71.4494	90.6285	60.3205	0.190094	1
Y73C8B.2	73.9441	68.2768	79.6115	0.857625	-0.221581	V	3193394;3193680;3193831;3194003;3194894	3193633;3193775;3193952;3194438;3195002	-	84	99	113	91.5	84	56	34	63	48	76	59	81	74	94	83.4896	80.3135	82.6438	77.7199	73.8906	56.1383	72.4251	52.9435	74.6037	66.5188	63.646	87.6878	75.354	65.1738	0.0431008	0.496058
Y73C8B.9	0.595558	0.360855	0.830261	0.434629	-1.20214	V	3193558;3193876	3193577;3193951	+	0	1	1	1	2	0	0	0	0	0	0	3	0	0	0	0.811248	0.731361	0.849398	1.7593	0	0	0	0	0	0	3.2477	0	0	0.322363	1
Y73C8B.1	15.8735	15.9753	15.7717	1.01291	0.0185016	V	3195487;3195695;3196183;3196521;3196721	3195648;3195912;3196464;3196674;3196869	-	19	22	25	11.5	16	12	9	14	11	25	11	23	11	20	18.8845	17.8475	18.284	9.76807	14.0744	12.0296	19.1714	11.7652	17.0967	21.8812	11.8662	24.899	11.2013	13.8668	0.909361	1
Y73C8B.5b	0.687766	0.944011	0.431521	2.18763	1.12937	V	3197115;3197255;3197943;3198073	3197195;3197360;3198025;3198333	+	0.5	1	0	1	0	0.5	1.5	0	0	0	2	1.5	1	0	0.496962	0.811248	0	0.849398	0	0.501235	3.19523	0	0	0	2.15749	1.62385	1.0183	0	0.766254	1
Y73C8B.5a	0.332849	0.234177	0.431521	0.542678	-0.881833	V	3198040	3198333	+	0.5	1	0	1	0	0.5	0.5	0	0	0	0	0.5	0	0	0.496962	0.811248	0	0.849398	0	0.501235	1.06508	0	0	0	0	0.541283	0	0	0.428454	1
K08D9.4	0.49614	0.737461	0.254819	2.89405	1.53309	V	3198552;3198881;3199754;3200089;3200294;3200474	3198834;3199098;3200035;3200242;3200423;3200532	-	0	0	0	1.5	0	1	0	1	1	0	2	1	0	0	0	0	0	1.2741	0	1.00247	0	0.840373	1.55424	0	2.15749	1.08257	0	0	0.521144	1
Y73C8B.7	0	0	0			V	3199640	3199660	-	0	0	0	0	0	0	0	0	0	0	0	0	0	0	0	0	0	0	0	0	0	0	0	0	0	0	0	0	1	1
Y73C8B.6	0	0	0			V	3200395	3200415	-	0	0	0	0	0	0	0	0	0	0	0	0	0	0	0	0	0	0	0	0	0	0	0	0	0	0	0	0	1	1
K08D9.8	0.364383	0.236683	0.492082	0.480984	-1.05594	V	3205889	3206113	+	0	0	1	1	1	0	1	0	0	0	0	0	0	0	0	0	0.731361	0.849398	0.87965	0	2.13015	0	0	0	0	0	0	0	0.340534	1
K08D9.7	0	0	0			V	3205961	3206110	-	0	0	0	0	0	0	0	0	0	0	0	0	0	0	0	0	0	0	0	0	0	0	0	0	0	0	0	0	1	1
K08D9.3	218.988	213.364	224.613	0.949919	-0.074123	V	3210191;3212092;3212269;3215252;3216638;3218953;3220711;3222273	3210505;3212215;3212390;3215446;3216808;3219261;3220883;3223130	+	240	254	267	253	305	279	64	230	133	199	207	226	255	292	238.542	206.057	195.273	214.898	268.293	279.689	136.33	193.286	206.714	174.174	223.301	244.66	259.666	202.455	0.61953	1
K08D9.5	0	0	0			V	3223614;3226354;3226553;3226777	3224034;3226492;3226706;3227058	-	0	0	0	0	0	0	0	0	0	0	0	0	0	0	0	0	0	0	0	0	0	0	0	0	0	0	0	0	1	1
K08D9.2	0.0599304	0.119861	0	65535	65535	V	3227796;3227980;3228160;3228493;3228636;3229065;3229417;3229894	3227921;3228105;3228442;3228590;3228788;3229168;3229683;3230128	+	0	0	0	0	0	0	0	0	0	0	1	0	0	0	0	0	0	0	0	0	0	0	0	0	1.07875	0	0	0	1	1
K08D9.6	0.219413	0.292554	0.146272	2.00007	1.00005	V	3231398;3232932;3233126;3233532;3234264;3234420;3234598	3231845;3233073;3233490;3233647;3234366;3234548;3234987	-	0	0	1	0	0	0	0	0	1	0	1	0	0	0	0	0	0.731361	0	0	0	0	0	1.55424	0	1.07875	0	0	0	1	1
K08D9.9	0	0	0			V	3236487;3236679	3236633;3236711	-	0	0	0	0	0	0	0	0	0	0	0	0	0	0	0	0	0	0	0	0	0	0	0	0	0	0	0	0	1	1
Y73C8A.1	0.59219	0.348069	0.836312	0.416195	-1.26467	V	3236874;3237138;3239087;3239442;3239911;3240171;3240390	3237091;3237279;3239286;3239810;3240117;3240348;3240436	+	0	1	1	0	3	1	1	0	0	0	0	0	0	0	0	0.811248	0.731361	0	2.63895	1.00247	2.13015	0	0	0	0	0	0	0	0.15284	0.985102
T28A11.12	0	0	0			V	3241424;3241714;3241872;3242127;3242370	3241672;3241820;3242076;3242315;3242636	+	0	0	0	0	0	0	0	0	0	0	0	0	0	0	0	0	0	0	0	0	0	0	0	0	0	0	0	0	1	1
T28A11.11	2.2095	2.73938	1.67962	1.63095	0.705711	V	3243295;3243472;3244037	3243429;3243559;3244494	+	1	4	1	3	1	3	0	5	1	8	3	3	1	2	0.993924	3.24499	0.731361	2.54819	0.87965	3.00741	0	4.20186	1.55424	7.00198	3.23624	3.2477	1.0183	1.38668	0.170161	1
T28A11.10	0	0	0			V	3245003;3245239;3245455;3245588;3245753;3245940;3246432	3245194;3245405;3245542;3245704;3245854;3246035;3246722	+	0	0	0	0	0	0	0	0	0	0	0	0	0	0	0	0	0	0	0	0	0	0	0	0	0	0	0	0	1	1
T28A11.24	0	0	0			V	3246429	3246494	-	0	0	0	0	0	0	0	0	0	0	0	0	0	0	0	0	0	0	0	0	0	0	0	0	0	0	0	0	1	1
T28A11.9	0.0849398	0	0.16988	0	65535	V	3247815;3248057;3248270;3248418;3248584;3248728;3248868	3248006;3248223;3248357;3248534;3248685;3248823;3249140	+	0	0	0	1	0	0	0	0	0	0	0	0	0	0	0	0	0	0.849398	0	0	0	0	0	0	0	0	0	0	0.404438	1
T28A11.13	0	0	0			V	3249743;3249907;3250092	3249860;3250043;3250205	-	0	0	0	0	0	0	0	0	0	0	0	0	0	0	0	0	0	0	0	0	0	0	0	0	0	0	0	0	1	1
T28A11.8	0	0	0			V	3253469;3254003;3254523	3253953;3254451;3254590	+	0	0	0	0	0	0	0	0	0	0	0	0	0	0	0	0	0	0	0	0	0	0	0	0	0	0	0	0	1	1
T28A11.15	10.2314	10.4556	10.0073	1.04479	0.0632142	V	3254597;3254934;3255216;3255395;3255661;3255836;3256035	3254885;3255033;3255336;3255604;3255786;3255991;3256151	-	8	11	11	13	16	10	3	6	6	9	12	19	12	14	7.95139	8.92373	8.04497	11.0422	14.0744	10.0247	6.39045	5.04224	9.32546	7.87723	12.945	20.5688	12.2196	9.70674	0.886776	1
T28A11.22	40.7454	42.2146	39.2761	1.07482	0.104089	V	3257585;3258125	3257981;3258240	+	39	43	64	49	39	43	28	53	26	41	28	30	45	69	38.763	34.8837	46.8071	41.6205	34.3063	43.1062	59.6442	44.5397	40.4103	35.8852	30.2049	32.477	45.8234	47.8404	0.63493	1
T28A11.16	0.0731361	0	0.146272	0	65535	V	3258520;3258619;3259057	3258570;3259008;3259215	-	0	0	1	0	0	0	0	0	0	0	0	0	0	0	0	0	0.731361	0	0	0	0	0	0	0	0	0	0	0	0.404438	1
T28A11.7	0.0811248	0	0.16225	0	65535	V	3260375;3260545;3261236;3261653;3261799;3261951	3260496;3260764;3261445;3261754;3261900;3262082	+	0	1	0	0	0	0	0	0	0	0	0	0	0	0	0	0.811248	0	0	0	0	0	0	0	0	0	0	0	0	0.404438	1
T28A11.6	0	0	0			V	3262407;3262683;3262919;3263190	3262632;3262829;3262994;3263299	+	0	0	0	0	0	0	0	0	0	0	0	0	0	0	0	0	0	0	0	0	0	0	0	0	0	0	0	0	1	1
T28A11.17	0	0	0			V	3263482;3263819;3264281;3264462;3264674;3264928;3265457;3265728;3266195	3263763;3263995;3264394;3264608;3264884;3265229;3265678;3265838;3266281	-	0	0	0	0	0	0	0	0	0	0	0	0	0	0	0	0	0	0	0	0	0	0	0	0	0	0	0	0	1	1
T28A11.18	0	0	0			V	3266828;3266933;3267916	3266887;3267343;3268050	-	0	0	0	0	0	0	0	0	0	0	0	0	0	0	0	0	0	0	0	0	0	0	0	0	0	0	0	0	1	1
T28A11.19	0	0	0			V	3268688;3268905;3269353	3268853;3269306;3269510	-	0	0	0	0	0	0	0	0	0	0	0	0	0	0	0	0	0	0	0	0	0	0	0	0	0	0	0	0	1	1
T28A11.5	0	0	0			V	3270553;3270754;3271190	3270703;3271136;3271240	+	0	0	0	0	0	0	0	0	0	0	0	0	0	0	0	0	0	0	0	0	0	0	0	0	0	0	0	0	1	1
T28A11.20	0.0805505	0	0.161101	0	65535	V	3271395;3271583;3271804;3271964;3272154;3272438;3272784;3273036	3271535;3271759;3271917;3272110;3272367;3272739;3272978;3273079	-	0	0	0.5	0	0.5	0	0	0	0	0	0	0	0	0	0	0	0.36568	0	0.439825	0	0	0	0	0	0	0	0	0	0.404438	1
T28A11.4	0	0	0			V	3274054;3274186	3274137;3274374	+	0	0	0	0	0	0	0	0	0	0	0	0	0	0	0	0	0	0	0	0	0	0	0	0	0	0	0	0	1	1
T28A11.23	0	0	0			V	3275255	3275275	-	0	0	0	0	0	0	0	0	0	0	0	0	0	0	0	0	0	0	0	0	0	0	0	0	0	0	0	0	1	1
T28A11.3	0	0	0			V	3275333;3275559;3276014	3275507;3275969;3276110	+	0	0	0	0	0	0	0	0	0	0	0	0	0	0	0	0	0	0	0	0	0	0	0	0	0	0	0	0	1	1
T28A11.21	9.5514	9.66674	9.43606	1.02445	0.0348449	V	3277005;3277339;3278016	3277293;3277957;3278131	-	8	19	10	7	12	11	7	13	3	12	7	12	6	12	7.95139	15.4137	7.31361	5.94578	10.5558	11.0272	14.9111	10.9248	4.66273	10.503	7.55123	12.9908	6.10978	8.32007	1	1
T28A11.2a	0.382563	0.577769	0.187357	3.08378	1.6247	V	3280379;3280551;3281045;3281825;3282001;3282578	3280507;3280961;3281104;3281953;3282411;3282704	+	0.5	0	0	0	0.5	0	0.5	1.5	0.5	2	0	0	0	0.5	0.496962	0	0	0	0.439825	0	1.06508	1.26056	0.777122	1.7505	0	0	0	0.346669	0.447883	1
T28A11.2b	0.382563	0.577769	0.187357	3.08378	1.6247	V	3280379;3280551;3281045	3280507;3280961;3281167	+	0.5	0	0	0	0.5	0	0.5	1.5	0.5	2	0	0	0	0.5	0.496962	0	0	0	0.439825	0	1.06508	1.26056	0.777122	1.7505	0	0	0	0.346669	0.447883	1
T28A11.1	0	0	0			V	3283257;3283958;3284447	3283811;3284397;3284930	+	0	0	0	0	0	0	0	0	0	0	0	0	0	0	0	0	0	0	0	0	0	0	0	0	0	0	0	0	1	1
F35F10.5	0.0556928	0.111386	0	65535	65535	V	3285022;3285180;3285465;3286109	3285135;3285362;3285676;3286205	+	0	0	0	0	0	1	0	0	0	0	0	0	0	0	0	0	0	0	0	1.00247	0	0	0	0	0	0	0	0	1	1
F35F10.7	0	0	0			V	3286432;3286562;3286707;3287005;3287142;3287392	3286513;3286642;3286963;3287090;3287325;3287460	-	0	0	0	0	0	0	0	0	0	0	0	0	0	0	0	0	0	0	0	0	0	0	0	0	0	0	0	0	1	1
F35F10.6.1	0	0	0			V	3288077;3288198;3288549;3288848;3288982;3289277	3288149;3288278;3288805;3288930;3289141;3289348	-	0	0	0	0	0	0	0	0	0	0	0	0	0	0	0	0	0	0	0	0	0	0	0	0	0	0	0	0	1	1
F35F10.6.2	0	0	0			V	3288077;3288198;3288549;3288848;3288982;3289277;3289369	3288149;3288278;3288805;3288930;3289141;3289344;3289385	-	0	0	0	0	0	0	0	0	0	0	0	0	0	0	0	0	0	0	0	0	0	0	0	0	0	0	0	0	1	1
F35F10.4	1.08626	0.988172	1.18434	0.834363	-0.261253	V	3289688;3289757;3290218;3290382;3290559;3290835;3291009;3291492;3291742;3291878;3292172;3292344;3292462;3294406;3294570;3295016	3289725;3289865;3290339;3290498;3290779;3290963;3291077;3291579;3291822;3292131;3292288;3292415;3292549;3294523;3294965;3295067	+	0.08	2	1	1	3	3	0	2	1	1	0	1	0	1	0.0795139	1.6225	0.731361	0.849398	2.63895	3.00741	0	1.68075	1.55424	0.875248	0	1.08257	0	0.693339	0.819109	1
F35F10.15	0	0	0			V	3291544	3291564	-	0	0	0	0	0	0	0	0	0	0	0	0	0	0	0	0	0	0	0	0	0	0	0	0	0	0	0	0	1	1
F35F10.8	0	0	0			V	3296108;3296306;3296560;3296770;3296878;3297572;3297775	3296258;3296505;3296723;3296827;3297043;3297732;3297864	-	0	0	0	0	0	0	0	0	0	0	0	0	0	0	0	0	0	0	0	0	0	0	0	0	0	0	0	0	1	1
F35F10.9	0	0	0			V	3298885;3299062;3299210;3299371;3301613;3301877	3299016;3299163;3299311;3299580;3301832;3301998	-	0	0	0	0	0	0	0	0	0	0	0	0	0	0	0	0	0	0	0	0	0	0	0	0	0	0	0	0	1	1
F35F10.10	0	0	0			V	3302415;3302548;3303268;3303384;3303555;3303879;3304409;3304591;3304891;3305042;3305161;3306362;3306649;3306955;3307058;3307302	3302458;3302659;3303339;3303509;3303799;3304125;3304537;3304832;3304978;3305113;3305286;3306433;3306908;3307008;3307188;3307363	-	0	0	0	0	0	0	0	0	0	0	0	0	0	0	0	0	0	0	0	0	0	0	0	0	0	0	0	0	1	1
F35F10.16b	0	0	0			V	3304833	3304854	-	0	0	0	0	0	0	0	0	0	0	0	0	0	0	0	0	0	0	0	0	0	0	0	0	0	0	0	0	1	1
F35F10.2	0	0	0			V	3308469;3308640;3308941;3309242;3309390;3309546	3308590;3308859;3309150;3309343;3309494;3309689	+	0	0	0	0	0	0	0	0	0	0	0	0	0	0	0	0	0	0	0	0	0	0	0	0	0	0	0	0	1	1
F35F10.11	7.39384	8.19946	6.58822	1.24456	0.31564	V	3310124;3310464;3311388;3311704;3311926	3310409;3311225;3311550;3311806;3312117	-	5	6	15	6	8	5	1	12	3	15	9	11	8	13	4.96962	4.86749	10.9704	5.09639	7.0372	5.01235	2.13015	10.0845	4.66273	13.1287	9.70872	11.9082	8.14638	9.0134	0.254645	1
F35F10.12.1	12.7358	12.636	12.8356	0.984449	-0.0226117	V	3313348;3313674;3314542;3314845;3315050	3313619;3314489;3314704;3314950;3315241	-	13	13.5	15.5	16.5	17	11	2.5	16	9.5	14	12	13.5	13.5	22.5	12.921	10.9518	11.3361	14.0151	14.954	11.0272	5.32538	13.446	14.7653	12.2535	12.945	14.6146	13.747	15.6001	0.901042	1
F35F10.12.2	12.7358	12.636	12.8356	0.984449	-0.0226117	V	3313348;3313674;3314542;3314845;3315050;3315375	3313619;3314489;3314704;3314950;3315241;3315516	-	13	13.5	15.5	16.5	17	11	2.5	16	9.5	14	12	13.5	13.5	22.5	12.921	10.9518	11.3361	14.0151	14.954	11.0272	5.32538	13.446	14.7653	12.2535	12.945	14.6146	13.747	15.6001	0.901042	1
F35F10.1	0.087965	0	0.17593	0	65535	V	3316360;3316579;3316787;3317063;3317234;3317356;3317743;3317887	3316446;3316703;3317013;3317188;3317305;3317456;3317824;3318027	+	0	0	0	0	1	0	0	0	0	0	0	0	0	0	0	0	0	0	0.87965	0	0	0	0	0	0	0	0	0	0.404438	1
F35F10.13	0	0	0			V	3318174;3318308;3318943	3318264;3318715;3319062	-	0	0	0	0	0	0	0	0	0	0	0	0	0	0	0	0	0	0	0	0	0	0	0	0	0	0	0	0	1	1
F35F10.14	0	0	0			V	3319475;3319611	3319562;3319675	-	0	0	0	0	0	0	0	0	0	0	0	0	0	0	0	0	0	0	0	0	0	0	0	0	0	0	0	0	1	1
C17B7.14	0	0	0			V	3320297;3320426	3320367;3320615	-	0	0	0	0	0	0	0	0	0	0	0	0	0	0	0	0	0	0	0	0	0	0	0	0	0	0	0	0	1	1
C17B7.8a	0	0	0			V	3320748;3321010;3321472;3321653;3321892;3322140;3323649;3323920	3320954;3321186;3321585;3321799;3322096;3322441;3323870;3324030	-	0	0	0	0	0	0	0	0	0	0	0	0	0	0	0	0	0	0	0	0	0	0	0	0	0	0	0	0	1	1
C17B7.8b	0	0	0			V	3320748;3321010;3321472;3321653;3321892;3322140;3323649;3323920;3324195	3320954;3321186;3321585;3321799;3322096;3322441;3323870;3324030;3324279	-	0	0	0	0	0	0	0	0	0	0	0	0	0	0	0	0	0	0	0	0	0	0	0	0	0	0	0	0	1	1
C17B7.9	0	0	0			V	3330915;3331021;3331982	3330974;3331431;3332113	-	0	0	0	0	0	0	0	0	0	0	0	0	0	0	0	0	0	0	0	0	0	0	0	0	0	0	0	0	1	1
C17B7.5	0.155964	0.113144	0.198785	0.569179	-0.813045	V	3333635;3334234;3334411;3334514;3334820;3334993;3335123;3335679;3335963;3336133;3336268;3336420;3336708;3336880;3337131;3337266;3337456;3337746;3337923;3338554;3338880	3333770;3334364;3334464;3334776;3334951;3335064;3335210;3335911;3336088;3336204;3336355;3336574;3336836;3336948;3337218;3337367;3337700;3337877;3337994;3338659;3339015	+	1	0	0	0	0	0	0	0	0	0	0	0	1	0	0.993924	0	0	0	0	0	0	0	0	0	0	0	1.0183	0	1	1
C17B7.4	0.0486249	0.0972498	0	65535	65535	V	3339348;3339535;3339981	3339491;3339927;3340092	+	0	0	0	0	0	0	0	0	0	1	0	0	0	0	0	0	0	0	0	0	0	0	0	0.875248	0	0	0	0	1	1
C17B7.10	0.777839	0.892568	0.66311	1.34603	0.428714	V	3340179;3340402;3340622;3340786;3340976;3341264;3341610;3341851;3342161;3342343;3342670	3340354;3340578;3340735;3340932;3341189;3341565;3341804;3342049;3342237;3342386;3342745	-	0	1	0.5	2	0.5	0	0	2	2	0	1	2	0	0	0	0.811248	0.36568	1.6988	0.439825	0	0	1.68075	3.10849	0	1.07875	2.16513	0	0	1	1
C17B7.3a	0	0	0			V	3342804;3343157;3343348;3343806	3342887;3343285;3343758;3343865	+	0	0	0	0	0	0	0	0	0	0	0	0	0	0	0	0	0	0	0	0	0	0	0	0	0	0	0	0	1	1
C17B7.3b	0	0	0			V	3342804;3342935	3342887;3342988	+	0	0	0	0	0	0	0	0	0	0	0	0	0	0	0	0	0	0	0	0	0	0	0	0	0	0	0	0	1	1
C17B7.11	8.6516	7.14131	10.1619	0.702754	-0.508909	V	3345310;3345690;3346355	3345645;3346308;3346484	-	18	13	14	6	8	6	3	7	6	3	5	5	16	10	17.8906	10.5462	10.2391	5.09639	7.0372	6.01482	6.39045	5.88261	9.32546	2.62574	5.39373	5.41283	16.2928	6.93339	0.0915056	0.751297
C17B7.2	0	0	0			V	3348630;3348907;3349336;3350356;3350843	3348755;3349251;3349395;3350766;3350967	+	0	0	0	0	0	0	0	0	0	0	0	0	0	0	0	0	0	0	0	0	0	0	0	0	0	0	0	0	1	1
C17B7.1	0	0	0			V	3351566;3352202;3352691	3352053;3352641;3352773	+	0	0	0	0	0	0	0	0	0	0	0	0	0	0	0	0	0	0	0	0	0	0	0	0	0	0	0	0	1	1
C17B7.12	0.0731361	0	0.146272	0	65535	V	3353263;3353421;3353706	3353379;3353603;3353921	+	0	0	1	0	0	0	0	0	0	0	0	0	0	0	0	0	0.731361	0	0	0	0	0	0	0	0	0	0	0	0.404438	1
C04E12.6	0	0	0			V	3354669;3354790;3354959;3355267;3355505	3354741;3354870;3355170;3355437;3355513	-	0	0	0	0	0	0	0	0	0	0	0	0	0	0	0	0	0	0	0	0	0	0	0	0	0	0	0	0	1	1
C04E12.7	1.81151	1.78575	1.83728	0.971953	-0.0410415	V	3355980;3356057;3356163;3356406;3356864	3356009;3356115;3356265;3356639;3357193	-	1	1	3	3	3	5	1	1	0	2	2	1	1	3	0.993924	0.811248	2.19408	2.54819	2.63895	5.01235	2.13015	0.840373	0	1.7505	2.15749	1.08257	1.0183	2.08002	1	1
C04E12.5	0.0565721	0.113144	0	65535	65535	V	3358599;3358809;3358973;3359142;3359432;3359607;3359979;3360277;3360409;3360710;3360883;3361001	3358710;3358921;3359089;3359377;3359560;3359675;3360066;3360357;3360662;3360835;3360954;3361093	+	0	0	0	0	0	0	0	0	0	0	0	0	1	0	0	0	0	0	0	0	0	0	0	0	0	0	1.0183	0	1	1
C04E12.4	0	0	0			V	3362784;3363036;3363253;3363529;3363699;3363821;3365211;3365500;3365674;3367195;3367490;3367598;3367899;3368068;3368186	3362861;3363160;3363479;3363654;3363770;3363917;3365446;3365628;3365742;3367282;3367546;3367851;3368021;3368139;3368321	+	0	0	0	0	0	0	0	0	0	0	0	0	0	0	0	0	0	0	0	0	0	0	0	0	0	0	0	0	1	1
C04E12.2	0.0601426	0.120285	0	65535	65535	V	3369081;3369338;3369785	3369291;3369733;3369877	+	0	0	0	0	0	0	0	0	0	0	0	1	0	0	0	0	0	0	0	0	0	0	0	0	0	1.08257	0	0	1	1
C04E12.8	0	0	0			V	3370942;3371168;3371432;3371643;3371752;3372442;3372645	3371116;3371367;3371595;3371700;3371917;3372602;3372773	-	0	0	0	0	0	0	0	0	0	0	0	0	0	0	0	0	0	0	0	0	0	0	0	0	0	0	0	0	1	1
C04E12.9	0	0	0			V	3374362;3374729;3374877;3375117;3376684;3376952	3374682;3374830;3374978;3375326;3376903;3377073	-	0	0	0	0	0	0	0	0	0	0	0	0	0	0	0	0	0	0	0	0	0	0	0	0	0	0	0	0	1	1
C04E12.10	0	0	0			V	3377536;3377705;3378397;3378513;3378684;3379011;3379164;3379611;3379723;3379903;3380210;3380403;3380475;3380654;3381478;3381623;3381736;3381911;3382217;3382320;3382789	3377641;3377816;3378468;3378638;3378928;3379112;3379251;3379679;3379851;3380144;3380326;3380427;3380600;3380895;3381565;3381694;3381867;3382170;3382270;3382450;3382850	-	0	0	0	0	0	0	0	0	0	0	0	0	0	0	0	0	0	0	0	0	0	0	0	0	0	0	0	0	1	1
C04E12.13b	0	0	0			V	3380145	3380166	-	0	0	0	0	0	0	0	0	0	0	0	0	0	0	0	0	0	0	0	0	0	0	0	0	0	0	0	0	1	1
C04E12.1	0	0	0			V	3383924;3384093;3384357;3384698;3384846;3385002	3384045;3384312;3384575;3384799;3384950;3385145	+	0	0	0	0	0	0	0	0	0	0	0	0	0	0	0	0	0	0	0	0	0	0	0	0	0	0	0	0	1	1
C04E12.11	0.345281	0.520683	0.16988	3.06501	1.61589	V	3385695;3385880;3387445;3387693;3387972	3385832;3386631;3387607;3387795;3388156	-	0	0	0	1	0	0	1	2	0	1	0	0	0	0	0	0	0	0.849398	0	0	2.13015	1.68075	0	0.875248	0	0	0	0	0.677064	1
C04E12.12	0.315151	0.321779	0.308522	1.04297	0.0606999	V	3389330;3389509;3390272;3390575;3390768	3389453;3390227;3390434;3390680;3390952	-	0	1	1	0	0	1	0	0	0	1	0	0	1	0	0	0.811248	0.731361	0	0	1.00247	0	0	0	0.875248	0	0	1.0183	0	1	1
T20D4.13	0	0	0			V	3391683;3392329;3392536;3392691;3392812;3392982;3393104;3393284	3392175;3392453;3392648;3392762;3392937;3393053;3393200;3393294	+	0	0	0	0	0	0	0	0	0	0	0	0	0	0	0	0	0	0	0	0	0	0	0	0	0	0	0	0	1	1
T20D4.15	0	0	0			V	3393478;3393601;3394569	3393555;3394008;3394688	-	0	0	0	0	0	0	0	0	0	0	0	0	0	0	0	0	0	0	0	0	0	0	0	0	0	0	0	0	1	1
T20D4.17	0	0	0			V	3395275;3395382;3395582;3395844	3395334;3395536;3395792;3395966	-	0	0	0	0	0	0	0	0	0	0	0	0	0	0	0	0	0	0	0	0	0	0	0	0	0	0	0	0	1	1
T20D4.12	0.0993924	0	0.198785	0	65535	V	3397065;3397255;3397712	3397203;3397665;3397789	+	1	0	0	0	0	0	0	0	0	0	0	0	0	0	0.993924	0	0	0	0	0	0	0	0	0	0	0	0	0	0.404438	1
T20D4.11	0	0	0			V	3398693;3398892;3399345	3398845;3399293;3399389	+	0	0	0	0	0	0	0	0	0	0	0	0	0	0	0	0	0	0	0	0	0	0	0	0	0	0	0	0	1	1
T20D4.10	0	0	0			V	3400255;3400443;3400899	3400386;3400853;3401045	+	0	0	0	0	0	0	0	0	0	0	0	0	0	0	0	0	0	0	0	0	0	0	0	0	0	0	0	0	1	1
T20D4.20	0	0	0			V	3401645;3401958;3402318	3401797;3402266;3402356	+	0	0	0	0	0	0	0	0	0	0	0	0	0	0	0	0	0	0	0	0	0	0	0	0	0	0	0	0	1	1
T20D4.9	0	0	0			V	3402631;3402910;3403069;3403498;3403845;3404200;3404407;3404830	3402691;3403020;3403290;3403697;3404127;3404346;3404520;3405161	+	0	0	0	0	0	0	0	0	0	0	0	0	0	0	0	0	0	0	0	0	0	0	0	0	0	0	0	0	1	1
T20D4.8	0	0	0			V	3405709;3405898;3406057;3406334;3406681;3407037;3407234;3407531;3407756	3405768;3406011;3406278;3406533;3406891;3407183;3407347;3407707;3407893	+	0	0	0	0	0	0	0	0	0	0	0	0	0	0	0	0	0	0	0	0	0	0	0	0	0	0	0	0	1	1
T20D4.7	0.0385188	0.0770376	0	65535	65535	V	3408870;3409100;3409281	3409055;3409236;3409519	+	0	0	0	0	0	0	0	0	0	0	0	0	0	1	0	0	0	0	0	0	0	0	0	0	0	0	0	0.693339	1	1
T20D4.6	3.24152	3.54269	2.94035	1.20485	0.268856	V	3410520;3410943;3411532;3411745;3412574	3410711;3411048;3411694;3412518;3412962	+	1	3	6	5	3	2	0	8	5	2	3	2	4	6	0.993924	2.43374	4.38817	4.24699	2.63895	2.00494	0	6.72298	7.77122	1.7505	3.23624	2.16513	4.07319	4.16003	0.607506	1
T20D4.5	0	0	0			V	3413344;3413579;3413907;3414191;3414369;3414499;3415066;3415230;3415510;3415685	3413405;3413688;3414142;3414322;3414452;3414583;3415149;3415465;3415638;3415816	+	0	0	0	0	0	0	0	0	0	0	0	0	0	0	0	0	0	0	0	0	0	0	0	0	0	0	0	0	1	1
T20D4.4	0	0	0			V	3415993;3416854;3417154;3417331;3417459;3417686	3416044;3417104;3417285;3417402;3417552;3417770	+	0	0	0	0	0	0	0	0	0	0	0	0	0	0	0	0	0	0	0	0	0	0	0	0	0	0	0	0	1	1
T20D4.3	0	0	0			V	3418263;3418500;3418657;3418898;3419182;3419357;3419487;3419645;3420504;3420781;3420954;3421074;3421226;3421857;3422157;3422334;3422462;3422693	3418324;3418609;3418707;3419133;3419292;3419440;3419571;3419731;3420736;3420879;3421022;3421161;3421324;3422107;3422288;3422405;3422567;3422733	+	0	0	0	0	0	0	0	0	0	0	0	0	0	0	0	0	0	0	0	0	0	0	0	0	0	0	0	0	1	1
T20D4.18	0	0	0			V	3422949;3423382;3423633;3423869;3424215	3423103;3423577;3423818;3424097;3424441	-	0	0	0	0	0	0	0	0	0	0	0	0	0	0	0	0	0	0	0	0	0	0	0	0	0	0	0	0	1	1
T20D4.2	0	0	0			V	3426376;3426781;3427061;3427295;3427579	3426602;3427009;3427246;3427490;3427733	+	0	0	0	0	0	0	0	0	0	0	0	0	0	0	0	0	0	0	0	0	0	0	0	0	0	0	0	0	1	1
T20D4.1	0	0	0			V	3428999;3429360;3429640;3429893;3430254	3429225;3429588;3429825;3430088;3430408	+	0	0	0	0	0	0	0	0	0	0	0	0	0	0	0	0	0	0	0	0	0	0	0	0	0	0	0	0	1	1
T20D4.19	10.3102	9.47555	11.1449	0.850213	-0.234104	V	3430669;3431303	3430944;3431446	-	14	10	26	9	8	15	3	19	3	12	3	6	11	17	13.9149	8.11248	19.0154	7.64458	7.0372	15.037	6.39045	15.9671	4.66273	10.503	3.23624	6.4954	11.2013	11.7868	0.627733	1
T20C4.1	7.05644	7.32136	6.79152	1.07802	0.108378	V	3432259;3432514;3432792;3432926;3433091;3433236;3433392	3432450;3432680;3432879;3433042;3433192;3433331;3433658	+	8	10	8	9	5	6	6	12	4	8	3	6	7	10	7.95139	8.11248	5.85089	7.64458	4.39825	6.01482	12.7809	10.0845	6.21698	7.00198	3.23624	6.4954	7.12808	6.93339	0.860132	1
F27E11.3a	265.338	266.56	264.115	1.00926	0.013298	V	3441501;3442028;3442747;3444675	3441973;3442153;3444022;3444877	-	271	271.5	361	319.5	336	278	113	319.5	174.5	319	254.5	254	245	377.5	269.353	220.254	264.021	271.383	295.562	278.687	240.707	268.499	271.216	279.204	274.541	274.972	249.483	261.735	0.802245	1
F27E11.3b	213.328	212	214.656	0.987623	-0.0179682	V	3441619;3442028;3442747;3444675	3441668;3442153;3444022;3444877	-	220	226.5	291	255.5	274	229	87	264.5	137.5	251	201.5	208	190	290.5	218.663	183.748	212.826	217.021	241.024	229.566	185.323	222.279	213.709	219.687	217.367	225.174	193.477	201.415	0.949396	1
F27E11.5	0.200509	0.401018	0	65535	65535	V	3448742	3448762	-	0	0	0	0	0	0	0	1	0	2	0	0	1	0	0	0	0	0	0	0	0	0.840373	0	1.7505	0	0	1.0183	0	0.178004	1
F27E11.6	0.302349	0.149904	0.454794	0.329609	-1.60117	V	3455131	3455293	-	0	1	2	0	0	1	0	0	0	0	0	0	0	0.5	0	0.811248	1.46272	0	0	1.00247	0	0	0	0	0	0	0	0.346669	0.428451	1
F27E11.t1	0.106977	0.0517035	0.16225	0.318666	-1.64988	V	3455326	3455398	-	0	1	0	0	0	0	0	0	0	0	0.11	0	0	0.5	0	0.811248	0	0	0	0	0	0	0	0	0.118662	0	0	0.346669	1	1
F27E11.2a.2	0.0239721	0.0479443	0	65535	65535	V	3459719;3460219;3460341;3460508;3460748;3461248;3461937;3462515;3462655;3462879	3459764;3460294;3460460;3460682;3460889;3461828;3462167;3462605;3462835;3463001	+	0	0	0	0	0	0	0	0	0	0	0.4	0	0	0	0	0	0	0	0	0	0	0	0	0	0.431499	0	0	0	1	1
F27E11.2a.3	0.0239721	0.0479443	0	65535	65535	V	3459740;3459868;3460218;3460341;3460508;3460748;3461248;3461937;3462515;3462655;3462879	3459755;3459875;3460294;3460460;3460682;3460889;3461828;3462167;3462605;3462835;3462955	+	0	0	0	0	0	0	0	0	0	0	0.4	0	0	0	0	0	0	0	0	0	0	0	0	0	0.431499	0	0	0	1	1
F27E11.2b.2	0.0239721	0.0479443	0	65535	65535	V	3459740;3459868;3460218;3460341;3460508;3460748;3461248;3462563;3462655;3462879	3459755;3459875;3460294;3460460;3460682;3460889;3461804;3462605;3462835;3462955	+	0	0	0	0	0	0	0	0	0	0	0.4	0	0	0	0	0	0	0	0	0	0	0	0	0	0.431499	0	0	0	1	1
F27E11.2a.1	0.0239721	0.0479443	0	65535	65535	V	3460219;3460341;3460508;3460748;3461248;3461937;3462515;3462655;3462879	3460294;3460460;3460682;3460889;3461828;3462167;3462605;3462835;3462955	+	0	0	0	0	0	0	0	0	0	0	0.4	0	0	0	0	0	0	0	0	0	0	0	0	0	0.431499	0	0	0	1	1
F27E11.2b.1	0.0239721	0.0479443	0	65535	65535	V	3460219;3460341;3460508;3460748;3461248;3462563;3462655;3462879	3460294;3460460;3460682;3460889;3461804;3462605;3462835;3462955	+	0	0	0	0	0	0	0	0	0	0	0.4	0	0	0	0	0	0	0	0	0	0	0	0	0	0.431499	0	0	0	1	1
F27E11.4	0	0	0			V	3463423	3463443	-	0	0	0	0	0	0	0	0	0	0	0	0	0	0	0	0	0	0	0	0	0	0	0	0	0	0	0	0	1	1
F27E11.1	0.411284	0.174287	0.648281	0.268846	-1.89515	V	3463814;3464069;3464286;3464527;3465006;3465425;3465741;3466066	3464005;3464243;3464427;3464947;3465187;3465693;3466012;3466150	+	0	1	1	2	0	0	0	0	0	1	0	0	0	1	0	0.811248	0.731361	1.6988	0	0	0	0	0	0.875248	0	0	0	0.693339	0.263737	1
C02A12.1	0.220999	0.266068	0.17593	1.51236	0.596797	V	3467453;3467772;3468430	3467720;3468165;3468501	-	0	0	0	0	1	0	0	1	1	0	0	0	0	0	0	0	0	0	0.87965	0	0	0.840373	1.55424	0	0	0	0	0	1	1
C02A12.2	0	0	0			V	3469445;3469678;3469823;3470452	3469636;3469776;3469930;3470589	-	0	0	0	0	0	0	0	0	0	0	0	0	0	0	0	0	0	0	0	0	0	0	0	0	0	0	0	0	1	1
C02A12.8	0	0	0			V	3474277;3474480;3474657;3474876;3475018	3474279;3474608;3474828;3474968;3475121	-	0	0	0	0	0	0	0	0	0	0	0	0	0	0	0	0	0	0	0	0	0	0	0	0	0	0	0	0	1	1
C02A12.9	0	0	0			V	3476405;3476595;3476746;3476963;3477378;3477502	3476551;3476693;3476859;3477327;3477454;3477596	-	0	0	0	0	0	0	0	0	0	0	0	0	0	0	0	0	0	0	0	0	0	0	0	0	0	0	0	0	1	1
C02A12.3	0	0	0			V	3478031;3478222;3478369;3479832;3480352	3478177;3478320;3478479;3480297;3480446	-	0	0	0	0	0	0	0	0	0	0	0	0	0	0	0	0	0	0	0	0	0	0	0	0	0	0	0	0	1	1
C02A12.4	0.0486249	0.0972498	0	65535	65535	V	3481419;3481911;3482355	3481810;3482187;3482600	-	0	0	0	0	0	0	0	0	0	1	0	0	0	0	0	0	0	0	0	0	0	0	0	0.875248	0	0	0	0	1	1
C02A12.10	0.133034	0.266068	0	65535	65535	V	3483091;3483337;3483590;3484523;3484646	3483246;3483537;3483951;3484599;3484781	-	0	0	0	0	0	0	0	1	1	0	0	0	0	0	0	0	0	0	0	0	0	0.840373	1.55424	0	0	0	0	0	0.523062	1
C02A12.5	0	0	0			V	3485549;3485873;3486023;3486175;3486585;3486806	3485823;3485977;3486124;3486536;3486661;3486957	-	0	0	0	0	0	0	0	0	0	0	0	0	0	0	0	0	0	0	0	0	0	0	0	0	0	0	0	0	1	1
C02A12.6	0	0	0			V	3489228;3489428;3489581;3489734;3490303;3490426	3489380;3489532;3489682;3490095;3490379;3490535	-	0	0	0	0	0	0	0	0	0	0	0	0	0	0	0	0	0	0	0	0	0	0	0	0	0	0	0	0	1	1
C07G3.7	0	0	0			V	3491363;3491590;3491829;3491977;3492386;3492503	3491497;3491694;3491930;3492338;3492458;3492598	-	0	0	0	0	0	0	0	0	0	0	0	0	0	0	0	0	0	0	0	0	0	0	0	0	0	0	0	0	1	1
C07G3.8a.1	0.319051	0.468223	0.16988	2.75621	1.46268	V	3493637;3495215;3496723;3498139;3500637	3494017;3495484;3496853;3498460;3500943	-	0	0	0	1	0	1	0.33	0.33	0	0.67	0.67	0.33	0.33	0.33	0	0	0	0.849398	0	1.00247	0.70295	0.277323	0	0.586416	0.72276	0.357247	0.336038	0.228802	0.678311	1
C07G3.8a.2	0.319051	0.468223	0.16988	2.75621	1.46268	V	3493637;3495215;3496723;3498139;3500637	3494017;3495484;3496853;3498460;3500942	-	0	0	0	1	0	1	0.33	0.33	0	0.67	0.67	0.33	0.33	0.33	0	0	0	0.849398	0	1.00247	0.70295	0.277323	0	0.586416	0.72276	0.357247	0.336038	0.228802	0.678311	1
C07G3.8b	0.962516	1.01253	0.912506	1.10961	0.150054	V	3493637;3495179;3496723;3498139;3500637;3501599	3494017;3495484;3496853;3498460;3500942;3501763	-	3	0	1	1	0	1	0.33	0.33	1	1.67	0.67	1.33	0.33	2.33	2.98177	0	0.731361	0.849398	0	1.00247	0.70295	0.277323	1.55424	1.46166	0.72276	1.43981	0.336038	1.61548	0.808642	1
C07G3.10	0.0993924	0	0.198785	0	65535	V	3502307;3502571	3502510;3503077	+	1	0	0	0	0	0	0	0	0	0	0	0	0	0	0.993924	0	0	0	0	0	0	0	0	0	0	0	0	0	0.404438	1
C07G3.9.1	35.2584	30.161	40.3557	0.74738	-0.420086	V	3503130;3503650;3504046;3504190;3504834;3505109;3505228;3505592	3503599;3503887;3504133;3504457;3505054;3505182;3505358;3505696	-	50	44.5	49.5	52.5	40	34.5	10	34	18	37.5	27	28.5	32	48.5	49.6962	36.1005	36.2024	44.5934	35.186	34.5852	21.3015	28.5727	27.9764	32.8218	29.1262	30.8531	32.5855	33.6269	0.0212444	0.331927
C07G3.9.2	35.2584	30.161	40.3557	0.74738	-0.420086	V	3503130;3503650;3504046;3504190;3504834;3505109;3505228;3505592;3506246	3503599;3503887;3504133;3504457;3505054;3505182;3505358;3505696;3506352	-	50	44.5	49.5	52.5	40	34.5	10	34	18	37.5	27	28.5	32	48.5	49.6962	36.1005	36.2024	44.5934	35.186	34.5852	21.3015	28.5727	27.9764	32.8218	29.1262	30.8531	32.5855	33.6269	0.0212444	0.331927
C07G3.6	1.67568	1.63593	1.71544	0.953648	-0.068472	V	3507822;3508072;3508385;3508567;3508802;3509163	3508019;3508238;3508519;3508708;3509114;3509251	+	2	0	2	5	1	1	1	1	1	2	1	4	2	0	1.98785	0	1.46272	4.24699	0.87965	1.00247	2.13015	0.840373	1.55424	1.7505	1.07875	4.33026	2.03659	0	0.847125	1
C07G3.5	0	0	0			V	3510178;3510464;3510741;3510926;3511499;3511867	3510375;3510630;3510875;3511067;3511811;3512038	+	0	0	0	0	0	0	0	0	0	0	0	0	0	0	0	0	0	0	0	0	0	0	0	0	0	0	0	0	1	1
C07G3.4	0.158076	0	0.316152	0	65535	V	3512681;3513172;3513385;3513566;3513904;3514270	3512878;3513338;3513519;3513707;3514216;3514343	+	0	0	1	1	0	0	0	0	0	0	0	0	0	0	0	0	0.731361	0.849398	0	0	0	0	0	0	0	0	0	0	0.163586	0.99931
C07G3.12	0	0	0			V	3513069	3513089	-	0	0	0	0	0	0	0	0	0	0	0	0	0	0	0	0	0	0	0	0	0	0	0	0	0	0	0	0	1	1
C07G3.3	0.695937	0.723862	0.668012	1.08361	0.115843	V	3518189;3518749;3518965;3519149;3519340;3519701	3518386;3518915;3519099;3519290;3519652;3519801	+	0	0	1	1	2	2	0	1	0	1	0	1	1	1	0	0	0.731361	0.849398	1.7593	2.00494	0	0.840373	0	0.875248	0	1.08257	1.0183	0.693339	1	1
C07G3.13	0	0	0			V	3518827	3518897	-	0	0	0	0	0	0	0	0	0	0	0	0	0	0	0	0	0	0	0	0	0	0	0	0	0	0	0	0	1	1
C07G3.11	0	0	0			V	3522496;3523185	3522999;3523373	-	0	0	0	0	0	0	0	0	0	0	0	0	0	0	0	0	0	0	0	0	0	0	0	0	0	0	0	0	1	1
C07G3.2	1.08917	1.35342	0.824928	1.64065	0.714269	V	3523587;3523826;3524197;3524388	3523778;3523948;3524339;3524575	+	0	4	0	0	1	0	0	1	2	1	2	1	2	3	0	3.24499	0	0	0.87965	0	0	0.840373	3.10849	0.875248	2.15749	1.08257	2.03659	2.08002	0.503271	1
T24A6.7	0.0852062	0.170412	0	65535	65535	V	3525274;3525510;3525682;3525991	3525460;3525632;3525824;3526307	+	0	0	0	0	0	0	0	1	0	0	0	0	0	1	0	0	0	0	0	0	0	0.840373	0	0	0	0	0	0.693339	0.518267	1
T24A6.6	0	0	0			V	3527182;3527616;3527753;3527882;3529762;3529962;3530319	3527361;3527703;3527831;3528016;3529915;3530274;3530413	+	0	0	0	0	0	0	0	0	0	0	0	0	0	0	0	0	0	0	0	0	0	0	0	0	0	0	0	0	1	1
T24A6.5	0	0	0			V	3530703;3531069;3532153	3530877;3531526;3532380	+	0	0	0	0	0	0	0	0	0	0	0	0	0	0	0	0	0	0	0	0	0	0	0	0	0	0	0	0	1	1
T24A6.8	12.8839	13.5811	12.1868	1.11441	0.156286	V	3533003;3533348;3533503;3533997;3534144;3534881;3535161	3533297;3533454;3533709;3534082;3534421;3535052;3535235	-	9.5	8	23	13.5	19	14	11	17	8	13	9	8.5	15	18	9.44227	6.48998	16.8213	11.4669	16.7133	14.0346	23.4317	14.2863	12.434	11.3782	9.70872	9.20181	15.2745	12.4801	0.800249	1
T24A6.9	3.75414	3.18436	4.32391	0.736454	-0.441333	V	3536198;3536501;3536676;3537051;3537194;3537492	3536457;3536607;3537001;3537136;3537447;3537636	-	4	7	4	6.5	4	3	4	4	0	9	0	1	2	4	3.97569	5.67874	2.92544	5.52108	3.5186	3.00741	8.5206	3.36149	0	7.87723	0	1.08257	2.03659	2.77336	0.262719	1
T24A6.10	0	0	0			V	3538929;3539651;3540155	3539144;3540108;3540329	-	0	0	0	0	0	0	0	0	0	0	0	0	0	0	0	0	0	0	0	0	0	0	0	0	0	0	0	0	1	1
T24A6.22	0	0	0			V	3541154	3541174	-	0	0	0	0	0	0	0	0	0	0	0	0	0	0	0	0	0	0	0	0	0	0	0	0	0	0	0	0	1	1
T24A6.11	0.0466874	0.0933747	0	65535	65535	V	3541586;3541947;3542116;3542287;3542669;3543164;3543370	3541886;3542071;3542243;3542397;3542922;3543257;3543444	-	0	0	0	0	0	0	0	1	0	0	0	0	0	0	0	0	0	0	0	0	0	0.840373	0	0	0	0	0	0	1	1
T24A6.12	0	0	0			V	3544081;3544355;3544615;3544795	3544302;3544612;3544754;3544969	-	0	0	0	0	0	0	0	0	0	0	0	0	0	0	0	0	0	0	0	0	0	0	0	0	0	0	0	0	1	1
T24A6.13	0	0	0			V	3545677;3545944;3546443	3545898;3546401;3546617	-	0	0	0	0	0	0	0	0	0	0	0	0	0	0	0	0	0	0	0	0	0	0	0	0	0	0	0	0	1	1
T24A6.14	0	0	0			V	3546969;3547110;3547297;3548159;3548801;3549441	3547049;3547251;3547511;3548753;3548878;3549685	-	0	0	0	0	0	0	0	0	0	0	0	0	0	0	0	0	0	0	0	0	0	0	0	0	0	0	0	0	1	1
T24A6.4	0.136818	0.111386	0.16225	0.686507	-0.542653	V	3549853;3550103;3550497;3550774;3551136	3550055;3550444;3550730;3550852;3551314	+	0	1	0	0	0	1	0	0	0	0	0	0	0	0	0	0.811248	0	0	0	1.00247	0	0	0	0	0	0	0	0	1	1
T24A6.15	0	0	0			V	3551346;3551482;3551626	3551432;3551574;3551865	-	0	0	0	0	0	0	0	0	0	0	0	0	0	0	0	0	0	0	0	0	0	0	0	0	0	0	0	0	1	1
T24A6.20	37.4571	38.3831	36.5311	1.0507	0.0713476	V	3553149;3553329;3553660;3554135;3554390	3553279;3553602;3553907;3554340;3554570	+	32	33	67	48	39	43	27	55	21	33	19	26	46	60	31.8056	26.7712	49.0012	40.7711	34.3063	43.1062	57.5141	46.2205	32.6391	28.8832	20.4962	28.1467	46.8417	41.6003	0.860211	1
T24A6.18	0	0	0			V	3554611;3554747;3554898	3554697;3554839;3555236	-	0	0	0	0	0	0	0	0	0	0	0	0	0	0	0	0	0	0	0	0	0	0	0	0	0	0	0	0	1	1
T24A6.3	0.119823	0.0933747	0.146272	0.638363	-0.647551	V	3556286;3556584;3556718	3556528;3556676;3556849	+	0	0	1	0	0	0	0	1	0	0	0	0	0	0	0	0	0.731361	0	0	0	0	0.840373	0	0	0	0	0	0	1	1
T24A6.19	0.19296	0.0933747	0.292544	0.319181	-1.64755	V	3557156;3557351;3557488	3557292;3557443;3557778	-	0	0	2	0	0	0	0	1	0	0	0	0	0	0	0	0	1.46272	0	0	0	0	0.840373	0	0	0	0	0	0	0.580218	1
T24A6.23	0	0	0			V	3557485	3557637	+	0	0	0	0	0	0	0	0	0	0	0	0	0	0	0	0	0	0	0	0	0	0	0	0	0	0	0	0	1	1
T24A6.2	0.0121562	0.0243124	0	65535	65535	V	3558145;3558406;3558644;3558776	3558232;3558574;3558711;3558918	+	0	0	0	0	0	0	0	0	0	0.25	0	0	0	0	0	0	0	0	0	0	0	0	0	0.218812	0	0	0	0	1	1
T24A6.1	0.630179	1.0033	0.257055	3.90307	1.96461	V	3559263;3559442	3559360;3559526	+	0	0.5	0	0	1	0	1.5	0	0.5	1.5	0.5	2	0	1.5	0	0.405624	0	0	0.87965	0	3.19523	0	0.777122	1.31287	0.539373	2.16513	0	1.04001	0.36911	1
T24A6.21	0.337836	0.340893	0.334778	1.01827	0.0261141	V	3560271;3560422	3560363;3560508	+	0.5	1	0.5	0	0	0.5	0	0	0	0.5	1	0.5	0.5	0	0.496962	0.811248	0.36568	0	0	0.501235	0	0	0	0.437624	1.07875	0.541283	0.509149	0	1	1
T24A6.16	1.03489	1.47219	0.597586	2.46357	1.30075	V	3561460;3561711;3562140;3562336;3562514;3562713;3562826	3561662;3561868;3562280;3562467;3562659;3562768;3562919	-	0.5	1.5	0	1.5	0	1.5	0	3	0	5	1	0	2	2.5	0.496962	1.21687	0	1.2741	0	1.5037	0	2.52112	0	4.37624	1.07875	0	2.03659	1.73335	0.140782	0.93962
T24A6.17	2.85988	3.3977	2.32205	1.46324	0.549162	V	3564240;3564323;3564651;3565112;3565219;3565352	3564276;3564481;3564688;3565177;3565302;3565459	-	2.92	2	3.75	1.83	3.17	3	2.83	4.75	2.75	4.83	3.25	2.75	1.67	1.25	2.90226	1.6225	2.7426	1.5544	2.78849	3.00741	6.02833	3.99177	4.27417	4.22745	3.50593	2.97706	1.70056	0.866673	0.563071	1
F40C5.2	2.85988	3.3977	2.32205	1.46324	0.549162	V	3570172;3570329;3570454;3570943;3571150;3571355	3570279;3570412;3570519;3570980;3571308;3571391	+	2.92	2	3.75	1.83	3.17	3	2.83	4.75	2.75	4.83	3.25	2.75	1.67	1.25	2.90226	1.6225	2.7426	1.5544	2.78849	3.00741	6.02833	3.99177	4.27417	4.22745	3.50593	2.97706	1.70056	0.866673	0.563071	1
F40C5.1	0.83473	1.24175	0.427707	2.90328	1.53769	V	3572713;3572864;3572973;3573165;3573348;3573749;3573955	3572806;3572919;3573118;3573296;3573488;3573906;3574157	+	0.5	1.5	0	0.5	0	0.5	0	3	1	2	1	0	2	2.5	0.496962	1.21687	0	0.424699	0	0.501235	0	2.52112	1.55424	1.7505	1.07875	0	2.03659	1.73335	0.156142	0.994282
F40C5.3	0.364252	0.393726	0.334778	1.17608	0.233987	V	3575119;3575264;3575571;3575707	3575205;3575356;3575664;3575874	-	0.5	1	0.5	0	0	0.5	0	0	1	0.5	0	0.5	0.5	0	0.496962	0.811248	0.36568	0	0	0.501235	0	0	1.55424	0.437624	0	0.541283	0.509149	0	1	1
T22F3.3a	106.295	116.017	96.5732	1.20134	0.264646	V	3579047;3581398;3582454;3582732;3583595;3584613	3579221;3582078;3582675;3583288;3584552;3585045	+	87	123.25	136	97.75	129.5	121.5	42	135.5	89.5	149.75	105.75	112	113	142	86.4713	99.9863	99.4651	83.0286	113.915	121.8	89.4663	113.87	139.105	131.068	114.077	121.247	115.068	98.4541	0.039459	0.470142
T22F3.3b.2	106.295	116.017	96.5732	1.20134	0.264646	V	3579125;3579171;3581398;3582454;3582732;3583595;3584613	3579149;3579221;3582078;3582675;3583288;3584552;3585045	+	87	123.25	136	97.75	129.5	121.5	42	135.5	89.5	149.75	105.75	112	113	142	86.4713	99.9863	99.4651	83.0286	113.915	121.8	89.4663	113.87	139.105	131.068	114.077	121.247	115.068	98.4541	0.039459	0.470142
T22F3.3b.3	106.565	116.232	96.8985	1.19952	0.26246	V	3581217;3582454;3582732;3583595;3584613	3582078;3582675;3583288;3584552;3585045	+	86.5	123.25	136	100.25	129.5	120.5	42	137.5	89.5	150.75	106.25	112	112.5	142.5	85.9744	99.9863	99.4651	85.1521	113.915	120.798	89.4663	115.551	139.105	131.944	114.617	121.247	114.558	98.8008	0.0401244	0.475134
T22F3.3b.1	106.07	115.751	96.3889	1.20088	0.264086	V	3581398;3582454;3582732;3583595;3584613	3582078;3582675;3583288;3584552;3585045	+	86.5	123.25	136	97.25	129.5	120.5	42	135.5	89.5	149.75	105.25	112	112.5	141.5	85.9744	99.9863	99.4651	82.6039	113.915	120.798	89.4663	113.87	139.105	131.068	113.538	121.247	114.558	98.1074	0.0390028	0.467167
T22F3.t4	0.0462102	0.00445542	0.087965	0.05065	-4.30329	V	3582131	3582202	-	0	0	0	0	0.5	0.04	0	0	0	0	0	0	0	0	0	0	0	0	0.439825	0.0400988	0	0	0	0	0	0	0	0	0.404438	1
T22F3.t1	0.00815201	0.00926683	0.0070372	1.31683	0.397074	V	3582320	3582391	+	0	0	0	0	0.04	0.04	0	0	0	0	0	0.04	0	0	0	0	0	0	0.035186	0.0400988	0	0	0	0	0	0.0433026	0	0	1	1
T22F3.4	147.112	138.631	155.592	0.89099	-0.166519	V	3585315;3585658;3585924	3585608;3585873;3586064	-	148	261	163	176	171	145	89	168	90	137	122	113	132	178	147.101	211.736	119.212	149.494	150.42	145.358	189.583	141.183	139.882	119.909	131.607	122.33	134.415	123.414	0.0491832	0.534975
T22F3.2a	86.4428	81.3525	91.5331	0.888777	-0.170106	V	3586639;3586832;3587119;3587417;3587629;3588003;3588642	3586781;3587065;3587361;3587579;3587758;3588167;3589017	+	91.5	109	112	109	118	91	33	105	46	84	84	81	97	87	90.944	88.426	81.9124	92.5843	103.799	91.2248	70.295	88.2391	71.4952	73.5208	90.6147	87.6878	98.7748	60.3205	0.145889	0.958787
T22F3.2b	86.4644	81.3958	91.5331	0.88925	-0.169339	V	3586639;3586832;3587119;3587417;3587629;3587930;3588003;3588642	3586781;3587065;3587361;3587579;3587712;3587951;3588167;3589015	+	91.5	109	112	109	118	91	33	105	46	84	84	82	97	86	90.944	88.426	81.9124	92.5843	103.799	91.2248	70.295	88.2391	71.4952	73.5208	90.6147	88.7704	98.7748	59.6271	0.145862	0.958787
T22F3.t3	0	0	0			V	3588314	3588385	-	0	0	0	0	0	0	0	0	0	0	0	0	0	0	0	0	0	0	0	0	0	0	0	0	0	0	0	0	1	1
T22F3.t2	0.00815201	0.00926683	0.0070372	1.31683	0.397074	V	3588503	3588574	+	0	0	0	0	0.04	0.04	0	0	0	0	0	0.04	0	0	0	0	0	0	0.035186	0.0400988	0	0	0	0	0	0.0433026	0	0	1	1
T22F3.12	1.6006	1.1363	2.06489	0.550295	-0.861722	V	3589029;3589312;3589759;3592079	3589263;3589415;3589878;3592199	-	1	2	1	2	6	0	2	0	0	4	1	0	0	2	0.993924	1.6225	0.731361	1.6988	5.2779	0	4.2603	0	0	3.50099	1.07875	0	0	1.38668	0.160019	0.99931
T22F3.14	0.0044662	0.00308151	0.00585089	0.526673	-0.92502	V	3591805	3591862	-	0	0	0.04	0	0	0	0	0	0	0	0	0	0	0.04	0	0	0.0292544	0	0	0	0	0	0	0	0	0	0	0.0277336	1	1
T22F3.5	0.366057	0.562235	0.16988	3.30961	1.72666	V	3592768;3593359;3594646	3593019;3593771;3594973	-	0	0	0	1	0	0	0	1	0	2	0	1	0	2	0	0	0	0.849398	0	0	0	0.840373	0	1.7505	0	1.08257	0	1.38668	0.29638	1
T22F3.6	0.217462	0.434924	0	65535	65535	V	3595191;3596112;3596818	3595442;3596524;3597152	-	0	0	0	0	0	1	0	0	0	1	0	0	2	0	0	0	0	0	0	1.00247	0	0	0	0.875248	0	0	2.03659	0	0.177576	1
T22F3.7	0.390878	0.457256	0.324499	1.40911	0.494788	V	3597753;3597890;3598254;3598594;3598864;3599705;3599856;3600175;3600620;3600798	3597842;3598043;3598334;3598802;3599205;3599810;3599977;3600298;3600666;3601021	-	0	2	0	0	0	0	0	0	0	1	2	1	0	0	0	1.6225	0	0	0	0	0	0	0	0.875248	2.15749	1.08257	0	0	1	1
T22F3.8	0	0	0			V	3602052;3602220;3602419;3602848;3603535;3603932;3604587;3605126;3605307	3602176;3602373;3602610;3603056;3603876;3604037;3604708;3605249;3605425	-	0	0	0	0	0	0	0	0	0	0	0	0	0	0	0	0	0	0	0	0	0	0	0	0	0	0	0	0	1	1
T22F3.10	0.233314	0.290697	0.17593	1.65235	0.724518	V	3606818;3606959;3607870;3608030;3608168;3609300;3609684;3609831;3610026;3610650;3610749	3606904;3607112;3607980;3608110;3608376;3609641;3609789;3609952;3610149;3610698;3610927	-	0	0	0	0	1	0	0	1	0	0	0	1	0	1	0	0	0	0	0.87965	0	0	0.840373	0	0	0	1.08257	0	0.693339	1	1
T22F3.13	0	0	0			V	3606877	3606897	+	0	0	0	0	0	0	0	0	0	0	0	0	0	0	0	0	0	0	0	0	0	0	0	0	0	0	0	0	1	1
T22F3.11a	0.0632419	0.0385188	0.087965	0.437888	-1.19137	V	3612173;3613041;3613491;3614307;3614487	3612695;3613441;3614060;3614430;3614551	-	0	0	0	0	0.5	0	0	0	0	0	0	0	0	0.5	0	0	0	0	0.439825	0	0	0	0	0	0	0	0	0.346669	1	1
T22F3.11b	0.0632419	0.0385188	0.087965	0.437888	-1.19137	V	3613037;3613491;3614307;3614487	3613441;3614060;3614430;3614551	-	0	0	0	0	0.5	0	0	0	0	0	0	0	0	0.5	0	0	0	0	0.439825	0	0	0	0	0	0	0	0	0.346669	1	1
F59B1.3	0	0	0			V	3619459;3619639;3619763;3619940;3620157;3620436;3620646	3619597;3619713;3619890;3620106;3620389;3620599;3620708	-	0	0	0	0	0	0	0	0	0	0	0	0	0	0	0	0	0	0	0	0	0	0	0	0	0	0	0	0	1	1
F59B1.5	0	0	0			V	3622384;3622588;3622716;3622796;3622923;3623145;3623422;3623636	3622545;3622665;3622793;3622810;3623089;3623377;3623585;3623698	-	0	0	0	0	0	0	0	0	0	0	0	0	0	0	0	0	0	0	0	0	0	0	0	0	0	0	0	0	1	1
F59B1.4	0.0486249	0.0972498	0	65535	65535	V	3625022;3625178;3625339;3626526;3626826	3625123;3625291;3625455;3626774;3627044	-	0	0	0	0	0	0	0	0	0	1	0	0	0	0	0	0	0	0	0	0	0	0	0	0.875248	0	0	0	0	1	1
F59B1.11	0	0	0			V	3625766	3625786	-	0	0	0	0	0	0	0	0	0	0	0	0	0	0	0	0	0	0	0	0	0	0	0	0	0	0	0	0	1	1
F59B1.6	0	0	0			V	3629453;3629875;3630002;3630233;3630870;3631377	3629645;3629959;3630115;3630506;3630968;3631691	-	0	0	0	0	0	0	0	0	0	0	0	0	0	0	0	0	0	0	0	0	0	0	0	0	0	0	0	0	1	1
F59B1.2	19.3515	25.7376	12.9654	1.98511	0.989217	V	3633341;3633524;3633872;3634414	3633442;3633719;3633940;3634685	+	9	33	15	11	10	14	14	26	13	44	31	28	10	48	8.94531	26.7712	10.9704	9.34337	8.7965	14.0346	29.8221	21.8497	20.2052	38.5109	33.4411	30.3118	10.183	33.2803	4.08901e-06	0.000549962
F59B1.7	0.279655	0.413038	0.146272	2.82376	1.49762	V	3634688;3635055;3635486;3635760;3636570;3636769;3637081	3634752;3635322;3635661;3635836;3636716;3636929;3637173	-	0	0	1	0	0	0	0	2	0	0	0	0	2	0	0	0	0.731361	0	0	0	0	1.68075	0	0	0	0	2.03659	0	0.680507	1
F59B1.8	28.7438	30.0096	27.478	1.09213	0.127146	V	3641858;3642174;3642388;3642910;3644082	3642115;3642335;3642491;3643543;3644243	-	31	37	36	26	32	29	20	34	20	22	31	31	25	39	30.8116	30.0162	26.329	22.0843	28.1488	29.0716	42.603	28.5727	31.0849	19.2555	33.4411	33.5595	25.4574	27.0402	0.712517	1
F59B1.10	3.55145	3.55555	3.54735	1.00231	0.00332935	V	3644745;3645066;3645282;3646474;3647799	3645018;3645227;3645385;3647131;3647954	-	4	7	4	4	2	8	1	2	3	3	2	2	5	5	3.97569	5.67874	2.92544	3.39759	1.7593	8.01976	2.13015	1.68075	4.66273	2.62574	2.15749	2.16513	5.09149	3.46669	1	1
F59B1.1	0	0	0			V	3649773;3650014;3650460;3650722;3650836;3650987;3651351	3649970;3650098;3650673;3650785;3650910;3651290;3651457	+	0	0	0	0	0	0	0	0	0	0	0	0	0	0	0	0	0	0	0	0	0	0	0	0	0	0	0	0	1	1
F59B1.9	0.666709	0.538147	0.795271	0.676685	-0.563444	V	3651660;3652794;3657324;3657629;3657965;3658337;3658539;3658702;3659302	3652044;3653165;3657454;3657815;3658100;3658490;3658648;3658746;3659499	-	0	4	1	0	0	0	0	2	0	0	0	1	0	3	0	3.24499	0.731361	0	0	0	0	1.68075	0	0	0	1.08257	0	2.08002	0.784331	1
Y39H10B.1	0.0385188	0.0770376	0	65535	65535	V	3664871;3665002;3665668;3665969;3666078;3666256;3666657;3666790	3664956;3665179;3665868;3666032;3666212;3666334;3666741;3666987	-	0	0	0	0	0	0	0	0	0	0	0	0	0	1	0	0	0	0	0	0	0	0	0	0	0	0	0	0.693339	1	1
Y39H10B.2a	0.245062	0.23228	0.257844	0.900854	-0.150635	V	3668758;3669702;3669881;3670071;3670349	3668957;3669767;3670024;3670294;3670500	+	0	0	0	1	0.5	0	0	0.5	0	0.5	0.5	0	0	1	0	0	0	0.849398	0.439825	0	0	0.420186	0	0.437624	0.539373	0	0	0.693339	1	1
Y39H10B.2b	0.206544	0.155243	0.257844	0.602078	-0.731977	V	3669822;3670071;3670349	3670024;3670294;3670595	+	0	0	0	1	0.5	0	0	0.5	0	0.5	0.5	0	0	0	0	0	0	0.849398	0.439825	0	0	0.420186	0	0.437624	0.539373	0	0	0	0.67251	1
Y39H10B.3.1	0.0830323	0	0.166065	0	65535	V	3670841;3671071;3671610;3671746;3671921;3672091	3670920;3671178;3671645;3671876;3672047;3672138	+	0	0.5	0	0.5	0	0	0	0	0	0	0	0	0	0	0	0.405624	0	0.424699	0	0	0	0	0	0	0	0	0	0	0.404438	1
Y39H10B.3.2	0.0830323	0	0.166065	0	65535	V	3670841;3671071;3671610;3671746;3671921;3672091;3672639	3670920;3671178;3671645;3671876;3672041;3672227;3672644	+	0	0.5	0	0.5	0	0	0	0	0	0	0	0	0	0	0	0.405624	0	0.424699	0	0	0	0	0	0	0	0	0	0	0.404438	1
W08A12.4	0.111655	0.0770376	0.146272	0.526673	-0.92502	V	3673916;3674086;3674638;3674746;3675196;3675414;3675560;3676140;3676450	3673971;3674163;3674685;3674876;3675328;3675509;3675769;3676320;3676632	+	0	0	1	0	0	0	0	0	0	0	0	0	0	1	0	0	0.731361	0	0	0	0	0	0	0	0	0	0	0.693339	1	1
W08A12.3	35.7865	39.8965	31.6765	1.2595	0.332852	V	3682851;3683513;3684353;3686197	3683174;3683653;3684543;3686469	+	16	37	59	35	45	41	37	53	21	37	31	39	23	44	15.9028	30.0162	43.1503	29.7289	39.5842	41.1013	78.8156	44.5397	32.6391	32.3842	33.4411	42.2201	23.4208	30.5069	0.214697	1
W08A12.2	1.51827	1.60993	1.42662	1.12849	0.174398	V	3684662;3685654	3684932;3685767	-	3	1	1	1	2	0	1	2	1	2	3	1	3	0	2.98177	0.811248	0.731361	0.849398	1.7593	0	2.13015	1.68075	1.55424	1.7505	3.23624	1.08257	3.05489	0	1	1
W08A12.1b.2	42.1866	42.3426	42.0305	1.00743	0.0106733	V	3687121;3691802;3691967;3697452;3698426;3699501;3701237	3687172;3691881;3692058;3697505;3698956;3700004;3701768	+	38.7	44.6	55.95	54.45	54.95	41.15	18.75	51.05	32.9	42.05	36.35	39.6	45.95	57.95	38.4648	36.1817	40.9196	46.2497	48.3367	41.2516	39.9403	42.901	51.1346	36.8042	39.2124	42.8696	46.7908	40.179	1	1
W08A12.1b.1	42.6041	42.7812	42.427	1.00835	0.0119953	V	3690502;3691802;3691967;3697452;3698426;3699501;3701237	3690595;3691881;3692058;3697505;3698956;3700004;3701768	+	38.7	45.6	56.95	54.45	55.45	42.65	18.75	51.05	32.9	44.05	36.35	39.6	45.95	58.95	38.4648	36.9929	41.651	46.2497	48.7766	42.7553	39.9403	42.901	51.1346	38.5547	39.2124	42.8696	46.7908	40.8723	1	1
W08A12.1c	40.4435	40.6332	40.2538	1.00943	0.0135341	V	3690506;3691967;3697452;3698426;3699501;3701237	3690595;3692058;3697505;3698956;3700004;3701768	+	37.7	44.1	53.95	49.95	52.45	41.15	17.75	49.05	29.9	43.05	33.85	37.1	43.95	57.45	37.4709	35.776	39.4569	42.4274	46.1376	41.2516	37.8102	41.2203	46.4719	37.6794	36.5156	40.1632	44.7542	39.8323	0.972853	1
W08A12.1a	44.4162	46.1172	42.7153	1.07964	0.110551	V	3691967;3695971;3697452;3698426;3699501;3701237	3692058;3696235;3697505;3698956;3700004;3701768	+	40.7	47.6	56.95	53.45	53.95	45.65	19.75	55.05	33.4	51.55	40.35	41.1	49.45	65.7	40.4527	38.6154	41.651	45.4003	47.4571	45.7628	42.0705	46.2625	51.9117	45.119	43.5274	44.4935	50.3548	45.5524	0.459862	1
W08A12.1d	42.7168	44.2969	41.1367	1.07682	0.106781	V	3695972;3697452;3698426;3699501;3701237	3696235;3697505;3698956;3700004;3701768	+	39.2	46.1	55.2	51.7	51.2	44.4	19	52.8	30.9	50.3	39.1	39.6	47.7	62.95	38.9618	37.3985	40.3711	43.9139	45.0381	44.5097	40.4729	44.3717	48.0261	44.025	42.179	42.8696	48.5728	43.6457	0.448581	1
T27C4.4a	534.048	556.96	511.136	1.08965	0.123867	V	3704995;3705208;3705378;3708031;3708901;3710038;3710698;3712353	3705140;3705316;3707395;3708187;3709013;3710118;3711008;3712785	+	462.5	589.17	649.58	584.08	735.33	624	238.5	657.5	428.5	589.58	474.75	522.17	596.42	663.08	459.69	477.963	475.077	496.116	646.833	625.541	508.041	552.545	665.994	516.029	512.135	565.283	607.333	459.739	0.329333	1
T27C4.4b	505.126	528.123	482.129	1.0954	0.131455	V	3704995;3705208;3705378;3708031;3708901;3710038;3712353;3712854	3705140;3705316;3707395;3708187;3709013;3710118;3712796;3712858	+	442.5	554.17	614.58	552.08	685.33	593	223.5	632.5	403.5	555.58	454.75	497.17	564.42	626.08	439.811	449.569	449.48	468.935	602.85	594.465	476.089	531.536	627.137	486.27	490.56	538.219	574.747	434.086	0.28453	1
T27C4.4c	400.809	419.57	382.047	1.09821	0.135159	V	3704995;3705208;3705378	3705140;3705316;3707410	+	335.5	453	485.25	435.25	551	478	179	502	327.5	440.75	350.75	389.5	447.75	494.75	333.461	367.495	354.893	369.7	484.687	479.181	381.297	421.867	509.015	385.765	378.37	421.659	455.943	343.029	0.252966	1
T27C4.4d	471.517	494.554	448.48	1.10273	0.141086	V	3704995;3705208;3705378;3708031;3708901;3710038	3705140;3705316;3707395;3708187;3709013;3710124	+	407.5	521.67	564.58	513.58	642.33	562	208	591	384.5	520.08	419.75	461.17	530.42	581.08	405.024	423.204	412.912	436.234	565.025	563.388	443.071	496.66	597.607	455.199	452.804	499.247	540.125	402.885	0.252525	1
T27C4.7	1.92322	1.52622	2.32023	0.657789	-0.604304	V	3709273	3709376	+	3	2	6	1	2	1	2	3	1	3	1	0	0	1	2.98177	1.6225	4.38817	0.849398	1.7593	1.00247	4.2603	2.52112	1.55424	2.62574	1.07875	0	0	0.693339	0.207674	1
T27C4.1.2	15.7683	20.9013	10.6352	1.9653	0.974746	V	3712787;3713001;3714129;3714792;3715878	3712911;3713312;3714385;3715082;3715969	-	10.5	18.5	15.5	10.5	8.5	14.5	7.5	29	15.5	34	22	18	11	36	10.4362	15.0081	11.3361	8.91868	7.47702	14.5358	15.9761	24.3708	24.0908	29.7584	23.7324	19.4862	11.2013	24.9602	2.41604e-05	0.00237424
T27C4.1.1	15.8494	20.9013	10.7975	1.93576	0.952903	V	3712791;3714129;3714792;3715878	3713312;3714385;3715082;3715969	-	10.5	19.5	15.5	10.5	8.5	14.5	7.5	29	15.5	34	22	18	11	36	10.4362	15.8193	11.3361	8.91868	7.47702	14.5358	15.9761	24.3708	24.0908	29.7584	23.7324	19.4862	11.2013	24.9602	3.25497e-05	0.00302649
T27C4.6	0.22749	0.308708	0.146272	2.11051	1.07759	V	3717700;3720718;3723704	3718465;3720814;3723734	-	0	0	1	0	0	1	0	0	0	0	0	1	0	1	0	0	0.731361	0	0	1.00247	0	0	0	0	0	1.08257	0	0.693339	1	1
T27C4.3	0.0486249	0.0972498	0	65535	65535	V	3725072;3726227;3726463;3726690	3725629;3726418;3726640;3726775	+	0	0	0	0	0	0	0	0	0	1	0	0	0	0	0	0	0	0	0	0	0	0	0	0.875248	0	0	0	0	1	1
T27C4.2	30.7397	38.3401	23.1393	1.65693	0.728511	V	3727260;3727948;3728644;3728814;3729163;3729317;3730287;3730542;3730681;3731601;3731695	3727592;3728232;3728763;3729111;3729272;3729679;3730489;3730632;3730922;3731635;3731768	-	17	35	36.5	23.5	27	29	18.5	43	22.5	53.5	52.5	30	30.5	55.5	16.8967	28.3937	26.6947	19.9608	23.7505	29.0716	39.4078	36.136	34.9705	46.8258	56.6342	32.477	31.0581	38.4803	4.98569e-05	0.00417283
T27C4.5	0.552156	0.586968	0.517343	1.13458	0.182159	V	3731808;3732352	3732344;3732837	+	0.51	0.47	1.03	0.74	0.36	0.66	0.09	0.34	0	0.79	1.75	0.48	0.42	0.89	0.506901	0.381287	0.753302	0.628554	0.316674	0.66163	0.191714	0.285727	0	0.691446	1.88781	0.519632	0.427685	0.617072	1	1
Y39H10A.4	14.2734	15.1367	13.4101	1.12875	0.174732	V	3733143;3733756;3734109;3738228;3739246	3733511;3733926;3734257;3738306;3739392	-	13.5	19.5	14	19	13	16	4.5	19.5	8.5	21	19	14.5	12	20.5	13.418	15.8193	10.2391	16.1386	11.4354	16.0395	9.58568	16.3873	13.2111	18.3802	20.4962	15.6972	12.2196	14.2134	0.379082	1
Y39H10A.9	0	0	0			V	3734649	3734700	+	0	0	0	0	0	0	0	0	0	0	0	0	0	0	0	0	0	0	0	0	0	0	0	0	0	0	0	0	1	1
Y39H10A.5	0.944609	0.975183	0.914035	1.0669	0.0934241	V	3738804;3739242;3739502	3738934;3739396;3739578	-	0.5	1.5	1.5	0	2	2	0	1.5	0	0.5	1.5	0.5	1.5	2	0.496962	1.21687	1.09704	0	1.7593	2.00494	0	1.26056	0	0.437624	1.61812	0.541283	1.52745	1.38668	1	1
Y39H10A.3a	63.7184	63.9604	63.4764	1.00763	0.01096	V	3743576;3745160;3746844;3747585;3749078	3743917;3745644;3747136;3747984;3749433	+	70.5	79.5	79.5	66	78	76.5	24	73.5	43	71	52	63.5	72	85	70.0716	64.4942	58.1432	56.0602	68.6127	76.689	51.1236	61.7674	66.8325	62.1426	56.0948	68.7429	73.3174	58.9338	0.861825	1
Y39H10A.3b	61.4515	61.6196	61.2834	1.00549	0.00789323	V	3743576;3745160;3746844;3747585;3749078	3743773;3745644;3747136;3747984;3749433	+	69.5	77.5	77.5	61	75	75.5	22	70.5	40	70	50	61.5	70	83	69.0777	62.8717	56.6805	51.8133	65.9737	75.6865	46.8633	59.2463	62.1698	61.2673	53.9373	66.5778	71.2808	57.5471	0.838543	1
Y39H10A.6	345.207	360.119	330.295	1.0903	0.124719	V	3749494;3750176;3751726;3753357;3754237;3754391;3754756;3755341;3755716;3756799	3749528;3750692;3752293;3753679;3754337;3754521;3754966;3755471;3755797;3756944	-	308.33	409.33	459.67	387	395.67	355	182	458	258	436.33	303	264.67	356	510.33	306.456	332.068	336.185	328.717	348.051	355.877	387.687	384.891	400.995	381.897	326.86	286.523	362.514	353.832	0.245195	1
Y39H10A.7a.2	74.8696	72.5109	77.2282	0.938916	-0.0909312	V	3756781;3757155;3757939;3758270;3758701;3758980	3756789;3757734;3758101;3758503;3758914;3759469	-	72.58	94.58	100.17	86.25	103.17	87.5	31.5	93	45.25	71.83	60.5	66.42	81.5	95.58	72.139	76.7278	73.2604	73.2605	90.7534	87.7161	67.0997	78.1546	70.3295	62.869	65.2642	71.904	82.9912	66.2693	0.471592	1
Y39H10A.7b.2	74.8696	72.5109	77.2282	0.938916	-0.0909312	V	3756781;3757155;3757939;3758270;3758701;3758980;3759280	3756789;3757734;3758101;3758503;3758914;3759235;3759469	-	72.58	94.58	100.17	86.25	103.17	87.5	31.5	93	45.25	71.83	60.5	66.42	81.5	95.58	72.139	76.7278	73.2604	73.2605	90.7534	87.7161	67.0997	78.1546	70.3295	62.869	65.2642	71.904	82.9912	66.2693	0.471592	1
Y39H10A.7a.1	76.3629	74.0944	78.6315	0.942299	-0.0857428	V	3757047;3757939;3758270;3758701;3758980	3757734;3758101;3758503;3758914;3759469	-	73.25	98.25	102	86.75	105	89.5	31	96	46.25	74	61.5	69.25	83.5	97.25	72.8049	79.7051	74.5988	73.6852	92.3632	89.7211	66.0347	80.6758	71.8838	64.7683	66.3429	74.9677	85.0278	67.4272	0.505836	1
Y39H10A.7b.1	76.3629	74.0944	78.6315	0.942299	-0.0857428	V	3757047;3757939;3758270;3758701;3758980	3757734;3758101;3758503;3758914;3759469	-	73.25	98.25	102	86.75	105	89.5	31	96	46.25	74	61.5	69.25	83.5	97.25	72.8049	79.7051	74.5988	73.6852	92.3632	89.7211	66.0347	80.6758	71.8838	64.7683	66.3429	74.9677	85.0278	67.4272	0.505836	1
Y39H10A.2	8.20816	7.96771	8.44862	0.943078	-0.0845507	V	3761139;3761539;3762573;3762765;3762943;3763093;3764204;3764345;3764762;3765351;3765508;3765836;3766103	3761285;3761740;3762708;3762892;3763036;3763270;3764297;3764715;3764988;3765462;3765623;3766049;3766306	+	16	6	8	7	11	7	3	8	3	15	11	7	10	6	15.9028	4.86749	5.85089	5.94578	9.67615	7.01729	6.39045	6.72298	4.66273	13.1287	11.8662	7.57796	10.183	4.16003	1	1
Y39H10A.8	0.0556928	0.111386	0	65535	65535	V	3761530	3761646	-	0	0	0	0	0	1	0	0	0	0	0	0	0	0	0	0	0	0	0	1.00247	0	0	0	0	0	0	0	0	1	1
Y39H10A.1	0.371118	0.579986	0.16225	3.57465	1.8378	V	3767204;3767357;3767622	3767307;3767572;3767750	+	0	1	0	0	0	0	0	0	1	1	1	0	1	1	0	0.811248	0	0	0	0	0	0	1.55424	0.875248	1.07875	0	1.0183	0.693339	0.448184	1
R08E5.4	0	0	0			V	3768570;3769423;3769694	3768672;3769638;3769776	+	0	0	0	0	0	0	0	0	0	0	0	0	0	0	0	0	0	0	0	0	0	0	0	0	0	0	0	0	1	1
R08E5.1.1	4.50245	4.61593	4.38896	1.05171	0.0727418	V	3769798;3770425;3770984;3771143;3771440	3770049;3770931;3771079;3771285;3771518	-	5	8	6	2	5	5	3.5	2.5	1	6.5	5.5	4.5	4	7	4.96962	6.48998	4.38817	1.6988	4.39825	5.01235	7.45553	2.10093	1.55424	5.68911	5.93311	4.87155	4.07319	4.85337	0.911949	1
R08E5.1.2	4.50245	4.61593	4.38896	1.05171	0.0727418	V	3769798;3770425;3770984;3771440	3770049;3770931;3771285;3771491	-	5	8	6	2	5	5	3.5	2.5	1	6.5	5.5	4.5	4	7	4.96962	6.48998	4.38817	1.6988	4.39825	5.01235	7.45553	2.10093	1.55424	5.68911	5.93311	4.87155	4.07319	4.85337	0.911949	1
R08E5.3	93.8579	106.209	81.507	1.30306	0.381909	V	3772058;3772301;3772492;3773575;3774129	3772236;3772443;3772585;3774081;3775546	+	64	108	123	84	108	94	42	111	115	154	82	87	110	102	63.6111	87.6148	89.9574	71.3494	95.0022	94.2322	89.4663	93.2814	178.738	134.788	88.4572	94.1832	112.013	70.7206	0.00322798	0.0981014
R08E5.2a	27.6913	28.8102	26.5725	1.08421	0.116649	V	3774533;3774746;3775355;3775817;3776034	3774699;3774980;3775758;3775988;3776135	-	28.5	33.5	40	28.33	27.33	34.5	15	27.83	22.5	32.66	21	26.33	29.5	35.5	28.3268	27.1768	29.2544	24.0634	24.0408	34.5852	31.9523	23.3876	34.9705	28.5856	22.6537	28.504	30.0398	24.6135	0.708747	1
R08E5.2b.1	27.6913	28.8102	26.5725	1.08421	0.116649	V	3774533;3774746;3775355;3775815;3776034	3774699;3774980;3775755;3775988;3776136	-	28.5	33.5	40	28.33	27.33	34.5	15	27.83	22.5	32.66	21	26.33	29.5	35.5	28.3268	27.1768	29.2544	24.0634	24.0408	34.5852	31.9523	23.3876	34.9705	28.5856	22.6537	28.504	30.0398	24.6135	0.708747	1
R08E5.2b.2	27.6913	28.8102	26.5725	1.08421	0.116649	V	3774533;3774746;3775355;3775819;3776034	3774699;3774980;3775760;3775988;3776113	-	28.5	33.5	40	28.33	27.33	34.5	15	27.83	22.5	32.66	21	26.33	29.5	35.5	28.3268	27.1768	29.2544	24.0634	24.0408	34.5852	31.9523	23.3876	34.9705	28.5856	22.6537	28.504	30.0398	24.6135	0.708747	1
R08E5.2b.3	27.6913	28.8102	26.5725	1.08421	0.116649	V	3774533;3774746;3775355;3776034	3774699;3774980;3775988;3776120	-	28.5	33.5	40	28.33	27.33	34.5	15	27.83	22.5	32.66	21	26.33	29.5	35.5	28.3268	27.1768	29.2544	24.0634	24.0408	34.5852	31.9523	23.3876	34.9705	28.5856	22.6537	28.504	30.0398	24.6135	0.708747	1
R08E5.2b.4	27.6913	28.8102	26.5725	1.08421	0.116649	V	3774533;3774746;3775355;3775817;3776037	3774699;3774980;3775758;3775989;3776109	-	28.5	33.5	40	28.33	27.33	34.5	15	27.83	22.5	32.66	21	26.33	29.5	35.5	28.3268	27.1768	29.2544	24.0634	24.0408	34.5852	31.9523	23.3876	34.9705	28.5856	22.6537	28.504	30.0398	24.6135	0.708747	1
R08E5.2c	27.6913	28.8102	26.5725	1.08421	0.116649	V	3774601;3775355;3775817;3776034	3774980;3775758;3775988;3776135	-	28.5	33.5	40	28.33	27.33	34.5	15	27.83	22.5	32.66	21	26.33	29.5	35.5	28.3268	27.1768	29.2544	24.0634	24.0408	34.5852	31.9523	23.3876	34.9705	28.5856	22.6537	28.504	30.0398	24.6135	0.708747	1
R08F11.1	78.7655	82.4456	75.0854	1.09802	0.13491	V	3777828;3779128;3779273;3780030;3780148;3780563;3781221;3781373;3781723;3781929;3782459;3783356;3784074	3778013;3779218;3779611;3780102;3780381;3780670;3781325;3781674;3781876;3782116;3782942;3783444;3784213	-	72	83	123	69	100	102	21	106	58	96	71	88	91	97	71.5625	67.3336	89.9574	58.6084	87.965	102.252	44.7332	89.0795	90.1461	84.0238	76.591	95.2658	92.6651	67.2539	0.222523	1
R08F11.7	0.0871437	0.174287	0	65535	65535	V	3790133;3791282;3791630;3792723	3790873;3791461;3792043;3793766	+	0	0	0	0	0	0	0	0	0	1	0	0	0	1	0	0	0	0	0	0	0	0	0	0.875248	0	0	0	0.693339	0.51827	1
R08F11.6	0	0	0			V	3794733;3794962;3796517;3797299;3798347	3794847;3795219;3796725;3797882;3798379	+	0	0	0	0	0	0	0	0	0	0	0	0	0	0	0	0	0	0	0	0	0	0	0	0	0	0	0	0	1	1
R08F11.2	0	0	0			V	3798605;3798720;3799488;3799976;3800423	3798670;3799070;3799925;3800066;3800478	-	0	0	0	0	0	0	0	0	0	0	0	0	0	0	0	0	0	0	0	0	0	0	0	0	0	0	0	0	1	1
R08F11.3	3.07492	3.68049	2.46934	1.49047	0.575772	V	3800776;3801895;3802451;3803240	3801135;3802405;3802949;3803454	-	4	1	2	2	5	2	1	5	2	7	5	4	3	4	3.97569	0.811248	1.46272	1.6988	4.39825	2.00494	2.13015	4.20186	3.10849	6.12673	5.39373	4.33026	3.05489	2.77336	0.226859	1
R08F11.4	0.593482	0.333096	0.853868	0.390102	-1.35808	V	3803857;3804328;3805160;3805296;3805487	3804281;3804834;3805253;3805438;3805527	-	0	1	0	2	2	0	0	1	0	0	2	0	0	0	0	0.811248	0	1.6988	1.7593	0	0	0.840373	0	0	2.15749	0	0	0	0.323359	1
R08F11.5	0.158076	0	0.316152	0	65535	V	3806261;3806978;3807336;3807527	3806874;3807166;3807452;3807752	+	0	0	1	1	0	0	0	0	0	0	0	0	0	0	0	0	0.731361	0.849398	0	0	0	0	0	0	0	0	0	0	0.163586	0.99931
H10D18.3	0	0	0			V	3808636;3809372;3809614;3810471	3809255;3809563;3809739;3810708	+	0	0	0	0	0	0	0	0	0	0	0	0	0	0	0	0	0	0	0	0	0	0	0	0	0	0	0	0	1	1
H10D18.4	0	0	0			V	3810784;3811005;3811279;3811461	3810955;3811222;3811413;3811650	-	0	0	0	0	0	0	0	0	0	0	0	0	0	0	0	0	0	0	0	0	0	0	0	0	0	0	0	0	1	1
H10D18.2	0	0	0			V	3812596;3812820;3813000;3813264	3812769;3812954;3813217;3813437	+	0	0	0	0	0	0	0	0	0	0	0	0	0	0	0	0	0	0	0	0	0	0	0	0	0	0	0	0	1	1
H10D18.5	7.33777	9.26964	5.40591	1.71472	0.777976	V	3813738;3816633;3817366;3818516;3818745;3820094	3814297;3816780;3817600;3818629;3818854;3820215	-	6	9	7	5	5	4	7	9	7	20	8	7	6	9	5.96354	7.30123	5.11953	4.24699	4.39825	4.00988	14.9111	7.56335	10.8797	17.505	8.62997	7.57796	6.10978	6.24005	0.0406412	0.4789
H10D18.1	2.56901	3.90788	1.23013	3.17681	1.66758	V	3815299;3816052;3816366	3815376;3816314;3816543	+	2	3	0	1	1	4	2	3	2	4	8	4	2	4	1.98785	2.43374	0	0.849398	0.87965	4.00988	4.2603	2.52112	3.10849	3.50099	8.62997	4.33026	2.03659	2.77336	0.00713152	0.16478
H10D18.6	2.52865	2.17875	2.87855	0.756893	-0.401839	V	3838744;3839234;3839396;3839896;3840037;3840275;3840607	3838861;3839350;3839628;3839981;3840121;3840555;3840838	-	2	5	2	5	3	4	0	5	2	1	4	0	1	3	1.98785	4.05624	1.46272	4.24699	2.63895	4.00988	0	4.20186	3.10849	0.875248	4.31499	0	1.0183	2.08002	0.547324	1
F47C10.6	1.50908	1.54038	1.47779	1.04235	0.0598444	V	3841859;3842092;3842668;3842809;3843389;3843774	3842033;3842324;3842753;3843327;3843725;3844007	-	1	2	3	2	1	3	0	2	0	2	1	3	1	3	0.993924	1.6225	2.19408	1.6988	0.87965	3.00741	0	1.68075	0	1.7505	1.07875	3.2477	1.0183	2.08002	0.853721	1
F47C10.1	0.216097	0.269944	0.16225	1.66375	0.734443	V	3844645;3844945;3845353;3845667;3846842;3847020	3844898;3845069;3845612;3845968;3846941;3847255	-	0	1	0	0	0	0	0	0	1	1	0	0	0	0	0	0.811248	0	0	0	0	0	0	1.55424	0.875248	0	0	0	0	1	1
F47C10.2	0	0	0			V	3850078;3850455;3850657;3851693	3850404;3850605;3850999;3851799	-	0	0	0	0	0	0	0	0	0	0	0	0	0	0	0	0	0	0	0	0	0	0	0	0	0	0	0	0	1	1
F47C10.3	0.760112	1.02585	0.494379	2.07502	1.05312	V	3852286;3852599;3852866;3853037;3853995;3854813	3852551;3852723;3852987;3853401;3854106;3854947	-	0	2	0	1	0	0	0	1	0	4	1	1	2	1	0	1.6225	0	0.849398	0	0	0	0.840373	0	3.50099	1.07875	1.08257	2.03659	0.693339	0.304757	1
F47C10.7	0.445708	0.1945	0.696917	0.279086	-1.84122	V	3856329;3856644;3856818;3857176;3857610;3857772	3856582;3856768;3856939;3857549;3857706;3857861	-	1	0	1	0	2	0	0	0	0	2	0	0	0	0	0.993924	0	0.731361	0	1.7593	0	0	0	0	1.7505	0	0	0	0	0.26227	1
F47C10.8	0	0	0			V	3858461;3858777;3858947;3859528;3859939;3860099;3860375	3858714;3858901;3859068;3859892;3860035;3860322;3860396	-	0	0	0	0	0	0	0	0	0	0	0	0	0	0	0	0	0	0	0	0	0	0	0	0	0	0	0	0	1	1
F47C10.4	2.43744	1.92692	2.94795	0.653649	-0.613413	V	3861089;3861387;3861567;3861912;3862075;3862678;3862814	3861330;3861511;3861694;3862022;3862328;3862771;3862933	-	2	5	6	3	2	4	2	0	0	0	1	2	3	4	1.98785	4.05624	4.38817	2.54819	1.7593	4.00988	4.2603	0	0	0	1.07875	2.16513	3.05489	2.77336	0.20449	1
C17E7.5	1.62785	1.85957	1.39613	1.33195	0.413537	V	3866556;3866933;3867629;3867803;3868511	3866797;3867057;3867756;3867913;3869005	-	2	2	1	0	3	2	1	0	2	2	3	1	2	2	1.98785	1.6225	0.731361	0	2.63895	2.00494	2.13015	0	3.10849	1.7505	3.23624	1.08257	2.03659	1.38668	0.701513	1
C17E7.6	0.70908	0.641164	0.776996	0.825183	-0.277213	V	3871174;3871632;3871956;3872733	3871553;3871893;3872066;3873216	-	0	1	3	0	1	0	0	1	0	2	1	1	1	0	0	0.811248	2.19408	0	0.87965	0	0	0.840373	0	1.7505	1.07875	1.08257	1.0183	0	0.782398	1
C17E7.7	0.136968	0.273936	0	65535	65535	V	3875245;3876077;3876387;3876574;3876889;3878228	3875571;3876338;3876497;3876839;3876982;3878382	-	0	0	0	0	0	0	0	0	0	0	1	0	0	2	0	0	0	0	0	0	0	0	0	0	1.07875	0	0	1.38668	0.292607	1
C17E7.8b	1.04613	1.15114	0.941118	1.22316	0.290618	V	3880798;3882521;3882826;3883183;3885861;3886120	3881136;3882770;3882948;3883484;3885969;3886204	-	2	0.5	2	1	0	0	1	0	0	3	1.5	0.5	1	3.5	1.98785	0.405624	1.46272	0.849398	0	0	2.13015	0	0	2.62574	1.61812	0.541283	1.0183	2.42669	0.824392	1
C17E7.8a	1.14479	1.34846	0.941118	1.43283	0.51887	V	3882004;3882521;3882826;3883183;3885861;3886120	3882339;3882770;3882948;3883484;3885969;3886204	-	2	0.5	2	1	0	0	1	0	0	3	1.5	1.5	1	4.5	1.98785	0.405624	1.46272	0.849398	0	0	2.13015	0	0	2.62574	1.61812	1.62385	1.0183	3.12002	0.534299	1
C17E7.15	0	0	0			V	3880987	3881007	-	0	0	0	0	0	0	0	0	0	0	0	0	0	0	0	0	0	0	0	0	0	0	0	0	0	0	0	0	1	1
C17E7.14	0	0	0			V	3885045	3885065	-	0	0	0	0	0	0	0	0	0	0	0	0	0	0	0	0	0	0	0	0	0	0	0	0	0	0	0	0	1	1
C17E7.13	13.5273	14.0383	13.0162	1.07852	0.109052	V	3887750;3888059;3888196;3888859;3889069	3888005;3888152;3888349;3889024;3889253	-	11	12	21	18.33	15.33	12	8	12	12	19	11	11	13.33	21	10.9332	9.73498	15.3586	15.5695	13.485	12.0296	17.0412	10.0845	18.6509	16.6297	11.8662	11.9082	13.5739	14.5601	0.902173	1
C17E7.9a	31.9109	28.5251	35.2967	0.808152	-0.307301	V	3889233;3889626;3889760;3889979;3890163;3890662	3889575;3889707;3889931;3890105;3890246;3890861	-	29	46	38.5	50.33	44.83	33.5	11	38	23.5	21	21.5	26	31.83	42	28.8238	37.3174	28.1574	42.7502	39.4347	33.5827	23.4317	31.9342	36.5247	18.3802	23.1931	28.1467	32.4124	29.1202	0.0639618	0.623996
C17E7.9b	31.8122	28.3278	35.2967	0.802562	-0.317316	V	3889233;3889626;3889760;3889979;3890662	3889575;3889707;3889931;3890105;3890861	-	29	46	38.5	50.33	44.83	33.5	11	38	23.5	21	21.5	25	31.83	41	28.8238	37.3174	28.1574	42.7502	39.4347	33.5827	23.4317	31.9342	36.5247	18.3802	23.1931	27.0641	32.4124	28.4269	0.0579187	0.586817
C17E7.12	41.4336	39.7499	43.1174	0.921901	-0.117317	V	3890965;3891888	3891219;3892026	-	44	73	37	50	49	48	14	40	23	26	34	32	53	90	43.7326	59.2211	27.0604	42.4699	43.1028	48.1186	29.8221	33.6149	35.7476	22.7564	36.6774	34.6421	53.9698	62.4005	0.739205	1
C17E7.4	185.938	182.071	189.804	0.959258	-0.0600087	V	3892856;3892987;3894069;3894391	3892936;3893622;3894345;3894576	+	164	244	241	228	248	200	67	244	116	167	142	193	223	252	163.003	197.945	176.258	193.663	218.153	200.494	142.72	205.051	180.292	146.166	153.182	208.935	227.08	174.721	0.593688	1
C17E7.3	0.869004	0.57637	1.16164	0.496171	-1.01109	V	3894961;3895753;3896389;3896598;3896994;3897437;3897629;3898086	3895058;3895910;3896457;3896750;3897163;3897570;3897701;3898208	+	1	2	2	1	1	1	0	1	0	1	0	1	0	2	0.993924	1.6225	1.46272	0.849398	0.87965	1.00247	0	0.840373	0	0.875248	0	1.08257	0	1.38668	0.439575	1
C17E7.10	0	0	0			V	3898800;3899003;3899248;3899653;3899831;3900106	3898955;3899070;3899608;3899789;3900064;3900202	-	0	0	0	0	0	0	0	0	0	0	0	0	0	0	0	0	0	0	0	0	0	0	0	0	0	0	0	0	1	1
C17E7.11	0	0	0			V	3900497;3900959;3901334;3901745;3902031;3902160;3902367	3900654;3901271;3901472;3901876;3902109;3902247;3902558	-	0	0	0	0	0	0	0	0	0	0	0	0	0	0	0	0	0	0	0	0	0	0	0	0	0	0	0	0	1	1
C17E7.2	0	0	0			V	3903107;3903814;3904060	3903431;3904004;3904545	+	0	0	0	0	0	0	0	0	0	0	0	0	0	0	0	0	0	0	0	0	0	0	0	0	0	0	0	0	1	1
C17E7.1	1.2548	1.28553	1.22408	1.0502	0.0706679	V	3906141;3906313;3906430;3906532	3906256;3906375;3906488;3906947	+	2	3	0	2	0	0	1	0	1	3	1	1	1	3	1.98785	2.43374	0	1.6988	0	0	2.13015	0	1.55424	2.62574	1.07875	1.08257	1.0183	2.08002	1	1
T20C7.2	1.25906	1.33667	1.18144	1.13139	0.178098	V	3907793;3907959;3908277	3907905;3908226;3908381	+	3	0	4	0	0	0	0	1	0	3	3	3	0	3	2.98177	0	2.92544	0	0	0	0	0.840373	0	2.62574	3.23624	3.2477	0	2.08002	0.837783	1
T20C7.1	0	0	0			V	3909098;3909180;3909388;3910353;3910575;3910693;3910820	3909136;3909340;3909607;3910526;3910691;3910773;3910945	+	0	0	0	0	0	0	0	0	0	0	0	0	0	0	0	0	0	0	0	0	0	0	0	0	0	0	0	0	1	1
K07C6.11	0.503603	0.190624	0.816581	0.233442	-2.09886	V	3912809;3912894;3913633;3913907;3914134;3914383	3912844;3913054;3913853;3914079;3914333;3914597	+	0	2	1	1	1	0	0	1	0	1	0	0	0	0	0	1.6225	0.731361	0.849398	0.87965	0	0	0.840373	0	0.875248	0	0	0	0	0.157968	0.997699
K07C6.10	0	0	0			V	3916839;3917401;3917608;3917879;3918098;3918344	3916877;3917561;3917828;3918051;3918294;3918446	+	0	0	0	0	0	0	0	0	0	0	0	0	0	0	0	0	0	0	0	0	0	0	0	0	0	0	0	0	1	1
K07C6.9	0	0	0			V	3919589;3920022;3920290;3920713	3919788;3920242;3920662;3920825	+	0	0	0	0	0	0	0	0	0	0	0	0	0	0	0	0	0	0	0	0	0	0	0	0	0	0	0	0	1	1
K07C6.8	0	0	0			V	3921935;3922185;3922457;3922877	3922134;3922405;3922829;3922964	+	0	0	0	0	0	0	0	0	0	0	0	0	0	0	0	0	0	0	0	0	0	0	0	0	0	0	0	0	1	1
K07C6.13	0	0	0			V	3923375;3923517;3923765;3923983;3924247	3923470;3923717;3923937;3924202;3924333	-	0	0	0	0	0	0	0	0	0	0	0	0	0	0	0	0	0	0	0	0	0	0	0	0	0	0	0	0	1	1
K07C6.7	0	0	0			V	3929523;3929616;3929831;3930100;3930323;3930567	3929561;3929776;3930051;3930272;3930522;3930678	+	0	0	0	0	0	0	0	0	0	0	0	0	0	0	0	0	0	0	0	0	0	0	0	0	0	0	0	0	1	1
K07C6.6	0	0	0			V	3931626;3932417;3932689;3933286	3931825;3932637;3933061;3933394	+	0	0	0	0	0	0	0	0	0	0	0	0	0	0	0	0	0	0	0	0	0	0	0	0	0	0	0	0	1	1
K07C6.15	0.148017	0.0972498	0.198785	0.489221	-1.03144	V	3933960;3934068;3934483;3934751	3934064;3934438;3934703;3934950	-	1	0	0	0	0	0	0	0	0	1	0	0	0	0	0.993924	0	0	0	0	0	0	0	0	0.875248	0	0	0	0	1	1
K07C6.5	14.0761	13.1131	15.0392	0.871928	-0.197719	V	3936374;3936819;3937033;3937212;3937597;3937772;3938300	3936575;3936963;3937165;3937514;3937707;3938258;3938496	+	15	19	21	13	21	10	9	12	5	15	14	17	13	16	14.9089	15.4137	15.3586	11.0422	18.4726	10.0247	19.1714	10.0845	7.77122	13.1287	15.1025	18.4036	13.2379	11.0934	0.329383	1
K07C6.4	0.0486249	0.0972498	0	65535	65535	V	3939127;3939355;3939545;3940095;3941053	3939306;3939499;3939824;3941004;3941235	+	0	0	0	0	0	0	0	0	0	1	0	0	0	0	0	0	0	0	0	0	0	0	0	0.875248	0	0	0	0	1	1
K07C6.16	0	0	0			V	3939357	3939458	-	0	0	0	0	0	0	0	0	0	0	0	0	0	0	0	0	0	0	0	0	0	0	0	0	0	0	0	0	1	1
K07C6.3	0	0	0			V	3942215;3942436;3942836;3943372;3944326	3942394;3942580;3942968;3944281;3944519	+	0	0	0	0	0	0	0	0	0	0	0	0	0	0	0	0	0	0	0	0	0	0	0	0	0	0	0	0	1	1
K07C6.2	0	0	0			V	3945353;3945577;3945774;3945951;3946913	3945532;3945721;3945906;3946860;3947044	+	0	0	0	0	0	0	0	0	0	0	0	0	0	0	0	0	0	0	0	0	0	0	0	0	0	0	0	0	1	1
K07C6.17	0	0	0			V	3945610	3945679	-	0	0	0	0	0	0	0	0	0	0	0	0	0	0	0	0	0	0	0	0	0	0	0	0	0	0	0	0	1	1
K07C6.1	0	0	0			V	3947365;3947681;3947884;3948499;3948722	3947514;3947802;3948160;3948666;3948952	+	0	0	0	0	0	0	0	0	0	0	0	0	0	0	0	0	0	0	0	0	0	0	0	0	0	0	0	0	1	1
T09H2.1	0.103259	0.206519	0	65535	65535	V	3950027;3950193;3950722;3950892;3951127;3951290;3951553	3950147;3950568;3950845;3951073;3951243;3951500;3952068	+	0	0	0	0	0	0	0	1	0	0	0	0	1	0	0	0	0	0	0	0	0	0.840373	0	0	0	0	1.0183	0	0.519694	1
T09H2.2	0	0	0			V	3951152	3951259	-	0	0	0	0	0	0	0	0	0	0	0	0	0	0	0	0	0	0	0	0	0	0	0	0	0	0	0	0	1	1
B0213.9	0	0	0			V	3954039;3954362;3954615;3954942;3955292	3954312;3954440;3954888;3955248;3955460	+	0	0	0	0	0	0	0	0	0	0	0	0	0	0	0	0	0	0	0	0	0	0	0	0	0	0	0	0	1	1
B0213.10	0.240103	0.333933	0.146272	2.28296	1.1909	V	3955766;3955949;3956275;3956530;3956701;3957179;3957601	3955900;3956221;3956485;3956646;3957006;3957554;3957715	-	0	0	1	0	0	0	1	0	0	1	0	0	0	0	0	0	0.731361	0	0	0	2.13015	0	0	0.875248	0	0	0	0	1	1
B0213.21	0	0	0			V	3956514	3956618	+	0	0	0	0	0	0	0	0	0	0	0	0	0	0	0	0	0	0	0	0	0	0	0	0	0	0	0	0	1	1
B0213.11a	0.520541	0.716582	0.324499	2.20827	1.14292	V	3958239;3958414;3958733;3959436;3959603;3959970;3961108	3958370;3958686;3958943;3959552;3959908;3960345;3961189	-	0	2	0	0	0	1.5	0	1	0	1.5	0.5	0.5	1	1	0	1.6225	0	0	0	1.5037	0	0.840373	0	1.31287	0.539373	0.541283	1.0183	0.693339	0.368567	1
B0213.11b	0.520541	0.716582	0.324499	2.20827	1.14292	V	3958239;3958414;3958733;3959436;3959603;3959970;3961205	3958370;3958686;3958943;3959552;3959915;3960346;3961358	-	0	2	0	0	0	1.5	0	1	0	1.5	0.5	0.5	1	1	0	1.6225	0	0	0	1.5037	0	0.840373	0	1.31287	0.539373	0.541283	1.0183	0.693339	0.368567	1
B0213.22	0	0	0			V	3959420	3959524	+	0	0	0	0	0	0	0	0	0	0	0	0	0	0	0	0	0	0	0	0	0	0	0	0	0	0	0	0	1	1
B0213.20	0	0	0			V	3959774	3959794	+	0	0	0	0	0	0	0	0	0	0	0	0	0	0	0	0	0	0	0	0	0	0	0	0	0	0	0	0	1	1
B0213.12	0	0	0			V	3961760;3961941;3962363;3962623;3962792;3963312;3963734	3961894;3962213;3962573;3962739;3963097;3963687;3963815	-	0	0	0	0	0	0	0	0	0	0	0	0	0	0	0	0	0	0	0	0	0	0	0	0	0	0	0	0	1	1
B0213.23	0	0	0			V	3962607	3962711	+	0	0	0	0	0	0	0	0	0	0	0	0	0	0	0	0	0	0	0	0	0	0	0	0	0	0	0	0	1	1
B0213.14	0.0984492	0.196898	0	65535	65535	V	3964779;3965049;3966582;3966838;3967004;3967728	3965001;3965321;3966792;3966954;3967685;3967871	-	0	0	0	0	0	0	0	0	0	0	1	0	0	1	0	0	0	0	0	0	0	0	0	0	1.07875	0	0	0.693339	0.518942	1
B0213.25	0	0	0			V	3965638	3965703	+	0	0	0	0	0	0	0	0	0	0	0	0	0	0	0	0	0	0	0	0	0	0	0	0	0	0	0	0	1	1
B0213.18	0	0	0			V	3966822	3966927	+	0	0	0	0	0	0	0	0	0	0	0	0	0	0	0	0	0	0	0	0	0	0	0	0	0	0	0	0	1	1
B0213.15b	0.746291	0.811797	0.680786	1.19244	0.253918	V	3968133;3969076;3969339;3969508;3969972;3970403	3968692;3969286;3969455;3969813;3970347;3970514	-	0.5	1.5	0.33	0.67	1	0	0.5	1.67	0.5	1.5	0.5	0.5	0.5	1.67	0.496962	1.21687	0.241349	0.569096	0.87965	0	1.06508	1.40342	0.777122	1.31287	0.539373	0.541283	0.509149	1.15788	1	1
B0213.15a	0.746291	0.811797	0.680786	1.19244	0.253918	V	3968140;3968420;3969076;3969339;3969508;3969972;3970403	3968368;3968692;3969286;3969455;3969813;3970347;3970514	-	0.5	1.5	0.33	0.67	1	0	0.5	1.67	0.5	1.5	0.5	0.5	0.5	1.67	0.496962	1.21687	0.241349	0.569096	0.87965	0	1.06508	1.40342	0.777122	1.31287	0.539373	0.541283	0.509149	1.15788	1	1
B0213.15c	0.138133	0.114176	0.162089	0.704404	-0.505524	V	3968140;3968420	3968368;3968644	-	0	0	0.33	0.67	0	0	0	0.67	0	0	0	0	0	0.67	0	0	0.241349	0.569096	0	0	0	0.56305	0	0	0	0	0	0.464537	1	1
B0213.24	0	0	0			V	3969326	3969427	+	0	0	0	0	0	0	0	0	0	0	0	0	0	0	0	0	0	0	0	0	0	0	0	0	0	0	0	0	1	1
B0213.16	0	0	0			V	3970712;3970955;3971759;3972015;3972482;3972909	3970906;3971227;3971969;3972437;3972857;3973001	-	0	0	0	0	0	0	0	0	0	0	0	0	0	0	0	0	0	0	0	0	0	0	0	0	0	0	0	0	1	1
B0213.19	0	0	0			V	3974385	3974405	-	0	0	0	0	0	0	0	0	0	0	0	0	0	0	0	0	0	0	0	0	0	0	0	0	0	0	0	0	1	1
B0213.8	0	0	0			V	3974661;3974902;3975030;3975390;3975645;3975767;3976125	3974852;3974983;3975108;3975597;3975719;3976079;3976264	+	0	0	0	0	0	0	0	0	0	0	0	0	0	0	0	0	0	0	0	0	0	0	0	0	0	0	0	0	1	1
B0213.7	0	0	0			V	3977264;3977508;3977636;3977767;3978016;3978137;3978759	3977455;3977589;3977714;3977974;3978090;3978449;3978811	+	0	0	0	0	0	0	0	0	0	0	0	0	0	0	0	0	0	0	0	0	0	0	0	0	0	0	0	0	1	1
B0213.17	5.56833	7.46127	3.6754	2.03006	1.02152	V	3978829;3979044	3978997;3979134	-	2	8	3	7	2	4	2	7	7	11	10	8	6	10	1.98785	6.48998	2.19408	5.94578	1.7593	4.00988	4.2603	5.88261	10.8797	9.62773	10.7875	8.66053	6.10978	6.93339	0.0113092	0.223304
B0213.6	76.02	76.7491	75.291	1.01937	0.0276726	V	3980055;3980386	3980268;3980617	+	63	95	85	102	100	83	27	103	56	81	66	69	88	101	62.6172	77.0686	62.1657	86.6386	87.965	83.205	57.5141	86.5584	87.0377	70.8951	71.1973	74.697	89.6102	70.0272	0.757034	1
B0213.5	4.55504	5.77066	3.33943	1.72804	0.789135	V	3981980;3982521	3982472;3982745	+	1	3	4	7	5	3	2	12	1	7	10	6	4	8	0.993924	2.43374	2.92544	5.94578	4.39825	3.00741	4.2603	10.0845	1.55424	6.12673	10.7875	6.4954	4.07319	5.54671	0.0442062	0.502975
B0213.4	7.61461	10.138	5.09126	1.99125	0.993672	V	3984413;3984607	3984537;3984849	+	4	9	4	6	7	4	9	9	7	11	14	10	7	10	3.97569	7.30123	2.92544	5.09639	6.15755	4.00988	19.1714	7.56335	10.8797	9.62773	15.1025	10.8257	7.12808	6.93339	0.0135703	0.250344
B0213.3	0.118342	0.236683	0	65535	65535	V	3987900;3988107	3988024;3988314	+	0	0	0	0	0	0	1	0	0	0	0	0	0	0	0	0	0	0	0	0	2.13015	0	0	0	0	0	0	0	1	1
B0213.2	0.57535	0.642641	0.508059	1.2649	0.339018	V	3989091;3989580	3989502;3989770	+	0	1	0	1	1	1	1	0	0	1	0	1	0	1	0	0.811248	0	0.849398	0.87965	1.00247	2.13015	0	0	0.875248	0	1.08257	0	0.693339	1	1
K09D9.9	0	0	0			V	3992655;3993346;3993590;3993745;3994026	3992855;3993537;3993676;3993969;3994180	-	0	0	0	0	0	0	0	0	0	0	0	0	0	0	0	0	0	0	0	0	0	0	0	0	0	0	0	0	1	1
K09D9.10	0	0	0			V	3994780;3994923;3995166;3995394;3995663;3995888	3994876;3995122;3995338;3995614;3995823;3995938	-	0	0	0	0	0	0	0	0	0	0	0	0	0	0	0	0	0	0	0	0	0	0	0	0	0	0	0	0	1	1
K09D9.11	0.382447	0.40386	0.361034	1.11862	0.161719	V	3997124;3997318;3997507;3998700;3998844;3999119;3999321;3999729;4000183;4000717;4001046;4001396	3997267;3997457;3997822;3998800;3999068;3999233;3999682;4000140;4000303;4000996;4001345;4001465	-	1	1	0	0	0	0	0	2	0	1	1	0	0	0	0.993924	0.811248	0	0	0	0	0	1.68075	0	0.875248	1.07875	0	0	0	1	1
K09D9.12.1	0.150269	0.146277	0.154261	0.948246	-0.076667	V	4002117;4002755;4002961;4003194;4003375;4003552;4003776;4003989	4002667;4002915;4003130;4003322;4003464;4003725;4003940;4004310	-	0	0.5	0.5	0	0	0	0	0	0.5	0	0.5	0	0	0	0	0.405624	0.36568	0	0	0	0	0	0.777122	0	0.539373	0	0	0	1	1
K09D9.12.2	0.150269	0.146277	0.154261	0.948246	-0.076667	V	4002117;4002755;4002961;4003194;4003375;4003552;4003776;4003989	4002667;4002915;4003130;4003322;4003464;4003725;4003938;4004310	-	0	0.5	0.5	0	0	0	0	0	0.5	0	0.5	0	0	0	0	0.405624	0.36568	0	0	0	0	0	0.777122	0	0.539373	0	0	0	1	1
K09D9.8	0.275985	0.405699	0.146272	2.77359	1.47175	V	4005567;4006521;4006919;4007207;4007333	4005736;4006860;4007152;4007285;4007517	+	0	0	1	0	0	0	0	0	1	0	1	0	1	0	0	0	0.731361	0	0	0	0	0	1.55424	0	1.07875	0	1.0183	0	1	1
K09D9.7	0	0	0			V	4008227;4008691;4009081;4009502;4009634	4008396;4009030;4009314;4009580;4009818	+	0	0	0	0	0	0	0	0	0	0	0	0	0	0	0	0	0	0	0	0	0	0	0	0	0	0	0	0	1	1
K09D9.6	0	0	0			V	4010470;4010687;4011212;4011663;4011791	4010639;4011026;4011445;4011741;4011966	+	0	0	0	0	0	0	0	0	0	0	0	0	0	0	0	0	0	0	0	0	0	0	0	0	0	0	0	0	1	1
K09D9.5	0.133279	0.120285	0.146272	0.822337	-0.282198	V	4013021;4013294;4014169	4013291;4013513;4014628	+	0	0	1	0	0	0	0	0	0	0	0	1	0	0	0	0	0.731361	0	0	0	0	0	0	0	0	1.08257	0	0	1	1
K09D9.4	0	0	0			V	4015587;4015823;4016212;4016763	4015756;4016165;4016445;4016938	+	0	0	0	0	0	0	0	0	0	0	0	0	0	0	0	0	0	0	0	0	0	0	0	0	0	0	0	0	1	1
K09D9.13	0	0	0			V	4017080;4017196;4018120;4018562;4018834	4017147;4017405;4018519;4018776;4019026	+	0	0	0	0	0	0	0	0	0	0	0	0	0	0	0	0	0	0	0	0	0	0	0	0	0	0	0	0	1	1
K09D9.3	0	0	0			V	4019488;4019701;4020054;4020422	4019649;4019984;4020363;4020601	+	0	0	0	0	0	0	0	0	0	0	0	0	0	0	0	0	0	0	0	0	0	0	0	0	0	0	0	0	1	1
K09D9.2	4.63797	5.09581	4.18013	1.21906	0.285764	V	4022619;4022873;4023063;4023238;4023592;4023762;4024295	4022828;4023017;4023195;4023540;4023702;4024248;4024473	+	7	10	2	1	4	2	2	2	1	7	6	7	5	16	6.95746	8.11248	1.46272	0.849398	3.5186	2.00494	4.2603	1.68075	1.55424	6.12673	6.47248	7.57796	5.09149	11.0934	0.290047	1
K09D9.1	1.06017	1.47968	0.640651	2.30966	1.20768	V	4025091;4025173;4025569;4026081;4026169	4025126;4025504;4026031;4026114;4026204	+	0	2	1	1	0	0	1	1	3	2	2	1	0	1	0	1.6225	0.731361	0.849398	0	0	2.13015	0.840373	4.66273	1.7505	2.15749	1.08257	0	0.693339	0.468527	1
C49G7.8	1.34995	1.69059	1.00932	1.67499	0.744149	V	4031627;4031855;4032044;4032219;4032567;4032724;4033262	4031806;4031999;4032176;4032521;4032677;4033210;4033387	+	1	2	1	2	0	0	0	4	0	5	4	1	0	3	0.993924	1.6225	0.731361	1.6988	0	0	0	3.36149	0	4.37624	4.31499	1.08257	0	2.08002	0.252085	1
C49G7.7	0.380482	0.415154	0.345809	1.20053	0.26367	V	4034476;4034546;4034966;4035358;4035861;4036073;4036217;4036817;4036975;4037486;4037652;4037843;4037955	4034509;4034581;4035309;4035805;4035943;4036171;4036445;4036926;4037182;4037601;4037746;4037904;4038054	+	0	0	0	1	1	1	0	1	0	1	0	0	1	0	0	0	0	0.849398	0.87965	1.00247	0	0.840373	0	0.875248	0	0	1.0183	0	1	1
C49G7.12	0.31911	0.313721	0.324499	0.966785	-0.0487325	V	4038821;4038935;4039286;4039767	4038853;4039236;4039718;4039934	+	0	2	0	0	0	0	1	0	0	0	0	0	0	1	0	1.6225	0	0	0	0	2.13015	0	0	0	0	0	0	0.693339	0.670687	1
C49G7.10	0.266365	0.333945	0.198785	1.67993	0.748403	V	4040409;4040584;4041096;4041969	4040531;4041028;4041427;4042004	-	1	0	0	0	0	0	0	1	0	0	0	2	0	0	0.993924	0	0	0	0	0	0	0.840373	0	0	0	2.16513	0	0	0.672134	1
C49G7.6	0.0556928	0.111386	0	65535	65535	V	4041285	4041544	+	0	0	0	0	0	1	0	0	0	0	0	0	0	0	0	0	0	0	0	1.00247	0	0	0	0	0	0	0	0	1	1
C49G7.5	0.241498	0.482996	0	65535	65535	V	4042404;4042593;4042968;4043453	4042426;4042921;4043406;4043600	+	0	0	0	0	0	1	0	0	0	1	0	1	0	2	0	0	0	0	0	1.00247	0	0	0	0.875248	0	1.08257	0	1.38668	0.107958	0.816427
C49G7.4.1	0.0150356	0.0300713	0	65535	65535	V	4043916;4044104;4044412;4044995	4044051;4044365;4044949;4045001	+	0	0	0	0	0	0	0	0	0	0	0	0.25	0	0	0	0	0	0	0	0	0	0	0	0	0	0.270641	0	0	1	1
C49G7.4.2	0.0150356	0.0300713	0	65535	65535	V	4043916;4044104;4044412	4044051;4044365;4044951	+	0	0	0	0	0	0	0	0	0	0	0	0.25	0	0	0	0	0	0	0	0	0	0	0	0	0	0.270641	0	0	1	1
C49G7.3	0.0685901	0.13718	0	65535	65535	V	4046405;4046592;4046901	4046540;4046853;4047436	+	0	0	0	0	0	0	0	0	0	0	0	0.5	0	1	0	0	0	0	0	0	0	0	0	0	0	0.541283	0	0.693339	0.518264	1
C49G7.2	0	0	0			V	4047841;4048208;4048833;4049179	4048159;4048401;4049136;4049354	+	0	0	0	0	0	0	0	0	0	0	0	0	0	0	0	0	0	0	0	0	0	0	0	0	0	0	0	0	1	1
C49G7.11	0.685917	0.565179	0.806654	0.700647	-0.513241	V	4054181;4054450;4054978	4054348;4054720;4055109	-	0	1	2	0	2	1	1	0	0	1	1	0	0	0	0	0.811248	1.46272	0	1.7593	1.00247	2.13015	0	0	0.875248	1.07875	0	0	0	0.530639	1
C49G7.1	0	0	0			V	4056165;4056362;4056547;4057468;4057628;4057896;4058072;4058490;4058691;4058971	4056311;4056501;4056862;4057568;4057852;4058010;4058442;4058583;4058921;4059066	-	0	0	0	0	0	0	0	0	0	0	0	0	0	0	0	0	0	0	0	0	0	0	0	0	0	0	0	0	1	1
D1065.3	0.0385188	0.0770376	0	65535	65535	V	4059832;4062009	4061480;4062093	-	0	0	0	0	0	0	0	0	0	0	0	0	0	1	0	0	0	0	0	0	0	0	0	0	0	0	0	0.693339	1	1
D1065.2	0	0	0			V	4062497;4063132;4063362;4068181;4068301	4062803;4063316;4063517;4068258;4068573	+	0	0	0	0	0	0	0	0	0	0	0	0	0	0	0	0	0	0	0	0	0	0	0	0	0	0	0	0	1	1
D1065.4b	0	0	0			V	4069424;4069646;4070983;4071215	4069593;4069952;4071167;4071542	-	0	0	0	0	0	0	0	0	0	0	0	0	0	0	0	0	0	0	0	0	0	0	0	0	0	0	0	0	1	1
D1065.4a	0	0	0			V	4069455;4069646;4069852;4070983;4071215	4069593;4069796;4069952;4071167;4071542	-	0	0	0	0	0	0	0	0	0	0	0	0	0	0	0	0	0	0	0	0	0	0	0	0	0	0	0	0	1	1
D1065.1	0.380748	0.421737	0.339759	1.24128	0.311833	V	4073755;4074110;4074274;4074640;4074834;4074941;4075445;4076646;4077337	4073779;4074230;4074593;4074788;4074890;4075009;4076148;4076746;4077548	+	0	0	0	2	0	0	0	1	0	1	0	0	0	3	0	0	0	1.6988	0	0	0	0.840373	0	0.875248	0	0	0	2.08002	0.73468	1
D1065.5	0.368148	0.420144	0.316152	1.32893	0.410266	V	4078061;4078570;4079492	4078525;4078754;4079813	-	0	0	1	1	0	0	0	1	1	0	0	0	0	2	0	0	0.731361	0.849398	0	0	0	0.840373	1.55424	0	0	0	0	1.38668	1	1
F38H12.6	0	0	0			V	4080247	4080267	+	0	0	0	0	0	0	0	0	0	0	0	0	0	0	0	0	0	0	0	0	0	0	0	0	0	0	0	0	1	1
F38H12.5	0.0993924	0	0.198785	0	65535	V	4081228;4081514;4081663;4082591;4082828;4082958	4081464;4081615;4081869;4082748;4082907;4083052	-	1	0	0	0	0	0	0	0	0	0	0	0	0	0	0.993924	0	0	0	0	0	0	0	0	0	0	0	0	0	0.404438	1
F38H12.3	12.8205	11.4854	14.1556	0.811372	-0.301565	V	4095055;4095363;4097629;4097884;4099443;4100062	4095292;4095428;4097760;4098310;4099555;4100541	+	17	18	17	14	17	15	4	13	8	11	7	10	15	19	16.8967	14.6025	12.4331	11.8916	14.954	15.037	8.5206	10.9248	12.434	9.62773	7.55123	10.8257	15.2745	13.1734	0.309961	1
F38H12.2	0.0486249	0.0972498	0	65535	65535	V	4101867;4102332;4102940;4103088;4103728	4102055;4102700;4103041;4103257;4103893	+	0	0	0	0	0	0	0	0	0	1	0	0	0	0	0	0	0	0	0	0	0	0	0	0.875248	0	0	0	0	1	1
F38H12.1	0.0599304	0.119861	0	65535	65535	V	4104598;4105031;4105649;4105795;4106079	4104786;4105399;4105750;4105964;4106244	+	0	0	0	0	0	0	0	0	0	0	1	0	0	0	0	0	0	0	0	0	0	0	0	0	1.07875	0	0	0	1	1
T05B4.5	0	0	0			V	4106373;4106468;4106655;4107406;4108047	4106420;4106609;4106878;4108003;4108138	-	0	0	0	0	0	0	0	0	0	0	0	0	0	0	0	0	0	0	0	0	0	0	0	0	0	0	0	0	1	1
T05B4.14	0	0	0			V	4108668;4108925;4109603;4109739	4108857;4109090;4109688;4109970	-	0	0	0	0	0	0	0	0	0	0	0	0	0	0	0	0	0	0	0	0	0	0	0	0	0	0	0	0	1	1
T05B4.7	0	0	0			V	4110596;4110862;4111882;4112525	4110812;4111085;4112479;4112616	-	0	0	0	0	0	0	0	0	0	0	0	0	0	0	0	0	0	0	0	0	0	0	0	0	0	0	0	0	1	1
T05B4.6	0	0	0			V	4113335;4113444;4113629;4113994;4114636	4113397;4113585;4113852;4114591;4114727	-	0	0	0	0	0	0	0	0	0	0	0	0	0	0	0	0	0	0	0	0	0	0	0	0	0	0	0	0	1	1
T05B4.8	4.44646	5.37594	3.51698	1.52857	0.612181	V	4115192;4115636;4116048	4115583;4115894;4116149	-	4	4	6	6	1	3	2	6	4	9	2	4	5	15	3.97569	3.24499	4.38817	5.09639	0.87965	3.00741	4.2603	5.04224	6.21698	7.87723	2.15749	4.33026	5.09149	10.4001	0.107999	0.816478
T05B4.19	0	0	0			V	4115228	4115284	+	0	0	0	0	0	0	0	0	0	0	0	0	0	0	0	0	0	0	0	0	0	0	0	0	0	0	0	0	1	1
T05B4.18	0	0	0			V	4116684	4116741	+	0	0	0	0	0	0	0	0	0	0	0	0	0	0	0	0	0	0	0	0	0	0	0	0	0	0	0	0	1	1
T05B4.9	1.18415	1.32246	1.04585	1.26448	0.338547	V	4117585;4118025;4118331	4117976;4118283;4118432	-	2	1	1	2	0	0	1	1	2	1	3	0	1	1	1.98785	0.811248	0.731361	1.6988	0	0	2.13015	0.840373	3.10849	0.875248	3.23624	0	1.0183	0.693339	1	1
T05B4.10	0.404479	0.476829	0.332129	1.43567	0.521729	V	4119890;4120325;4120628	4120281;4120583;4120729	-	0	1	0	1	0	0	1	0	0	0	1	1	0	0	0	0.811248	0	0.849398	0	0	2.13015	0	0	0	1.07875	1.08257	0	0	1	1
T05B4.11	46.0105	57.4147	34.6062	1.65908	0.730388	V	4121486;4122051;4122368	4121996;4122309;4122517	-	33	61	32	42	36	23	24	71	30	83	77	55	31	129	32.7995	49.4861	23.4036	35.6747	31.6674	23.0568	51.1236	59.6665	46.6273	72.6456	83.0635	59.5411	31.5672	89.4407	4.33847e-08	1.12014e-05
T05B4.12	0.57348	1.00069	0.146272	6.84127	2.77426	V	4123329;4123773;4124773	4123717;4124028;4124862	-	0	0	1	0	0	1	0	1	2	1	1	1	1	0	0	0	0.731361	0	0	1.00247	0	0.840373	3.10849	0.875248	1.07875	1.08257	1.0183	0	0.116716	0.848376
T05B4.17	0.274729	0.188423	0.361034	0.521898	-0.938159	V	4123780	4124153	+	1	1	0	0	0	1	0	0	0	0	0	0	0	1	0.993924	0.811248	0	0	0	1.00247	0	0	0	0	0	0	0	0.693339	0.67193	1
T05B4.13	0.701484	0.592144	0.810823	0.7303	-0.453439	V	4126319;4127127	4126716;4127535	-	2	1.5	0	1	0	0.5	0	1.5	0.5	0	1	0	1	1	1.98785	1.21687	0	0.849398	0	0.501235	0	1.26056	0.777122	0	1.07875	0	1.0183	0.693339	0.782912	1
T05B4.16	0	0	0			V	4127284	4127432	+	0	0	0	0	0	0	0	0	0	0	0	0	0	0	0	0	0	0	0	0	0	0	0	0	0	0	0	0	1	1
T05B4.4	1.66747	1.92993	1.40501	1.3736	0.457965	V	4127868;4128299;4129205	4127960;4128548;4129602	+	1	3.5	2	1	1	1.5	0	2.5	1.5	3	2	2	1	5	0.993924	2.83937	1.46272	0.849398	0.87965	1.5037	0	2.10093	2.33137	2.62574	2.15749	2.16513	1.0183	3.46669	0.491275	1
T05B4.15	0.0466874	0.0933747	0	65535	65535	V	4128356	4128505	-	0	0	0	0	0	0	0	1	0	0	0	0	0	0	0	0	0	0	0	0	0	0.840373	0	0	0	0	0	0	1	1
T05B4.3	16.1792	23.9548	8.40368	2.85051	1.51122	V	4129906;4130087;4130403	4130027;4130348;4130908	+	8	14	6	5	16	14	11	22	11	47	32	28	8	41	7.95139	11.3575	4.38817	4.24699	14.0744	14.0346	23.4317	18.4882	17.0967	41.1366	34.5199	30.3118	8.14638	28.4269	9.68759e-11	5.49286e-08
T05B4.2	103.024	107.258	98.7897	1.08572	0.118659	V	4131925;4132689;4133204;4133358;4133513;4133869;4134035;4134618	4132019;4132846;4133310;4133462;4133814;4133984;4134189;4134945	+	105	115	169	107	93	119	42	146	69	126	78	121.5	114	122	104.362	93.2935	123.6	90.8855	81.8074	119.294	89.4663	122.694	107.243	110.281	84.1422	131.532	116.086	84.5873	0.352034	1
T05B4.1	4.44187	5.14824	3.73549	1.3782	0.46278	V	4135028;4135120;4135267;4136266;4136472;4136577;4136692;4137557;4137803;4137947;4138705	4135043;4135215;4135358;4136420;4136520;4136642;4136814;4137757;4137896;4138073;4138825	+	5	3	6	5	3	4	3	5	2	8	4	6.5	6	6	4.96962	2.43374	4.38817	4.24699	2.63895	4.00988	6.39045	4.20186	3.10849	7.00198	4.31499	7.03668	6.10978	4.16003	0.319063	1
Y45G5AL.2	0.651292	0.808206	0.494379	1.63479	0.709107	V	4139008;4139597;4139889;4140161;4140327;4140623;4140737;4141452;4142095;4143024	4139121;4139692;4140019;4140270;4140372;4140688;4140859;4141746;4142239;4143120	+	0	2	0	1	0	1	0	1	1	0	0	2	1	1	0	1.6225	0	0.849398	0	1.00247	0	0.840373	1.55424	0	0	2.16513	1.0183	0.693339	0.76758	1
Y45G5AL.1a	80.4157	81.7975	79.0339	1.03497	0.0495847	V	4144505;4144767;4145838;4146020;4147178	4144718;4144929;4145970;4146258;4147574	+	67.5	104.5	98.5	81.5	116	82	27.5	98.5	59.5	91.5	80	71.5	92.5	118.5	67.0898	84.7754	72.0391	69.2259	102.039	82.2025	58.5791	82.7767	92.4775	80.0852	86.2997	77.4035	94.1925	82.1606	0.59478	1
Y45G5AL.1b	80.4157	81.7975	79.0339	1.03497	0.0495847	V	4144506;4144761;4145838;4146020;4147178	4144718;4144929;4145970;4146258;4147574	+	67.5	104.5	98.5	81.5	116	82	27.5	98.5	59.5	91.5	80	71.5	92.5	118.5	67.0898	84.7754	72.0391	69.2259	102.039	82.2025	58.5791	82.7767	92.4775	80.0852	86.2997	77.4035	94.1925	82.1606	0.59478	1
Y45G5AM.6	64.6276	71.8559	57.3994	1.25186	0.324072	V	4147548;4148366;4149255;4149413;4150074;4150721;4150906;4152103	4147882;4148484;4149364;4149541;4150317;4150801;4150984;4152271	-	54	78	80	64	65	78	48	69	54	92	54	56	73	73	53.6719	63.2773	58.5089	54.3614	57.1772	78.1927	102.247	57.9857	83.9292	80.5228	58.2523	60.6237	74.3357	50.6137	0.0554689	0.571121
Y45G5AM.11	0.0385188	0.0770376	0	65535	65535	V	4157558	4157631	+	0	0	0	0	0	0	0	0	0	0	0	0	0	1	0	0	0	0	0	0	0	0	0	0	0	0	0	0.693339	1	1
Y45G5AM.5	69.5876	66.6035	72.5717	0.917761	-0.12381	V	4160386	4160889	+	57	108	82	107	77	86	36	82	36	57	53	70	70	83	56.6536	87.6148	59.9716	90.8855	67.733	86.2124	76.6854	68.9106	55.9528	49.8891	57.1736	75.7796	71.2808	57.5471	0.235441	1
Y45G5AM.10	0.111655	0.0770376	0.146272	0.526673	-0.92502	V	4161612	4161725	+	0	0	1	0	0	0	0	0	0	0	0	0	0	1	0	0	0.731361	0	0	0	0	0	0	0	0	0	0	0.693339	1	1
Y45G5AM.4	0.0556928	0.111386	0	65535	65535	V	4163222	4163611	+	0	0	0	0	0	1	0	0	0	0	0	0	0	0	0	0	0	0	0	1.00247	0	0	0	0	0	0	0	0	1	1
Y45G5AM.3	12.5121	11.8191	13.2051	0.895041	-0.159975	V	4164844;4165826;4166575	4165191;4166526;4166758	+	14	16	18	14	16	16	9	9	7	15	7	9	11	16	13.9149	12.98	13.1645	11.8916	14.0744	16.0395	19.1714	7.56335	10.8797	13.1287	7.55123	9.74309	11.2013	11.0934	0.396937	1
Y45G5AM.7	304.516	266.781	342.252	0.779486	-0.359404	V	4166760;4167707;4168809;4168961;4169605;4169722	4167019;4168052;4168907;4169561;4169664;4169835	-	359	411	480.5	430	346	274	133	324	148	265	240	250	289	411	356.819	333.423	351.419	365.241	304.359	274.677	283.31	272.281	230.028	231.941	258.899	270.641	294.288	284.962	0.000145575	0.00914135
Y45G5AM.8	49.9021	45.0473	54.7569	0.822677	-0.281602	V	4169898;4170288;4171530;4171689;4172412;4172806;4173956;4174882;4175095;4175316;4175564	4170238;4170391;4171640;4171793;4172752;4172985;4174232;4175042;4175261;4175518;4175625	-	54	74	83.5	71	44	43	27	52	27	44	45	46	42	57	53.6719	60.0323	61.0686	60.3072	38.7046	43.1062	57.5141	43.6994	41.9646	38.5109	48.5436	49.798	42.7685	39.5203	0.0169264	0.288645
Y45G5AM.2	95.8821	90.744	101.02	0.898276	-0.154769	V	4175887;4176059;4176251;4176413;4176662;4177978;4178169;4178974;4179159;4179725;4180139;4180330;4180745;4180970	4176008;4176202;4176351;4176622;4177192;4178121;4178281;4179112;4179657;4180089;4180278;4180691;4180917;4181354	+	95	116	129	127	130	99	39	102	66	78	87	89	93	134	94.4227	94.1048	94.3456	107.873	114.354	99.2445	83.0759	85.718	102.58	68.2693	93.8509	96.3484	94.7017	92.9074	0.144834	0.955439
Y45G5AM.9a	83.5246	83.0973	83.952	0.989819	-0.014764	V	4181332;4182289;4183429;4184500;4190016;4191284	4181764;4182424;4183678;4185075;4190147;4191515	-	78	92.5	112.83	103.5	110	100.83	35.5	89.17	58.33	87.5	75.33	72	85.83	118.83	77.526	75.0404	82.5195	87.9127	96.7615	101.079	75.6204	74.936	90.659	76.5842	81.262	77.9447	87.4005	82.3894	0.883042	1
Y45G5AM.9c	61.9035	61.2932	62.5138	0.980474	-0.0284488	V	4181332;4182289;4183429;4184500	4181764;4182424;4183678;4185076	-	57.5	65	89.83	80.5	78	76.83	32	61.17	40.83	60	56.33	53.5	61.83	82.83	57.1506	52.7311	65.6982	68.3765	68.6127	77.0198	68.1648	51.4056	63.4598	52.5149	60.7658	57.9173	62.9613	57.4293	0.663039	1
Y45G5AM.9b	62.2102	62.7753	61.6452	1.01833	0.026208	V	4183340;4184500;4190016;4191284	4183678;4185075;4190147;4191515	-	53.5	71.5	81.33	76	83	76.33	23.5	68.67	48.83	65.5	56.33	53.5	66.33	88.33	53.1749	58.0042	59.4816	64.5542	73.0109	76.5185	50.0585	57.7084	75.8937	57.3287	60.7658	57.9173	67.5437	61.2426	0.859412	1
Y45G5AM.1a.2	12.5181	13.7455	11.2908	1.2174	0.283808	V	4187185;4187607;4188008;4188402;4188609;4188783;4189702	4187392;4187809;4188346;4188532;4188730;4188897;4190006	+	9.75	12.75	17	14	13.75	13	5.75	12	9	16	19.25	12	12.5	20	9.69075	10.3434	12.4331	11.8916	12.0952	13.0321	12.2484	10.0845	13.9882	14.004	20.7659	12.9908	12.7287	13.8668	0.311752	1
Y45G5AM.1b.2	12.5181	13.7455	11.2908	1.2174	0.283808	V	4187185;4187607;4188008;4188402;4188614;4189702	4187392;4187809;4188346;4188532;4188897;4189883	+	9.75	12.75	17	14	13.75	13	5.75	12	9	16	19.25	12	12.5	20	9.69075	10.3434	12.4331	11.8916	12.0952	13.0321	12.2484	10.0845	13.9882	14.004	20.7659	12.9908	12.7287	13.8668	0.311752	1
Y45G5AM.1a.1	12.3981	13.5785	11.2177	1.21046	0.275551	V	4187203;4187607;4188008;4188402;4188609;4188783;4189702	4187392;4187809;4188346;4188532;4188730;4188897;4190006	+	9.75	12.75	16.5	14	13.75	13	5.25	12	9	15.5	19.25	12	12.5	20	9.69075	10.3434	12.0675	11.8916	12.0952	13.0321	11.1833	10.0845	13.9882	13.5663	20.7659	12.9908	12.7287	13.8668	0.31116	1
Y45G5AM.1b.1	12.3981	13.5785	11.2177	1.21046	0.275551	V	4187203;4187607;4188008;4188402;4188614;4189702	4187392;4187809;4188346;4188532;4188897;4189883	+	9.75	12.75	16.5	14	13.75	13	5.25	12	9	15.5	19.25	12	12.5	20	9.69075	10.3434	12.0675	11.8916	12.0952	13.0321	11.1833	10.0845	13.9882	13.5663	20.7659	12.9908	12.7287	13.8668	0.31116	1
H43I07.3	178.094	173.403	182.786	0.948668	-0.0760241	V	4195616;4195761;4196011;4197021;4197242;4198225;4199060	4195710;4195944;4196203;4197192;4197395;4198413;4199390	+	202	208	293	195	187	167	105	221	112	183	143	167	155	226	200.773	168.74	214.289	165.633	164.494	167.412	223.666	185.722	174.075	160.17	154.261	180.789	157.836	156.695	0.230476	1
H43I07.2	205.401	190.737	220.065	0.866732	-0.206342	V	4199485;4200294;4202017;4202173;4203444	4199574;4200973;4202120;4202289;4203698	+	223	259	318	272	233	211	89	233	96	209	184	152	213	299.5	221.645	210.113	232.573	231.036	204.958	211.521	189.583	195.807	149.207	182.927	198.489	164.55	216.897	207.655	0.0348714	0.439685
H43I07.1	68.5197	69.7358	67.3035	1.03614	0.0512188	V	4204721;4205472;4206491;4208164	4204895;4205710;4206743;4208366	+	83	66	91	80	75	70	35	83	61	72	47	60	66	104.5	82.4957	53.5424	66.5538	67.9518	65.9737	70.1729	74.5553	69.7509	94.8089	63.0178	50.7011	64.954	67.2076	72.4539	0.755992	1
E03D2.2a	2.49198	3.24376	1.7402	1.86401	0.898409	V	4219643;4220366;4220475;4220678;4221839	4219721;4220426;4220627;4220737;4222184	+	2	4	3	1.5	0	1.5	2.5	2.5	1.5	5	3.5	2.5	1.5	8	1.98785	3.24499	2.19408	1.2741	0	1.5037	5.32538	2.10093	2.33137	4.37624	3.77561	2.70641	1.52745	5.54671	0.14541	0.957274
E03D2.2b	2.44529	3.15038	1.7402	1.81035	0.85627	V	4219643;4220366;4220475;4220678;4221881	4219721;4220426;4220627;4220737;4222129	+	2	4	3	1.5	0	1.5	2.5	1.5	1.5	5	3.5	2.5	1.5	8	1.98785	3.24499	2.19408	1.2741	0	1.5037	5.32538	1.26056	2.33137	4.37624	3.77561	2.70641	1.52745	5.54671	0.183561	1
E03D2.5	0	0	0			V	4227804	4227824	-	0	0	0	0	0	0	0	0	0	0	0	0	0	0	0	0	0	0	0	0	0	0	0	0	0	0	0	0	1	1
E03D2.6	0	0	0			V	4227932	4227952	-	0	0	0	0	0	0	0	0	0	0	0	0	0	0	0	0	0	0	0	0	0	0	0	0	0	0	0	0	1	1
E03D2.7	0	0	0			V	4236289	4236309	+	0	0	0	0	0	0	0	0	0	0	0	0	0	0	0	0	0	0	0	0	0	0	0	0	0	0	0	0	1	1
E03D2.1	4.46822	5.16906	3.76737	1.37206	0.456344	V	4236418;4236670;4237457;4237607;4238097	4236487;4236803;4237549;4238053;4238102	+	3	6	2	5	6	4	2	2	0	12	8	5	5	10	2.98177	4.86749	1.46272	4.24699	5.2779	4.00988	4.2603	1.68075	0	10.503	8.62997	5.41283	5.09149	6.93339	0.195651	1
E03D2.3	0	0	0			V	4239150;4239824;4240065	4239626;4240014;4240392	-	0	0	0	0	0	0	0	0	0	0	0	0	0	0	0	0	0	0	0	0	0	0	0	0	0	0	0	0	1	1
E03D2.4	0.136818	0.111386	0.16225	0.686507	-0.542653	V	4240952;4241695;4241907;4242379	4241284;4241841;4242329;4242531	-	0	1	0	0	0	1	0	0	0	0	0	0	0	0	0	0.811248	0	0	0	1.00247	0	0	0	0	0	0	0	0	1	1
ZC142.3	0	0	0			V	4245568	4245588	+	0	0	0	0	0	0	0	0	0	0	0	0	0	0	0	0	0	0	0	0	0	0	0	0	0	0	0	0	1	1
ZC142.1	0.773028	0.721844	0.824211	0.875801	-0.191325	V	4247969;4248637;4248839;4249998	4248322;4248783;4249261;4250147	-	0	1	1	2	1	2	0	1	1	0	1	0	1	0	0	0.811248	0.731361	1.6988	0.87965	2.00494	0	0.840373	1.55424	0	1.07875	0	1.0183	0	0.781045	1
ZC142.2	0	0	0			V	4253502;4254916;4255108;4256485	4253855;4255062;4255530;4256574	-	0	0	0	0	0	0	0	0	0	0	0	0	0	0	0	0	0	0	0	0	0	0	0	0	0	0	0	0	1	1
F47D2.3	0	0	0			V	4257957;4258838;4259030;4260047	4258301;4258984;4259452;4260190	-	0	0	0	0	0	0	0	0	0	0	0	0	0	0	0	0	0	0	0	0	0	0	0	0	0	0	0	0	1	1
F47D2.4	0.0466874	0.0933747	0	65535	65535	V	4261485;4262622;4263946;4264561	4261769;4263188;4264036;4264616	-	0	0	0	0	0	0	0	1	0	0	0	0	0	0	0	0	0	0	0	0	0	0.840373	0	0	0	0	0	0	1	1
F47D2.5	0.105903	0.211806	0	65535	65535	V	4266375;4267067;4267680;4268258	4266644;4267633;4267770;4268313	-	0	0	0	0	0	0	0	0	0	0	0	0.5	1	0.5	0	0	0	0	0	0	0	0	0	0	0	0.541283	1.0183	0.346669	0.520795	1
F47D2.6	0	0	0			V	4269486;4270071;4270684;4271303	4269755;4270637;4270774;4271358	-	0	0	0	0	0	0	0	0	0	0	0	0	0	0	0	0	0	0	0	0	0	0	0	0	0	0	0	0	1	1
F47D2.2	0.147825	0.0737422	0.221908	0.33231	-1.5894	V	4272033;4272972	4272508;4273329	+	0	0	0.17	0	1.12	0	0.14	0	0	0.12	0	0	0.14	0.17	0	0	0.124331	0	0.985208	0	0.298221	0	0	0.10503	0	0	0.142562	0.117868	1	1
F47D2.7	0.372003	0.336864	0.407142	0.827387	-0.273366	V	4276034;4276216;4276398;4276599;4278515	4276167;4276345;4276541;4277024;4278691	-	0	0	1	0.5	1	0	0.5	0	0	0	1	0.5	0	0.5	0	0	0.731361	0.424699	0.87965	0	1.06508	0	0	0	1.07875	0.541283	0	0.346669	0.71234	1
F47D2.8	0.105903	0.211806	0	65535	65535	V	4279848;4280540;4281153;4283585	4280117;4281106;4281243;4283598	-	0	0	0	0	0	0	0	0	0	0	0	0.5	1	0.5	0	0	0	0	0	0	0	0	0	0	0	0.541283	1.0183	0.346669	0.520795	1
F47D2.1	0.879857	1.02044	0.739271	1.38034	0.46502	V	4285037;4286213;4286696;4286892;4287070	4285239;4286638;4286833;4287021;4287203	+	0	1	1	1.5	1	1	1	1	1	2	0	0.5	1	0.5	0	0.811248	0.731361	1.2741	0.87965	1.00247	2.13015	0.840373	1.55424	1.7505	0	0.541283	1.0183	0.346669	1	1
F47D2.9	0	0	0			V	4288412;4288963;4289866	4288924;4289153;4290193	-	0	0	0	0	0	0	0	0	0	0	0	0	0	0	0	0	0	0	0	0	0	0	0	0	0	0	0	0	1	1
F47D2.10a	0	0	0			V	4291836;4292393;4293183;4293353	4292345;4292580;4293293;4293485	-	0	0	0	0	0	0	0	0	0	0	0	0	0	0	0	0	0	0	0	0	0	0	0	0	0	0	0	0	1	1
F47D2.10b	0	0	0			V	4291836;4292393;4293183	4292345;4292580;4293525	-	0	0	0	0	0	0	0	0	0	0	0	0	0	0	0	0	0	0	0	0	0	0	0	0	0	0	0	0	1	1
F47D2.11	0	0	0			V	4294156;4294330;4294436	4294281;4294383;4294840	-	0	0	0	0	0	0	0	0	0	0	0	0	0	0	0	0	0	0	0	0	0	0	0	0	0	0	0	0	1	1
ZC132.3	2.35812	2.2659	2.45033	0.924735	-0.112889	V	4296721;4296946;4297448;4297895;4298679;4298770;4299176;4299626	4296898;4297140;4297846;4298080;4298723;4298964;4299574;4299841	-	4	5	1	1	3	3	0	4	1	2	1	1	5	5	3.97569	4.05624	0.731361	0.849398	2.63895	3.00741	0	3.36149	1.55424	1.7505	1.07875	1.08257	5.09149	3.46669	1	1
ZC132.4	66.4761	65.7158	67.2364	0.977385	-0.0330011	V	4301293;4302329;4303099	4302159;4302661;4304394	-	66	61.5	121	79	74	70	34	74	48	68	46.5	72	65	84	65.599	49.8917	88.4947	67.1024	65.0941	70.1729	72.4251	62.1876	74.6037	59.5168	50.1617	77.9447	66.1893	58.2405	0.55879	1
ZC132.10	0.326922	0.477915	0.17593	2.71651	1.44175	V	4310609	4310687	-	0	0	0	0	1	2	0	1	0	0.5	0	0	1	0	0	0	0	0	0.87965	2.00494	0	0.840373	0	0.437624	0	0	1.0183	0	0.452094	1
ZC132.t1	2.52435	2.72756	2.32114	1.1751	0.23278	V	4310610	4310680	+	1	2	3	8	0	3	1	5	1	5	3	4	1	1	0.993924	1.6225	2.19408	6.79518	0	3.00741	2.13015	4.20186	1.55424	4.37624	3.23624	4.33026	1.0183	0.693339	0.765617	1
ZC132.2	0.124866	0.249731	0	65535	65535	V	4311486	4311797	+	0	0	0	0	0	0	0	0	1	0	0	0	0	1	0	0	0	0	0	0	0	0	1.55424	0	0	0	0	0.693339	0.522402	1
ZC132.7	0.119823	0.0933747	0.146272	0.638363	-0.647551	V	4311993;4313944;4314830	4312505;4314134;4315157	-	0	0	1	0	0	0	0	1	0	0	0	0	0	0	0	0	0.731361	0	0	0	0	0.840373	0	0	0	0	0	0	1	1
ZC132.8	0	0	0			V	4315725;4315884;4315990	4315832;4315937;4316328	-	0	0	0	0	0	0	0	0	0	0	0	0	0	0	0	0	0	0	0	0	0	0	0	0	0	0	0	0	1	1
ZC132.9	0.146277	0.292554	0	65535	65535	V	4317920;4318092;4318192;4319457;4319615	4318045;4318145;4318618;4319563;4320001	-	0	0	0	0	0	0	0	0	1	0	1	0	0	0	0	0	0	0	0	0	0	0	1.55424	0	1.07875	0	0	0	0.535893	1
R02D1.2	1.64534	2.00839	1.28229	1.56626	0.647322	V	4320460;4320669;4321530;4321987	4320617;4321013;4321940;4322076	-	1	2	1	0.5	3	0.5	0	2	3.5	1	4	2	1	3	0.993924	1.6225	0.731361	0.424699	2.63895	0.501235	0	1.68075	5.43985	0.875248	4.31499	2.16513	1.0183	2.08002	0.579289	1
R02D1.1	5.2054	6.70856	3.70224	1.81203	0.857606	V	4322121;4322655;4322735;4323186;4324106;4324348;4325174;4325336	4322247;4322687;4322773;4323453;4324296;4324739;4325289;4325507	-	5	4	4	3.5	5	3.5	7	10	4.5	8	5	8	2	5	4.96962	3.24499	2.92544	2.97289	4.39825	3.50864	14.9111	8.40373	6.9941	7.00198	5.39373	8.66053	2.03659	3.46669	0.0918322	0.753123
D2063.1	10.219	11.3999	9.03804	1.26133	0.334941	V	4327130;4327479;4327873;4328518	4327430;4327800;4328027;4328826	+	10	17	13	12	2	10	8	13	5	17	10	10	5	22	9.93924	13.7912	9.50769	10.1928	1.7593	10.0247	17.0412	10.9248	7.77122	14.8792	10.7875	10.8257	5.09149	15.2535	0.261496	1
D2063.2	0.189851	0.233429	0.146272	1.59586	0.67433	V	4329039;4329711;4329976;4330328;4330574;4330756;4331274;4331491;4331980;4332426	4329284;4329924;4330087;4330448;4330683;4330974;4331440;4331704;4332383;4332550	-	0	0	1	0	0	0	0	0	0	0	0	1	1	0	0	0	0.731361	0	0	0	0	0	0	0	0	1.08257	1.0183	0	1	1
D2063.4	1.07413	0.665252	1.48301	0.448582	-1.15656	V	4336689;4336927;4337927;4338233;4338785	4336803;4337103;4338186;4338323;4338926	+	0	3	2	0	4	1	1	0	0	0	1	1	0	1	0	2.43374	1.46272	0	3.5186	1.00247	2.13015	0	0	0	1.07875	1.08257	0	0.693339	0.129026	0.897639
D2063.3a	64.4319	58.802	70.0619	0.839286	-0.252766	V	4338877;4339889;4341065	4339138;4340551;4341308	-	62.5	91	102.5	88	73.5	60	34.5	70.5	34	65	47.5	56.5	65.5	68.5	62.1202	73.8236	74.9645	74.747	64.6542	60.1482	73.4902	59.2463	52.8443	56.8911	51.2405	61.165	66.6985	47.4937	0.021932	0.337974
D2063.3b	64.1699	58.4539	69.886	0.836418	-0.257704	V	4338912;4339902;4341065	4339138;4340551;4341308	-	62.5	91	102.5	88	72.5	59	33.5	70.5	34	65	47.5	56.5	65.5	68.5	62.1202	73.8236	74.9645	74.747	63.7746	59.1457	71.36	59.2463	52.8443	56.8911	51.2405	61.165	66.6985	47.4937	0.0216117	0.334591
F32D1.1	158.359	151.42	165.298	0.916044	-0.126512	V	4341427;4342636;4344278;4345413	4341764;4343266;4344709;4346050	-	158	208	241	179	196	173	71	176	85	141	136	159	174	200	157.04	168.74	176.258	152.042	172.411	173.427	151.241	147.906	132.111	123.41	146.71	172.128	177.184	138.668	0.154495	0.990581
F32D1.2.2	156.807	157.93	155.685	1.01442	0.0206616	V	4346088;4346292;4346904	4346244;4346423;4346919	-	146	220.5	188.5	192.5	174	155.5	72	170.5	111	161.5	129.5	154	169	254.5	145.113	178.88	137.862	163.509	153.059	155.884	153.371	143.284	172.521	141.353	139.698	166.715	172.092	176.455	0.840123	1
F32D1.2.1	156.807	157.93	155.685	1.01442	0.0206616	V	4346089;4346292	4346244;4346425	-	146	220.5	188.5	192.5	174	155.5	72	170.5	111	161.5	129.5	154	169	254.5	145.113	178.88	137.862	163.509	153.059	155.884	153.371	143.284	172.521	141.353	139.698	166.715	172.092	176.455	0.840123	1
F32D1.10	4211.91	4014.43	4409.4	0.910425	-0.135387	V	4347166;4347348;4348230;4349340	4347299;4348184;4349278;4349775	+	4587	4934	5704	5242	5526	4850	1454	5169	2666	3800	3485	3838	4419	5687	4559.13	4002.7	4171.68	4452.54	4860.94	4861.98	3097.24	4343.89	4143.61	3325.94	3759.43	4154.89	4499.86	3943.02	0.227687	1
F32D1.3	125.542	125.326	125.757	0.996573	-0.00495282	V	4349774;4351182;4352477;4353123;4355346;4356069;4358131;4361406	4350192;4351755;4352728;4353652;4355584;4356154;4358307;4361552	-	114	142	197	167	130	116	68	146	89	172	109	111	106	158	113.307	115.197	144.078	141.849	114.354	116.287	144.85	122.694	138.328	150.543	117.583	120.165	107.94	109.548	0.725811	1
F32D1.12	1.43588	1.11613	1.75563	0.635748	-0.653474	V	4354440	4354541	+	0.25	2.5	1.77	4.96	1.13	0.63	0.1	1.29	1.19	1.82	0.62	1.17	1.28	2.07	0.248481	2.02812	1.29451	4.21301	0.994004	0.631556	0.213015	1.08408	1.84955	1.59295	0.668823	1.2666	1.30342	1.43521	0.321168	1
F32D1.4	0.276824	0.391398	0.16225	2.41232	1.27042	V	4362722;4363125;4363313;4363445;4363739;4364470	4362898;4363262;4363398;4363540;4363922;4364650	-	0	1	0	0	0	0	0	0	0	2	1	0	0	1	0	0.811248	0	0	0	0	0	0	0	1.7505	1.07875	0	0	0.693339	0.681051	1
F32D1.11	14.017	16.4801	11.5539	1.42637	0.512346	V	4365445;4366355	4365977;4366462	-	10	16	17	15	11	17	11	17	4	23	21	11	13	28	9.93924	12.98	12.4331	12.741	9.67615	17.042	23.4317	14.2863	6.21698	20.1307	22.6537	11.9082	13.2379	19.4135	0.0387647	0.466244
F32D1.5	1739.72	1662.78	1816.65	0.915301	-0.127681	V	4369351;4370500;4371100	4369759;4371042;4371360	-	1831	2333	2347	2030	2194	1784	736	2020	1146	1464	1465	1519	1841	2523	1819.87	1892.64	1716.5	1724.28	1929.95	1788.41	1567.79	1697.55	1781.16	1281.36	1580.36	1644.42	1874.69	1749.29	0.219139	1
F32D1.9.2	222.765	220.067	225.462	0.97607	-0.0349438	V	4371807;4372000;4372332;4372675;4372952	4371950;4372281;4372623;4372893;4373811	+	206.5	244.5	301	291.5	291	237	85.5	296	151.5	221	180	212.5	238	312.5	205.245	198.35	220.14	247.599	255.978	237.585	182.128	248.75	235.468	193.43	194.174	230.045	242.355	216.668	0.78413	1
F32D1.9.1	222.765	220.067	225.462	0.97607	-0.0349438	V	4371875;4372000;4372332;4372675;4372952	4371950;4372281;4372623;4372893;4373811	+	206.5	244.5	301	291.5	291	237	85.5	296	151.5	221	180	212.5	238	312.5	205.245	198.35	220.14	247.599	255.978	237.585	182.128	248.75	235.468	193.43	194.174	230.045	242.355	216.668	0.78413	1
F32D1.6a	44.8847	43.8885	45.881	0.956572	-0.064054	V	4373230;4374181;4374339;4374672	4374126;4374288;4374437;4374758	-	50.5	49.5	60	52.5	57.5	52.5	12	49	25.5	42	46.5	49	48	68	50.1931	40.1568	43.8817	44.5934	50.5799	52.6297	25.5618	41.1783	39.6332	36.7604	50.1617	53.0457	48.8783	47.147	0.898549	1
F32D1.6b	44.9413	44.0016	45.881	0.959038	-0.0603395	V	4373230;4374181;4374339;4374672;4374820	4374126;4374288;4374437;4374767;4374876	-	50.5	49.5	60	52.5	57.5	52.5	12	49	25.5	42	46.5	49	49	68	50.1931	40.1568	43.8817	44.5934	50.5799	52.6297	25.5618	41.1783	39.6332	36.7604	50.1617	53.0457	49.8966	47.147	0.923888	1
F32D1.7	313.76	305.762	321.757	0.95029	-0.0735604	V	4374974;4375276;4375627	4375229;4375548;4376179	-	262	455	413	353	429	346	94	385	210	300	316	299	389	334	260.408	369.118	302.052	299.837	377.37	346.855	200.234	323.543	326.391	262.574	340.884	323.687	396.118	231.575	0.426908	1
F32D1.8	0.180031	0.190182	0.16988	1.11951	0.162867	V	4376619;4376701;4376814;4377536	4376628;4376758;4376885;4377722	-	0	0	0	1	0	0	0	0	0	0	0	0	1	1	0	0	0	0.849398	0	0	0	0	0	0	0	0	1.0183	0.693339	1	1
F13A2.1	0.473348	0.608517	0.33818	1.79939	0.847508	V	4380758;4380877;4381554;4381805;4381886;4382341	4380826;4380969;4381620;4381839;4382008;4382382	-	0	1	0	0	1	3	0	0	0	0	0	1	0	2	0	0.811248	0	0	0.87965	3.00741	0	0	0	0	0	1.08257	0	1.38668	0.526396	1
F13A2.2	2.05219	1.54202	2.56235	0.6018	-0.732643	V	4382916;4383650;4383986;4384136;4384316;4385166	4383053;4383820;4384087;4384226;4384634;4385242	-	4	1	5	1	4	1	0	3	0	3	1	2	1	5	3.97569	0.811248	3.6568	0.849398	3.5186	1.00247	0	2.52112	0	2.62574	1.07875	2.16513	1.0183	3.46669	0.417245	1
F13A2.10	0.422689	0.520879	0.324499	1.60518	0.682734	V	4385667;4386114;4386250	4385750;4386203;4386293	-	0	2	0	0	0	0	0	1	0	2	1	0	1	0	0	1.6225	0	0	0	0	0	0.840373	0	1.7505	1.07875	0	1.0183	0	0.732695	1
F13A2.12	0.0811248	0	0.16225	0	65535	V	4386609	4386662	-	0	1	0	0	0	0	0	0	0	0	0	0	0	0	0	0.811248	0	0	0	0	0	0	0	0	0	0	0	0	0.404438	1
F13A2.13	0	0	0			V	4386609	4386662	+	0	0	0	0	0	0	0	0	0	0	0	0	0	0	0	0	0	0	0	0	0	0	0	0	0	0	0	0	1	1
F13A2.9	0.632861	0.72188	0.543842	1.32737	0.408573	V	4387104;4387231;4387428	4387156;4387381;4387502	-	2	0	1	0	0	0	1	1	0	2	0	1	0	1	1.98785	0	0.731361	0	0	0	2.13015	0.840373	0	1.7505	0	1.08257	0	0.693339	0.764994	1
F13A2.3	0.0599304	0.119861	0	65535	65535	V	4393428;4393784;4394920;4395024;4396279;4396469	4393604;4393917;4394973;4395521;4396360;4396534	-	0	0	0	0	0	0	0	0	0	0	1	0	0	0	0	0	0	0	0	0	0	0	0	0	1.07875	0	0	0	1	1
F13A2.4	2.1578	2.21239	2.10322	1.05191	0.0730113	V	4398719;4398792;4398921;4399476	4398745;4398873;4399186;4399503	-	0	3	4	4	2	4	1	2	1	4	1	2	1	4	0	2.43374	2.92544	3.39759	1.7593	4.00988	2.13015	1.68075	1.55424	3.50099	1.07875	2.16513	1.0183	2.77336	1	1
F13A2.5	0.13659	0.0972498	0.17593	0.552776	-0.855234	V	4401298;4401413;4401601;4401769	4401365;4401547;4401714;4402015	-	0	0	0	0	1	0	0	0	0	1	0	0	0	0	0	0	0	0	0.87965	0	0	0	0	0.875248	0	0	0	0	1	1
F13A2.6	0.0863469	0.172694	0	65535	65535	V	4402749;4403382;4403611;4403831;4404172;4404318	4402918;4403552;4403731;4404022;4404273;4404530	-	0	0	0	0	0	0	0	0	1	0	0	0	0	0	0	0	0	0	0	0	0	0	1.55424	0	0	0	0	0	1	1
F13A2.8	0	0	0			V	4407819;4408001;4408344;4409010;4409159;4409724	4407949;4408244;4408391;4409114;4409325;4410018	+	0	0	0	0	0	0	0	0	0	0	0	0	0	0	0	0	0	0	0	0	0	0	0	0	0	0	0	0	1	1
Y47D7A.3	0	0	0			V	4410617;4410797;4411081;4411270;4411951	4410647;4411029;4411226;4411356;4412401	+	0	0	0	0	0	0	0	0	0	0	0	0	0	0	0	0	0	0	0	0	0	0	0	0	0	0	0	0	1	1
Y47D7A.17	0	0	0			V	4411462;4411643;4411810	4411597;4411724;4411852	-	0	0	0	0	0	0	0	0	0	0	0	0	0	0	0	0	0	0	0	0	0	0	0	0	0	0	0	0	1	1
Y47D7A.5	44.2504	54.4265	34.0744	1.59728	0.675619	V	4412747;4413145;4413458;4414531	4413061;4413413;4413623;4414626	-	47	62	40	25	26	32	29	45	33	75	78	45	22	124	46.7144	50.2974	29.2544	21.2349	22.8709	32.079	61.7744	37.8168	51.29	65.6436	84.1422	48.7155	22.4025	85.974	1.24121e-06	0.000197759
Y47D7A.18	0	0	0			V	4416022;4416172	4416122;4416814	-	0	0	0	0	0	0	0	0	0	0	0	0	0	0	0	0	0	0	0	0	0	0	0	0	0	0	0	0	1	1
Y47D7A.6	0.087965	0	0.17593	0	65535	V	4417738;4417958	4417910;4418225	-	0	0	0	0	1	0	0	0	0	0	0	0	0	0	0	0	0	0	0.87965	0	0	0	0	0	0	0	0	0	0.404438	1
Y47D7A.7	0.0486249	0.0972498	0	65535	65535	V	4419454;4419597	4419548;4419867	-	0	0	0	0	0	0	0	0	0	1	0	0	0	0	0	0	0	0	0	0	0	0	0	0.875248	0	0	0	0	1	1
Y47D7A.2	0	0	0			V	4420275;4420594	4420539;4420746	+	0	0	0	0	0	0	0	0	0	0	0	0	0	0	0	0	0	0	0	0	0	0	0	0	0	0	0	0	1	1
Y47D7A.8	395.991	356.788	435.194	0.819837	-0.286591	V	4420995;4422010	4421594;4422077	-	446	555	561	568	443	364	175	483	215	283	281	355.33	407	553	443.29	450.243	410.294	482.458	389.685	364.899	372.776	405.9	334.162	247.695	303.128	384.668	414.447	383.416	0.00326093	0.0986363
Y47D7A.1	1084.02	999.773	1168.26	0.855776	-0.224695	V	4422406	4423065	+	1089	1553	1549	1485	1256	1079	466	1298	658	895	800	875	1088	1599	1082.38	1259.87	1132.88	1261.36	1104.84	1081.67	992.65	1090.8	1022.69	783.347	862.997	947.245	1107.91	1108.65	0.0376157	0.459323
Y47D7A.9	0	0	0			V	4423619;4423767	4423713;4423947	-	0	0	0	0	0	0	0	0	0	0	0	0	0	0	0	0	0	0	0	0	0	0	0	0	0	0	0	0	1	1
Y47D7A.10	0	0	0			V	4426157;4426429	4426251;4426477	-	0	0	0	0	0	0	0	0	0	0	0	0	0	0	0	0	0	0	0	0	0	0	0	0	0	0	0	0	1	1
Y47D7A.11	0	0	0			V	4427769;4427992	4427921;4428302	-	0	0	0	0	0	0	0	0	0	0	0	0	0	0	0	0	0	0	0	0	0	0	0	0	0	0	0	0	1	1
Y47D7A.12	0	0	0			V	4429000;4429180	4429130;4429676	-	0	0	0	0	0	0	0	0	0	0	0	0	0	0	0	0	0	0	0	0	0	0	0	0	0	0	0	0	1	1
Y47D7A.15	0.0466874	0.0933747	0	65535	65535	V	4431686;4431955	4431907;4433187	-	0	0	0	0	0	0	0	1	0	0	0	0	0	0	0	0	0	0	0	0	0	0.840373	0	0	0	0	0	0	1	1
Y47D7A.13	126.274	170.26	82.2876	2.06909	1.04899	V	4434882	4435927	-	94	175	67	75	72	95	78	178	96	244	261	150	85	329	93.4288	141.968	49.0012	63.7048	63.3348	95.2346	166.152	149.586	149.207	213.56	281.553	162.385	86.5553	228.108	1.57465e-21	1.13835e-17
Y47D7A.16	3.43665	3.49332	3.37997	1.03354	0.0475906	V	4438968;4440177;4440346;4440855;4441457;4441592;4442301;4442937	4439245;4440296;4440549;4441002;4441546;4441961;4442415;4443172	-	4	5	3.83	3	4	2	1	4.5	3.5	6	1	1.33	4	9	3.97569	4.05624	2.80111	2.54819	3.5186	2.00494	2.13015	3.78168	5.43985	5.25149	1.07875	1.43981	4.07319	6.24005	0.899796	1
Y47D7A.14b	47.4912	42.9221	52.0603	0.824469	-0.278463	V	4443073;4444205;4444375;4446057;4447028;4448452;4450397	4443615;4444324;4444578;4446215;4447066;4449114;4450555	-	61.5	50.5	77.83	54	63	42.5	11	62.5	27.5	45	39.5	39.83	46	76.5	61.1263	40.968	56.9218	45.8675	55.4179	42.605	23.4317	52.5233	42.7417	39.3861	42.6105	43.1186	46.8417	53.0404	0.124049	0.878337
Y47D7A.14a	46.9586	42.1	51.8173	0.81247	-0.299614	V	4443110;4444205;4444375;4446057;4448452;4450397	4443615;4444324;4444578;4446215;4449114;4450555	-	61.5	50.5	77.33	53	63	41.5	11	61	27	44	38.5	39.83	45	74.5	61.1263	40.968	56.5561	45.0181	55.4179	41.6025	23.4317	51.2627	41.9646	38.5109	41.5317	43.1186	45.8234	51.6537	0.0929207	0.758625
H22D07.1	0.894557	1.12485	0.664258	1.6934	0.759923	V	4451043;4451813;4452787;4454635	4451760;4452045;4453250;4454734	-	0	2	0	2	0	0	1	1	0	1	1	1	2	3	0	1.6225	0	1.6988	0	0	2.13015	0.840373	0	0.875248	1.07875	1.08257	2.03659	2.08002	0.465079	1
T08H10.3	0.575686	0.651678	0.499694	1.30415	0.383114	V	4471379;4471522;4473252	4471472;4471644;4473602	+	0.5	0.5	1	0.5	0.5	0.5	0.5	0.5	0.5	0.5	0	1.5	0	1.5	0.496962	0.405624	0.731361	0.424699	0.439825	0.501235	1.06508	0.420186	0.777122	0.437624	0	1.62385	0	1.04001	0.766895	1
T08H10.2	0	0	0			V	4474843;4475255;4476305;4476423;4476561;4476920	4475201;4475392;4476371;4476503;4476867;4476996	+	0	0	0	0	0	0	0	0	0	0	0	0	0	0	0	0	0	0	0	0	0	0	0	0	0	0	0	0	1	1
T08H10.5	0	0	0			V	4477561;4477663;4478642;4478833	4477611;4477729;4478779;4479191	-	0	0	0	0	0	0	0	0	0	0	0	0	0	0	0	0	0	0	0	0	0	0	0	0	0	0	0	0	1	1
T08H10.4	0.314984	0.386952	0.243016	1.59229	0.671107	V	4480680;4480821;4481084;4481256;4481440	4480730;4481016;4481206;4481389;4481546	-	0	0	0.5	1	0	2	0	0	0	0.5	0	0	0	1.5	0	0	0.36568	0.849398	0	2.00494	0	0	0	0.437624	0	0	0	1.04001	1	1
T08H10.1	30.0038	35.7963	24.2113	1.47849	0.564128	V	4483468;4484116;4485216;4486339	4483640;4484453;4485664;4486531	+	19	42	27	30	26	24	18	37	25	59	41	28	23	58	18.8845	34.0724	19.7467	25.4819	22.8709	24.0593	38.3427	31.0938	38.8561	51.6396	44.2286	30.3118	23.4208	40.2137	0.00144316	0.0530366
T28F12.2a	99.7613	105.554	93.9684	1.12329	0.167737	V	4497463;4501219;4501719;4501917;4502583;4503963;4505359;4505829;4509879;4510792	4497589;4501400;4501869;4502024;4502840;4504230;4505516;4505905;4510148;4511449	+	89.71	100.61	127.67	106.55	130.94	114.99	38.23	121.73	76.3	122.35	99.75	103.96	109.36	135.28	89.1649	81.6197	93.3729	90.5033	115.181	115.274	81.4357	102.299	118.589	107.087	107.605	112.544	111.361	93.7949	0.135704	0.923724
T28F12.2f	96.9704	102.586	91.3546	1.12295	0.167287	V	4497463;4501219;4501719;4501917;4502583;4503963;4504975;4505829;4509879;4510792	4497589;4501400;4501869;4502024;4502840;4504230;4505120;4505905;4510148;4511449	+	85.54	99.44	124.5	99.89	130.94	109.83	38.74	117.06	74.63	117.02	98.25	100.29	107.36	129.78	85.0202	80.6705	91.0544	84.8463	115.181	110.101	82.522	98.374	115.993	102.421	105.987	108.571	109.324	89.9815	0.134769	0.919564
T28F12.2b.1	96.5535	103.351	89.7555	1.15148	0.203486	V	4499330;4501219;4501719;4501917;4502583;4503963;4505359;4505829;4509879;4510792	4499807;4501400;4501869;4502024;4502840;4504230;4505516;4505905;4510148;4511117	+	88.42	97.62	122.75	99.89	121.73	114.65	37.93	124.35	74.75	112.97	97.75	97.28	108.04	135.72	87.8827	79.194	89.7746	84.8463	107.08	114.933	80.7966	104.5	116.18	98.8767	105.447	105.312	110.017	94.0999	0.0582404	0.588859
T28F12.2b.2	98.8539	105.867	91.8413	1.15271	0.205031	V	4499330;4501219;4501719;4501917;4502583;4503963;4505359;4505829;4509879;4510792	4499807;4501400;4501869;4502024;4502840;4504230;4505516;4505905;4510148;4511443	+	91.04	99.24	126.5	102.39	123.6	117.02	39.8	127.73	76.13	115.72	99.75	100.66	110.29	136.84	90.4868	80.5082	92.5172	86.9698	108.725	117.309	84.78	107.341	118.325	101.284	107.605	108.971	112.308	94.8765	0.0689725	0.647347
T28F12.2e	96.0639	102.895	89.2326	1.15311	0.205531	V	4499330;4501219;4501719;4501917;4502583;4503963;4504975;4505829;4509879;4510792	4499807;4501400;4501869;4502024;4502840;4504230;4505120;4505905;4510148;4511449	+	86.88	98.08	123.34	95.72	123.61	111.86	40.3	123.06	74.46	110.38	98.25	96.99	108.29	131.34	86.3521	79.5672	90.2061	81.3043	108.733	112.136	85.8451	103.416	115.729	96.6098	105.987	104.998	110.271	91.0631	0.0662577	0.634534
T28F12.2d.2	97.4616	103.732	91.1915	1.13751	0.185885	V	4499476;4501219;4501719;4501917;4502583;4503963;4505359;4505829;4509879;4510792	4499807;4501400;4501869;4502024;4502840;4504230;4505516;4505905;4510148;4511449	+	90.71	97.91	125.17	102.05	122.94	114.69	39.13	124.73	73.8	114.05	97.75	98.66	107.96	135.18	90.1588	79.4293	91.5445	86.681	108.144	114.973	83.3528	104.82	114.703	99.822	105.447	106.806	109.935	93.7255	0.0895736	0.743349
T28F12.2g.2	97.4616	103.732	91.1915	1.13751	0.185885	V	4499476;4501219;4501719;4501917;4502583;4503963;4505359;4505829;4509879;4510792	4499807;4501400;4501869;4502024;4502840;4504230;4505516;4505905;4510148;4511443	+	90.71	97.91	125.17	102.05	122.94	114.69	39.13	124.73	73.8	114.05	97.75	98.66	107.96	135.18	90.1588	79.4293	91.5445	86.681	108.144	114.973	83.3528	104.82	114.703	99.822	105.447	106.806	109.935	93.7255	0.0895736	0.743349
T28F12.2g.1	88.6585	93.6192	83.6978	1.11854	0.161616	V	4501219;4501719;4501917;4502583;4503963;4505359;4505829;4509879;4510792	4501400;4501869;4502024;4502840;4504230;4505516;4505905;4510148;4511117	+	82.09	92.49	113.42	93.55	113.06	103.12	34.86	110.35	67.42	103.1	88.75	90.08	97.11	122.65	81.5912	75.0323	82.951	79.4611	99.4532	103.375	74.2571	92.7351	104.787	90.238	95.7388	97.5175	98.8869	85.038	0.148545	0.968758
T28F12.2c	28.3908	29.3697	27.412	1.07141	0.0995168	V	4505814;4509879;4510792	4505905;4510148;4511449	+	28.04	27.44	40.38	31.39	34.94	31.45	12.49	33.94	18.63	31.89	29.38	29.54	29.36	39.28	27.8696	22.2606	29.5324	26.6626	30.735	31.5277	26.6056	28.5222	28.9556	27.9117	31.6936	31.979	29.8972	27.2343	0.597904	1
T28F12.2d.1	25.1584	25.8449	24.4719	1.05611	0.0787534	V	4509878;4510792	4510148;4511449	+	24.82	25.22	36.05	27.5	31.27	28.67	11.37	30.27	16.07	28.45	24.6	25.87	25.25	34.72	24.6692	20.4597	26.3656	23.3584	27.5066	28.7408	24.2198	25.4381	24.9767	24.9008	26.5372	28.006	25.712	24.0727	0.72537	1
T28F12.1	2.4857	3.13258	1.83882	1.70358	0.768569	V	4511977;4513144;4513301;4513651;4514516;4514686;4515402;4516543	4512055;4513251;4513413;4513733;4514581;4514926;4515602;4517342	+	2	3	3	2	1	3	1	5	2	8	2	1	2	5	1.98785	2.43374	2.19408	1.6988	0.87965	3.00741	2.13015	4.20186	3.10849	7.00198	2.15749	1.08257	2.03659	3.46669	0.14565	0.958313
T28F12.3	548.084	577.654	518.515	1.11405	0.155818	V	4517682;4518431;4518599;4519908;4521760;4522469;4536192;4537162;4539158;4539335;4540666;4542422;4542555;4543528;4545865;4547570;4548824;4549021;4549160	4517811;4518544;4518773;4520171;4522039;4522591;4536326;4537581;4539286;4539415;4541719;4542500;4542804;4543926;4546116;4547872;4548910;4549107;4549291	-	494	607	722	610	640	609	243	677	400	719	563	513	562	744	490.998	492.428	528.043	518.133	562.976	610.504	517.627	568.932	621.698	629.303	607.334	555.356	572.283	515.844	0.158991	0.99931
T28F12.4	0	0	0			V	4525961	4526031	+	0	0	0	0	0	0	0	0	0	0	0	0	0	0	0	0	0	0	0	0	0	0	0	0	0	0	0	0	1	1
Y61A9LA.12	4.91252	5.44847	4.37657	1.24492	0.316051	V	4553872;4554127	4554081;4554498	+	6	6.33	5.33	5	3	5.33	2	6.33	1	9.33	5	5	7.33	8.83	5.96354	5.1352	3.89815	4.24699	2.63895	5.34316	4.2603	5.31956	1.55424	8.16606	5.39373	5.41283	7.46412	6.12218	0.3531	1
Y61A9LA.5	5.21635	6.44992	3.98278	1.61945	0.695507	V	4556055;4556487;4556671;4556971	4556192;4556615;4556923;4557114	+	2	11	7	2.5	2	7	3	7	5	9.5	6	8	4	5	1.98785	8.92373	5.11953	2.12349	1.7593	7.01729	6.39045	5.88261	7.77122	8.31485	6.47248	8.66053	4.07319	3.46669	0.156921	0.995515
Y61A9LA.7	2.57637	2.63226	2.52048	1.04435	0.0626047	V	4558324;4559533	4558617;4559801	-	3	5	4	0	3	5	1	3	1	3	2	3	3	2	2.98177	4.05624	2.92544	0	2.63895	5.01235	2.13015	2.52112	1.55424	2.62574	2.15749	3.2477	3.05489	1.38668	1	1
Y61A9LA.4	0.434331	0.353726	0.514936	0.68693	-0.541764	V	4560842;4561018;4561181;4561304;4561456;4561663	4560973;4561129;4561253;4561408;4561612;4561683	+	1	0	1	1	0	0.33	0	0.67	0	0.33	1	0.33	0.33	0.33	0.993924	0	0.731361	0.849398	0	0.330815	0	0.56305	0	0.288832	1.07875	0.357247	0.336038	0.228802	0.710459	1
Y61A9LA.8	539.627	524.346	554.909	0.944922	-0.0817331	V	4562215;4562855;4564367;4566202;4566524;4568299;4569435;4569599;4569977	4562799;4562936;4564780;4566293;4567304;4568529;4569539;4569915;4570043	-	579	665	736	648	649	555	261	608	332	523	496	509	521	729	575.482	539.48	538.282	550.41	570.893	556.371	555.969	510.947	516.009	457.755	535.058	551.026	530.533	505.444	0.383319	1
Y61A9LA.3a	130.675	130.226	131.125	0.993141	-0.0099291	V	4571143;4571729;4572304;4574665;4576275;4577871;4578001;4578213;4579803	4571201;4571957;4572388;4574988;4576607;4577950;4578063;4579037;4580142	+	135.83	152	171.5	148	166.17	143.67	53.83	158.67	84.17	143	107.17	132	142.83	173.17	135.005	123.31	125.428	125.711	146.171	144.025	114.666	133.342	130.821	125.16	115.609	142.899	145.443	120.065	0.989031	1
Y61A9LA.3b	88.8645	91.1154	86.6136	1.05198	0.0731022	V	4571143;4571729;4572298;4574665;4576275;4578001;4582706;4583123;4583791;4584857;4584981	4571201;4571957;4572388;4574988;4576607;4578063;4582817;4583240;4583866;4584929;4585167	+	96.33	100	113	98	102.67	95.67	38.33	105.67	66.67	101	75.67	93	95.33	118.67	95.7447	81.1248	82.6438	83.241	90.3136	95.9063	81.6487	88.8022	103.621	88.4	81.6287	100.679	97.0743	82.2785	0.513037	1
Y61A9LA.3c	130.675	130.226	131.125	0.993141	-0.0099291	V	4571143;4571729;4572304;4574665;4576275;4577871;4578001;4578213;4578954;4579803	4571201;4571957;4572388;4574988;4576607;4577950;4578063;4578902;4579037;4580142	+	135.83	152	171.5	148	166.17	143.67	53.83	158.67	84.17	143	107.17	132	142.83	173.17	135.005	123.31	125.428	125.711	146.171	144.025	114.666	133.342	130.821	125.16	115.609	142.899	145.443	120.065	0.989031	1
Y61A9LA.9	0.266699	0.434006	0.0993924	4.3666	2.12651	V	4573133	4573924	-	0.5	0	0	0	0	0	1	0	0	0	0	1	0	1	0.496962	0	0	0	0	0	2.13015	0	0	0	0	1.08257	0	0.693339	1	1
Y61A9LA.1	100.375	98.3606	102.39	0.960649	-0.0579185	V	4592838;4598192;4598894;4599068;4600309;4600736;4601447	4593025;4598362;4599019;4599544;4600677;4600924;4602014	+	98	145	128	113	122	107	39	112	71	110.5	90	91	104	133	97.4045	117.631	93.6142	95.9819	107.317	107.264	83.0759	94.1217	110.351	96.7149	97.0872	98.5135	105.903	92.2141	0.607842	1
Y61A9LA.13	0.0243124	0.0486249	0	65535	65535	V	4600961	4601034	+	0	0	0	0	0	0	0	0	0	0.5	0	0	0	0	0	0	0	0	0	0	0	0	0	0.437624	0	0	0	0	1	1
Y61A9LA.11b	16.4433	16.5005	16.386	1.00699	0.0100456	V	4605004;4605419;4606030;4606766	4605359;4605553;4606148;4606926	-	17.5	18.5	20.5	21.5	18.5	11	12.5	17.5	11	19.5	13.5	14	15	24.5	17.3937	15.0081	14.9929	18.262	16.2735	11.0272	26.6269	14.7065	17.0967	17.0673	14.5631	15.1559	15.2745	16.9868	0.86597	1
Y61A9LA.11a	16.4433	16.5005	16.386	1.00699	0.0100456	V	4605023;4605419;4606030;4606766	4605359;4605553;4606142;4606926	-	17.5	18.5	20.5	21.5	18.5	11	12.5	17.5	11	19.5	13.5	14	15	24.5	17.3937	15.0081	14.9929	18.262	16.2735	11.0272	26.6269	14.7065	17.0967	17.0673	14.5631	15.1559	15.2745	16.9868	0.86597	1
Y61A9LA.10	387.451	388.645	386.257	1.00618	0.00889136	V	4607044;4608531;4610583;4612493;4614683;4615760	4607340;4609391;4611022;4613150;4615713;4615817	-	405	383	572	491	435	415	200	461	236	400	339	360	412	543	402.539	310.708	418.338	417.054	382.648	416.025	426.03	387.412	366.802	350.099	365.695	389.724	419.539	376.483	0.98692	1
F54D11.4	91.6283	95.5313	87.7253	1.08898	0.12298	V	4616182;4616433;4617594	4616384;4616743;4617780	+	73.25	111.25	106.5	117	111.75	91.75	34	120.5	61.75	107.25	80.25	105.75	116.5	122	72.8049	90.2513	77.8899	99.3795	98.3008	91.9766	72.4251	101.265	95.9746	93.8703	86.5694	114.481	118.632	84.5873	0.239675	1
F54D11.2.1	258.696	253.318	264.075	0.959266	-0.0599977	V	4617947;4618875;4620521;4622060;4623994;4625516;4627238;4628306	4618005;4619652;4620822;4623017;4624515;4625991;4627698;4628457	+	262.25	315.58	359.99	301.83	322.91	278.75	101.33	318.5	158.58	247.58	246.91	261.08	278.83	318.5	260.656	256.014	263.283	256.374	284.048	279.439	215.848	267.659	246.472	216.694	266.353	282.636	283.932	220.828	0.512732	1
F54D11.2.2	258.868	253.601	264.135	0.960122	-0.0587104	V	4617947;4618875;4620521;4622060;4623994;4625516;4627238;4628302	4618005;4619652;4620822;4623017;4624515;4625991;4627694;4628510	+	262.25	315.58	359.99	301.83	323.25	278.75	101.33	319.5	158.58	247.58	246.91	261.08	279.83	319.5	260.656	256.014	263.283	256.374	284.347	279.439	215.848	268.499	246.472	216.694	266.353	282.636	284.95	221.522	0.524461	1
F54D11.2.3	240.117	235.92	244.314	0.965643	-0.0504385	V	4617947;4618875;4620521;4622060;4623994;4625516;4627238	4618005;4619652;4620822;4623017;4624515;4625991;4627702	+	239.25	292.58	333.49	275.33	305.41	263.75	83.33	300.5	153.08	231.58	230.91	244.08	264.83	296	237.796	237.355	243.902	233.865	268.654	264.401	177.505	252.532	237.924	202.69	249.093	264.233	269.676	205.228	0.628892	1
F54D11.1.1	151.255	148.083	154.426	0.958922	-0.0605153	V	4628580;4630166;4631364;4631582;4634766;4635072	4628874;4630286;4631457;4632204;4635014;4635266	+	151.5	161	221.5	185.5	194.83	178	65	193	99	156	111.5	119.5	166	208.5	150.579	130.611	161.996	157.563	171.382	178.44	138.46	162.192	153.87	136.539	120.28	129.367	169.037	144.561	0.587962	1
F54D11.1.2	151.255	148.083	154.426	0.958922	-0.0605153	V	4628580;4630166;4631364;4631582;4634766;4635072	4628874;4630286;4631457;4632204;4635014;4635263	+	151.5	161	221.5	185.5	194.83	178	65	193	99	156	111.5	119.5	166	208.5	150.579	130.611	161.996	157.563	171.382	178.44	138.46	162.192	153.87	136.539	120.28	129.367	169.037	144.561	0.587962	1
F54D11.3	0.917378	0.666316	1.16844	0.570261	-0.810306	V	4635528;4635826;4636519;4636878	4635779;4636398;4636649;4637014	-	0	2	1	1	3	1	0	0	0	2	1	2	0	0	0	1.6225	0.731361	0.849398	2.63895	1.00247	0	0	0	1.7505	1.07875	2.16513	0	0	0.4377	1
F41F3.2	32.2421	30.9125	33.5716	0.920795	-0.119049	V	4642952;4643596;4645352;4645623;4646245;4646561;4646681	4643041;4644045;4645448;4645759;4646513;4646624;4646930	+	48	22	50	37	39	37	11	29	18	54	30	23	25	51	47.7083	17.8475	36.568	31.4277	34.3063	37.0914	23.4317	24.3708	27.9764	47.2634	32.3624	24.899	25.4574	35.3603	0.762314	1
F41F3.3	1229.21	1658.48	799.94	2.07325	1.05189	V	4647661	4648241	-	719	1750	676	827	760	979	909	1620	924	2498	2117	1350	894	3417	714.631	1419.68	494.4	702.452	668.534	981.418	1936.31	1361.4	1436.12	2186.37	2283.71	1461.46	910.358	2369.14	8.56418e-22	8.03837e-18
F41F3.8	21.2949	26.8761	15.7136	1.71037	0.774308	V	4648832;4650123	4648911;4650620	+	20	26	22	16	9	12	14	35	13	42	36	22	14	53	19.8785	21.0924	16.0899	13.5904	7.91685	12.0296	29.8221	29.413	20.2052	36.7604	38.8349	23.8165	14.2562	36.747	6.18618e-05	0.00484785
F41F3.4	0.0431734	0.0863469	0	65535	65535	V	4652382;4652864;4653702;4653878	4652388;4653638;4653824;4653986	-	0	0	0	0	0	0	0	0	0.5	0	0	0	0	0	0	0	0	0	0	0	0	0	0.777122	0	0	0	0	0	1	1
F41F3.1	0.0811248	0	0.16225	0	65535	V	4654555;4654722;4655583	4654673;4655093;4655786	+	0	1	0	0	0	0	0	0	0	0	0	0	0	0	0	0.811248	0	0	0	0	0	0	0	0	0	0	0	0	0.404438	1
F41F3.5	0	0	0			V	4656158;4656335;4656455;4656790;4656858;4657017;4657328;4657540;4657771	4656289;4656412;4656550;4656855;4656962;4657079;4657496;4657703;4657812	-	0	0	0	0	0	0	0	0	0	0	0	0	0	0	0	0	0	0	0	0	0	0	0	0	0	0	0	0	1	1
F41F3.6	2.23282	1.58333	2.8823	0.549329	-0.864258	V	4658949;4659142;4659268;4659553;4659688;4659877	4659095;4659216;4659386;4659638;4659754;4660327	-	2	3	3	4	5	1	0	4	1	4	0	1	3	1	1.98785	2.43374	2.19408	3.39759	4.39825	1.00247	0	3.36149	1.55424	3.50099	0	1.08257	3.05489	0.693339	0.196671	1
F41F3.7	0	0	0			V	4663616;4663802;4663924;4664093;4664516;4664932;4665496;4665710	4663754;4663876;4664042;4664283;4664582;4665097;4665659;4665751	-	0	0	0	0	0	0	0	0	0	0	0	0	0	0	0	0	0	0	0	0	0	0	0	0	0	0	0	0	1	1
K03B4.5	0.842799	0.301567	1.38403	0.217891	-2.19832	V	4666745;4667451;4667573;4668035;4668458;4668662	4666868;4667525;4667846;4668267;4668618;4668736	-	2	2	1	2	1	1	0	0	0	0	0	0	1	1	1.98785	1.6225	0.731361	1.6988	0.87965	1.00247	0	0	0	0	0	0	1.0183	0.693339	0.0491718	0.534952
K03B4.9	0.165029	0.330058	0	65535	65535	V	4671030;4671371;4672129;4672356	4671320;4671673;4672305;4672587	-	0	0	0	0	0	0	1	1	0	0	0	0	0	0	0	0	0	0	0	0	2.13015	0.840373	0	0	0	0	0	0	0.532609	1
K03B4.8	0	0	0			V	4673650;4674048;4674386	4673991;4674341;4674597	-	0	0	0	0	0	0	0	0	0	0	0	0	0	0	0	0	0	0	0	0	0	0	0	0	0	0	0	0	1	1
K03B4.6	0	0	0			V	4675599;4676101	4675997;4676192	-	0	0	0	0	0	0	0	0	0	0	0	0	0	0	0	0	0	0	0	0	0	0	0	0	0	0	0	0	1	1
K03B4.4b	0.631725	0.910028	0.353422	2.57491	1.36452	V	4681975;4683889;4684704;4684789;4684925	4682008;4683982;4684746;4684876;4685110	+	0.5	0.5	0	0.5	0.5	0.5	0.5	0	0	0.5	2	1.5	1	2	0.496962	0.405624	0	0.424699	0.439825	0.501235	1.06508	0	0	0.437624	2.15749	1.62385	1.0183	1.38668	0.370227	1
K03B4.4a	0.631725	0.910028	0.353422	2.57491	1.36452	V	4683928;4684704;4684925	4683982;4684876;4685110	+	0.5	0.5	0	0.5	0.5	0.5	0.5	0	0	0.5	2	1.5	1	2	0.496962	0.405624	0	0.424699	0.439825	0.501235	1.06508	0	0	0.437624	2.15749	1.62385	1.0183	1.38668	0.370227	1
K03B4.3b.1	44.0652	43.054	45.0764	0.955135	-0.066224	V	4687107;4687231;4687363;4687684	4687188;4687298;4687627;4688028	+	41.25	57.08	59.08	55.33	54.42	45.5	21.67	51.17	22.67	44.17	33.75	42.75	49.58	65.83	40.9993	46.306	43.2088	46.9972	47.8705	45.6124	46.1604	43.0019	35.2347	38.6597	36.4077	46.2797	50.4872	45.6425	0.672688	1
K03B4.3a	44.0652	43.054	45.0764	0.955135	-0.066224	V	4687109;4687240;4687363;4687684	4687188;4687298;4687627;4688028	+	41.25	57.08	59.08	55.33	54.42	45.5	21.67	51.17	22.67	44.17	33.75	42.75	49.58	65.83	40.9993	46.306	43.2088	46.9972	47.8705	45.6124	46.1604	43.0019	35.2347	38.6597	36.4077	46.2797	50.4872	45.6425	0.672688	1
K03B4.3b.2	44.0652	43.054	45.0764	0.955135	-0.066224	V	4687109;4687231;4687363;4687684	4687188;4687298;4687627;4688028	+	41.25	57.08	59.08	55.33	54.42	45.5	21.67	51.17	22.67	44.17	33.75	42.75	49.58	65.83	40.9993	46.306	43.2088	46.9972	47.8705	45.6124	46.1604	43.0019	35.2347	38.6597	36.4077	46.2797	50.4872	45.6425	0.672688	1
K03B4.2	198.347	188.111	208.582	0.901854	-0.149034	V	4687994;4688657	4688241;4689235	+	191.25	275.75	262.75	262	243.75	181.5	129	204.5	109	155.5	153.75	178.75	180.25	311.5	190.088	223.702	192.165	222.542	214.415	181.948	274.789	171.856	169.413	136.101	165.857	193.509	183.548	215.975	0.0449004	0.507771
K03B4.1	134.165	121.352	146.979	0.825641	-0.276414	V	4689330;4690063;4690953;4691116	4689694;4690314;4691062;4691615	+	148	189	188	186	158	125	67	131	76	113	112	130	108	181	147.101	153.326	137.496	157.988	138.985	125.309	142.72	110.089	118.123	98.903	120.82	140.734	109.976	125.494	0.00885836	0.190347
K03B4.7a	316.661	302.531	330.791	0.914567	-0.12884	V	4691600;4692238	4691928;4692433	-	328	461.5	392	360.5	410	350.5	158.5	346.5	211.5	292	253.5	257	306	425.5	326.007	374.391	286.694	306.208	360.656	351.366	337.629	291.189	328.723	255.572	273.462	278.219	311.599	295.016	0.126176	0.885703
K03B4.7b	317.582	303.155	332.009	0.913094	-0.131165	V	4691611	4692433	-	330	461.5	394	360.5	413	350.5	158.5	346.5	211.5	294	254.5	258	307	426.5	327.995	374.391	288.156	306.208	363.295	351.366	337.629	291.189	328.723	257.323	274.541	279.302	312.617	295.709	0.122333	0.8712
ZC266.1	1.83522	1.81643	1.85401	0.979734	-0.0295387	V	4694976;4696323;4696639;4696782;4697019;4697177;4697385;4699116;4700117	4695240;4696584;4696735;4696878;4697122;4697252;4697519;4699269;4700289	-	0	2	1	4	4	3	1	1	0	0	4	1	2.5	3.5	0	1.6225	0.731361	3.39759	3.5186	3.00741	2.13015	0.840373	0	0	4.31499	1.08257	2.54574	2.42669	1	1
F39G3.6	0.494121	0.525819	0.462424	1.13709	0.18535	V	4710764;4711187;4711330;4712178;4713069;4713239;4713591;4713981;4714133;4714263;4714744	4711031;4711279;4711501;4712669;4713189;4713540;4713711;4714086;4714216;4714452;4714911	+	0	0	2	1	0	1	0	0	0	1	1	1	0	1	0	0	1.46272	0.849398	0	1.00247	0	0	0	0.875248	1.07875	1.08257	0	0.693339	1	1
F39G3.7	56.4047	54.4546	58.3548	0.933164	-0.0997974	V	4715391;4715676;4716601;4717618;4718936;4719125;4719900	4715610;4716278;4716962;4718120;4719078;4719350;4720109	-	58	86	75	73	54	52	38	54	30	62	48	45	55.5	77.5	57.6476	69.7673	54.8521	62.006	47.5011	52.1284	80.9457	45.3801	46.6273	54.2654	51.7798	48.7155	56.5155	53.7338	0.295725	1
F39G3.5a	10.8604	10.4719	11.2489	0.930926	-0.103261	V	4722620;4723048;4724028;4724270	4723000;4723113;4724185;4724550	+	9	17.5	20.5	12	9	6	7.25	9.75	6.25	10.5	13.5	8.5	12	14	8.94531	14.1968	14.9929	10.1928	7.91685	6.01482	15.4436	8.19363	9.71402	9.1901	14.5631	9.20181	12.2196	9.70674	0.486183	1
F39G3.5b	11.1759	10.7578	11.594	0.927874	-0.107998	V	4722620;4723048;4723916;4724270	4723000;4723113;4724185;4724565	+	10	17.5	21.5	12	9	6	7.25	9.75	7.25	10.5	13.5	8.5	13	14	9.93924	14.1968	15.7243	10.1928	7.91685	6.01482	15.4436	8.19363	11.2683	9.1901	14.5631	9.20181	13.2379	9.70674	0.491236	1
F39G3.4	0.217734	0.236683	0.198785	1.19065	0.251752	V	4724663;4725786;4726030;4726576	4725002;4725988;4726184;4726726	+	1	0	0	0	0	0	1	0	0	0	0	0	0	0	0.993924	0	0	0	0	0	2.13015	0	0	0	0	0	0	0	1	1
F39G3.8	8.08505	8.14772	8.02238	1.01562	0.0223648	V	4726719;4727169;4727874;4728000;4728172;4728375;4728498;4730008	4727121;4727257;4727946;4728130;4728325;4728445;4728641;4730169	-	10	6	11	11	9	10	3	12	2	15	3	11	7	12	9.93924	4.86749	8.04497	9.34337	7.91685	10.0247	6.39045	10.0845	3.10849	13.1287	3.23624	11.9082	7.12808	8.32007	0.750988	1
F39G3.3	319.8	324.304	315.297	1.02857	0.0406353	V	4731783;4731911;4732236;4732399;4733367;4733598	4731851;4732186;4732348;4733234;4733548;4734655	+	311	372	407	369	403	348	157	414	213	339	297	274	318	460	309.11	301.784	297.664	313.428	354.499	348.86	334.434	347.914	331.054	296.709	320.388	296.623	323.819	318.936	0.688626	1
F39G3.2	47.8322	45.4975	50.1668	0.906925	-0.140945	V	4737767;4738019;4738130;4739259;4739448;4740700;4740829	4737975;4738084;4738361;4739396;4739894;4740780;4741169	+	55	60	66	64	51	47	23	48	27	55	42	35	53	66	54.6658	48.6749	48.2698	54.3614	44.8621	47.1161	48.9935	40.3379	41.9646	48.1386	45.3074	37.8898	53.9698	45.7604	0.324183	1
F39G3.1	30.7148	33.2011	28.2286	1.17615	0.23407	V	4742427;4742718;4743140;4743634;4744164;4744324;4744789;4745020	4742609;4742838;4743587;4743727;4744274;4744602;4744955;4745378	+	27	24	40	42	34	23	21	40	23	47	21	29	36	43	26.8359	19.47	29.2544	35.6747	29.9081	23.0568	44.7332	33.6149	35.7476	41.1366	22.6537	31.3944	36.6587	29.8136	0.257197	1
C18G1.7	0.0466874	0.0933747	0	65535	65535	V	4745569;4745861;4746140;4746329;4746467;4747642;4747987	4745723;4746089;4746277;4746421;4746814;4747934;4748089	+	0	0	0	0	0	0	0	1	0	0	0	0	0	0	0	0	0	0	0	0	0	0.840373	0	0	0	0	0	0	1	1
C18G1.6.2	0.570005	0.475042	0.664969	0.714383	-0.485231	V	4750580;4750786;4751609;4751896;4752173;4752910;4753043;4753206;4753638	4750731;4750860;4751837;4752126;4752520;4752993;4753159;4753288;4753819	+	0.5	1.5	1	0	1	2	0	0	0	1	0.5	0	0.5	0.5	0.496962	1.21687	0.731361	0	0.87965	2.00494	0	0	0	0.875248	0.539373	0	0.509149	0.346669	1	1
C18G1.6.1	0.570005	0.475042	0.664969	0.714383	-0.485231	V	4750594;4750786;4751609;4751896;4752173;4752910;4753043;4753206;4753638	4750731;4750860;4751837;4752126;4752520;4752993;4753159;4753288;4753819	+	0.5	1.5	1	0	1	2	0	0	0	1	0.5	0	0.5	0.5	0.496962	1.21687	0.731361	0	0.87965	2.00494	0	0	0	0.875248	0.539373	0	0.509149	0.346669	1	1
C18G1.5	699.651	691.191	708.111	0.976106	-0.0348903	V	4754313;4754818	4754631;4755473	+	598	917	841	833	1000	782	253	837	548	618	569	675	755	993	594.366	743.914	615.075	707.548	879.65	783.932	538.928	703.392	851.726	540.903	613.807	730.732	768.815	688.485	0.737878	1
C18G1.4a	42.7128	38.7457	46.68	0.830027	-0.268771	V	4755985;4756173;4756365;4756771;4757158;4757351;4757566;4758000	4756126;4756319;4756723;4757111;4757300;4757522;4757948;4758608	+	46.5	53	48	58	68	37	13	42	22	32.5	37.5	48	49	63	46.2174	42.9961	35.1053	49.2651	59.8162	37.0914	27.692	35.2956	34.1934	28.4456	40.453	51.9632	49.8966	43.6803	0.110806	0.828111
C18G1.4b	40.6921	36.8049	44.5794	0.825604	-0.276478	V	4756191;4756365;4756771;4757158;4757351;4757566;4758000	4756323;4756723;4757111;4757300;4757522;4757948;4758608	+	43.5	52	46	57	63	37	11	41	20	31.5	37.5	45	46	60	43.2357	42.1849	33.6426	48.4157	55.4179	37.0914	23.4317	34.4553	31.0849	27.5703	40.453	48.7155	46.8417	41.6003	0.11909	0.858679
C18G1.10	0	0	0			V	4759370;4760284	4759554;4760334	-	0	0	0	0	0	0	0	0	0	0	0	0	0	0	0	0	0	0	0	0	0	0	0	0	0	0	0	0	1	1
C18G1.3a	0	0	0			V	4760974;4761274;4761436;4761618;4762728;4762880;4763191;4763323;4763723;4763863;4764054	4761051;4761370;4761567;4761654;4762830;4763084;4763262;4763439;4763816;4763999;4764179	+	0	0	0	0	0	0	0	0	0	0	0	0	0	0	0	0	0	0	0	0	0	0	0	0	0	0	0	0	1	1
C18G1.3b	0	0	0			V	4761281;4761436;4761618;4762728;4762880;4763191;4763323;4763723;4763863	4761370;4761569;4761810;4762830;4763084;4763262;4763439;4763816;4764003	+	0	0	0	0	0	0	0	0	0	0	0	0	0	0	0	0	0	0	0	0	0	0	0	0	0	0	0	0	1	1
C18G1.3c	0	0	0			V	4761527;4761618;4762728;4762880;4763191;4763323;4763723;4763863;4764073	4761573;4761810;4762830;4763084;4763262;4763439;4763816;4763999;4764130	+	0	0	0	0	0	0	0	0	0	0	0	0	0	0	0	0	0	0	0	0	0	0	0	0	0	0	0	0	1	1
C18G1.8	0.0811248	0	0.16225	0	65535	V	4764266;4764410;4764558;4764717;4764864;4765400;4765565;4765728;4766358;4766484	4764364;4764504;4764648;4764823;4764964;4765503;4765681;4765888;4766429;4766601	-	0	1	0	0	0	0	0	0	0	0	0	0	0	0	0	0.811248	0	0	0	0	0	0	0	0	0	0	0	0	0.404438	1
C18G1.9	0.451615	0.206519	0.696711	0.29642	-1.75429	V	4767888;4768031;4768217;4768845;4769515;4769658	4767987;4768167;4768799;4768963;4769611;4769695	-	0	2	1	1.33	0	0	0	1	0	0	0	0	1	0	0	1.6225	0.731361	1.1297	0	0	0	0.840373	0	0	0	0	1.0183	0	0.261819	1
C18G1.2a	20.3887	20.5762	20.2012	1.01856	0.0265302	V	4770671;4771714;4772053;4772784	4770835;4771999;4772138;4773091	+	23	18.5	35.5	21.5	21.5	27.5	6.5	18.5	12.5	26.5	18	22	20.5	31	22.8602	15.0081	25.9633	18.262	18.9125	27.5679	13.846	15.5469	19.428	23.1941	19.4174	23.8165	20.8751	21.4935	0.844574	1
C18G1.2b	20.3887	20.5762	20.2012	1.01856	0.0265302	V	4770708;4771793;4772053;4772784	4770835;4771999;4772138;4773091	+	23	18.5	35.5	21.5	21.5	27.5	6.5	18.5	12.5	26.5	18	22	20.5	31	22.8602	15.0081	25.9633	18.262	18.9125	27.5679	13.846	15.5469	19.428	23.1941	19.4174	23.8165	20.8751	21.4935	0.844574	1
C18G1.1	6.61647	9.04652	4.18642	2.16092	1.11164	V	4777958;4779143;4779632;4779824	4778079;4779410;4779774;4779907	+	4	10	5	3	3	2	5	8	6	16	14	11	4	11	3.97569	8.11248	3.6568	2.54819	2.63895	2.00494	10.6508	6.72298	9.32546	14.004	15.1025	11.9082	4.07319	7.62673	0.00420191	0.116313
Y60C6A.t1	0	0	0			V	4782229	4782301	-	0	0	0	0	0	0	0	0	0	0	0	0	0	0	0	0	0	0	0	0	0	0	0	0	0	0	0	0	1	1
Y60C6A.1	0.456056	0.736181	0.17593	4.18451	2.06506	V	4783613;4783812;4784083;4785666;4786007	4783759;4784036;4784365;4785960;4786140	+	0	0	0	0	1	0	1	1	1	0	0	1	1	0	0	0	0	0	0.87965	0	2.13015	0.840373	1.55424	0	0	1.08257	1.0183	0	0.443453	1
Y60C6A.2	0.156861	0.313721	0	65535	65535	V	4785095;4785277	4785225;4785433	-	0	0	0	0	0	0	1	0	0	0	0	0	0	1	0	0	0	0	0	0	2.13015	0	0	0	0	0	0	0.693339	0.536785	1
R02F11.9	0	0	0			V	4787425;4787940;4788199	4787596;4788155;4788400	+	0	0	0	0	0	0	0	0	0	0	0	0	0	0	0	0	0	0	0	0	0	0	0	0	0	0	0	0	1	1
R02F11.10	0	0	0			V	4789123;4789612;4789865;4790684;4790784;4790898;4791119	4789271;4789821;4789998;4790734;4790851;4791063;4791474	+	0	0	0	0	0	0	0	0	0	0	0	0	0	0	0	0	0	0	0	0	0	0	0	0	0	0	0	0	1	1
R02F11.11	0	0	0			V	4792110;4792948	4792147;4793137	+	0	0	0	0	0	0	0	0	0	0	0	0	0	0	0	0	0	0	0	0	0	0	0	0	0	0	0	0	1	1
R02F11.2	1.21202	1.40029	1.02375	1.36781	0.451869	V	4794599;4795171;4795620;4795795;4795955;4796717	4794784;4795323;4795746;4795907;4796028;4797015	+	0	1	0	3	2	3	1	1	0	2	0	1	1	4	0	0.811248	0	2.54819	1.7593	3.00741	2.13015	0.840373	0	1.7505	0	1.08257	1.0183	2.77336	0.533084	1
R02F11.5	0	0	0			V	4796391	4796411	+	0	0	0	0	0	0	0	0	0	0	0	0	0	0	0	0	0	0	0	0	0	0	0	0	0	0	0	0	1	1
R02F11.7	0	0	0			V	4800692	4800909	-	0	0	0	0	0	0	0	0	0	0	0	0	0	0	0	0	0	0	0	0	0	0	0	0	0	0	0	0	1	1
R02F11.1	189.427	239.879	138.975	1.72605	0.787477	V	4801099;4801274;4802130	4801229;4801441;4802626	+	119	262	167	145	135	133	153	205	141	378	287	180	156	453	118.277	212.547	122.137	123.163	118.753	133.329	325.913	172.276	219.148	330.844	309.6	194.862	158.854	314.082	1.62776e-16	3.76559e-13
R02F11.3a	23.0196	24.8345	21.2048	1.17118	0.22796	V	4802371;4803267;4804052;4805439;4805631	4803081;4803685;4804439;4805564;4805947	-	20.5	22	33	25	25.5	25.5	6.5	26.5	17.5	45	20	21.5	17.83	46.5	20.3754	17.8475	24.1349	21.2349	22.4311	25.563	13.846	22.2699	27.1993	39.3861	21.5749	23.2752	18.1562	32.2403	0.135639	0.923652
R02F11.3b	23.294	25.1844	21.4035	1.17664	0.234679	V	4802371;4803267;4804052;4805151;4805439;4805631	4803081;4803685;4804439;4805216;4805564;4805947	-	21.5	22	33	25	25.5	25.5	7.5	26.5	17.5	45	20	21.5	18.83	46.5	21.3694	17.8475	24.1349	21.2349	22.4311	25.563	15.9761	22.2699	27.1993	39.3861	21.5749	23.2752	19.1745	32.2403	0.137514	0.929848
R02F11.6	0	0	0			V	4803102	4803228	+	0	0	0	0	0	0	0	0	0	0	0	0	0	0	0	0	0	0	0	0	0	0	0	0	0	0	0	0	1	1
R02F11.8	0.0186688	0.0373376	0	65535	65535	V	4803125	4803249	-	0	0	0	0	0	0	0	0	0	0	0	0	0.33	0	0	0	0	0	0	0	0	0	0	0	0	0	0.336038	0	1	1
R02F11.4	236.196	231.987	240.405	0.964985	-0.0514217	V	4810927;4812244;4814215;4816117;4816297;4817414;4817527;4818532	4811165;4812848;4814712;4816240;4816534;4817469;4817704;4818663	-	259.33	263.33	293.33	337.33	261	249.33	129	275.33	153.67	235.33	191.33	200.67	247.33	305	257.754	213.626	214.53	286.527	229.589	249.946	274.789	231.38	238.841	205.972	206.397	217.239	251.855	211.468	0.464751	1
C37H5.6a	294.335	303.166	285.503	1.06187	0.0866028	V	4818627;4820013;4820912;4823172	4819215;4820213;4821952;4823344	-	304.33	362.33	385.83	270.83	362.5	349.33	113.5	373.83	232.67	317.33	265.83	307.17	325.83	334.5	302.481	293.939	282.181	230.042	318.873	350.193	241.772	314.156	361.626	277.742	286.763	332.532	331.792	231.922	0.423244	1
C37H5.6b	292.062	301.087	283.037	1.06377	0.0891884	V	4818627;4820013;4820912	4819215;4820213;4821952	-	301.33	360.33	378.83	269.83	360.5	346.33	113.5	370.83	231.67	315.33	262.83	305.17	324.83	329.5	299.499	292.317	277.061	229.193	317.114	347.185	241.772	311.635	360.072	275.992	283.527	330.367	330.774	228.455	0.410454	1
C37H5.8	1310.67	1336.11	1285.22	1.0396	0.0560225	V	4824138;4825071;4826036;4826412	4825008;4825987;4826344;4826760	-	1266	1443	1727	1565	1597	1391	519	1603	902	1527	1198	1175	1365	2142	1258.31	1170.63	1263.06	1329.31	1404.8	1394.44	1105.55	1347.12	1401.93	1336.5	1292.34	1272.01	1389.98	1485.13	0.457779	1
C37H5.16	0.665056	0.668152	0.661961	1.00935	0.0134287	V	4826993	4827264	-	0	0	1	2	1	1	0	2	1	0	0	1	0	1	0	0	0.731361	1.6988	0.87965	1.00247	0	1.68075	1.55424	0	0	1.08257	0	0.693339	1	1
C37H5.15	0.174914	0.349828	0	65535	65535	V	4827078	4827276	+	0	0	0	0	0	0	1	0	0	0	0	0	1	0	0	0	0	0	0	0	2.13015	0	0	0	0	0	1.0183	0	0.529886	1
C37H5.5	433.977	414.755	453.199	0.915173	-0.127883	V	4827360;4827594;4827781;4828167;4829373;4829694;4831784;4835763	4827547;4827729;4828121;4828428;4829443;4830632;4832016;4836020	+	453	578	610	554	489	447	237	523	256	410	364	379	386	559	450.247	468.901	446.13	470.566	430.149	448.104	504.846	439.515	397.886	358.852	392.664	410.292	393.063	387.576	0.128193	0.894103
C37H5.14	0.115835	0.231671	0	65535	65535	V	4832015;4832788;4832988;4833174;4834078;4834309;4834471	4832477;4832936;4833114;4833380;4834255;4834377;4834580	-	0	0	0	0	0	1	0	0	0	0	0	1	0	0	0	0	0	0	0	1.00247	0	0	0	0	0	1.08257	0	0	0.522503	1
C37H5.9a	0.0149826	0.0299652	0	65535	65535	V	4836028;4837726;4837841;4838027;4838300;4838587;4839324;4839601;4839853	4836408;4837795;4837970;4838252;4838425;4838773;4839505;4839794;4840010	-	0	0	0	0	0	0	0	0	0	0	0.25	0	0	0	0	0	0	0	0	0	0	0	0	0	0.269687	0	0	0	1	1
C37H5.9b	0.0149826	0.0299652	0	65535	65535	V	4836028;4837456;4837726;4837841;4838027;4838300;4838587;4839324;4839601;4839853	4836408;4837542;4837795;4837970;4838252;4838425;4838773;4839505;4839794;4840010	-	0	0	0	0	0	0	0	0	0	0	0.25	0	0	0	0	0	0	0	0	0	0	0	0	0	0.269687	0	0	0	1	1
C37H5.9c.1	0.0149826	0.0299652	0	65535	65535	V	4836028;4837456;4837726;4837841;4838027;4838300;4838587;4839324;4839601;4839857	4836408;4837542;4837795;4837970;4838252;4838425;4838773;4839505;4839798;4839983	-	0	0	0	0	0	0	0	0	0	0	0.25	0	0	0	0	0	0	0	0	0	0	0	0	0	0.269687	0	0	0	1	1
C37H5.9c.2	0.0149826	0.0299652	0	65535	65535	V	4836028;4837456;4837726;4837841;4838027;4838300;4838587;4839324;4839601	4836408;4837542;4837795;4837970;4838252;4838425;4838773;4839505;4839965	-	0	0	0	0	0	0	0	0	0	0	0.25	0	0	0	0	0	0	0	0	0	0	0	0	0	0.269687	0	0	0	1	1
C37H5.10	0	0	0			V	4840619;4841067;4841200	4840840;4841153;4841269	-	0	0	0	0	0	0	0	0	0	0	0	0	0	0	0	0	0	0	0	0	0	0	0	0	0	0	0	0	1	1
C37H5.11	0	0	0			V	4841940;4842375;4842502	4842157;4842455;4842567	-	0	0	0	0	0	0	0	0	0	0	0	0	0	0	0	0	0	0	0	0	0	0	0	0	0	0	0	0	1	1
C37H5.4	0.087965	0	0.17593	0	65535	V	4842836;4843073;4843277;4843552;4843681	4842898;4843165;4843348;4843635;4843845	+	0	0	0	0	1	0	0	0	0	0	0	0	0	0	0	0	0	0	0.87965	0	0	0	0	0	0	0	0	0	0.404438	1
C37H5.3a	11.0672	10.0673	12.0671	0.834282	-0.261393	V	4844685;4845170;4845324;4846014;4846399;4846724	4844986;4845272;4845504;4846337;4846676;4846955	+	14.5	15	16	12.5	13	9.5	4.5	11	6.5	13.5	7.5	9	9.5	18.5	14.4119	12.1687	11.7018	10.6175	11.4354	9.52346	9.58568	9.2441	10.1026	11.8158	8.0906	9.74309	9.67383	12.8268	0.451975	1
C37H5.3b	10.7683	9.83065	11.706	0.839794	-0.251893	V	4845119;4845324;4846014;4846399;4846724	4845272;4845504;4846337;4846676;4846955	+	13.5	14	16	12.5	13	9.5	3.5	11	6.5	13.5	7.5	9	9.5	18.5	13.418	11.3575	11.7018	10.6175	11.4354	9.52346	7.45553	9.2441	10.1026	11.8158	8.0906	9.74309	9.67383	12.8268	0.490495	1
C37H5.2	3.19934	3.06996	3.32871	0.922267	-0.116744	V	4847740;4847925;4848500;4848744;4849116;4849327;4849490	4847793;4848027;4848680;4849067;4849278;4849441;4849832	+	3	5	6	2	4	2	0	6	2	8	3	1	4	3	2.98177	4.05624	4.38817	1.6988	3.5186	2.00494	0	5.04224	3.10849	7.00198	3.23624	1.08257	4.07319	2.08002	1	1
C37H5.1	4.54745	5.39217	3.70272	1.45627	0.542278	V	4855325;4855565;4855739;4855958;4856085;4856441;4856790	4855508;4855659;4855909;4856029;4856391;4856553;4857260	+	3	9	3	4	3	3	5	4	1	7	5	4	5	13	2.98177	7.30123	2.19408	3.39759	2.63895	3.00741	10.6508	3.36149	1.55424	6.12673	5.39373	4.33026	5.09149	9.0134	0.229941	1
C37H5.13a	128.976	137.299	120.653	1.13797	0.186456	V	4857159;4857715;4858136;4858367;4859299;4860375;4862690	4857526;4857920;4858318;4858637;4859453;4860524;4862965	-	138.83	140.17	153	132	145	145.5	66.83	159.83	101.33	180.17	133.67	103.5	109.5	187.83	137.986	113.713	111.898	112.12	127.549	145.859	142.358	134.317	157.492	157.693	144.196	112.046	111.504	130.23	0.109847	0.824086
C37H5.13b	30.7326	33.3429	28.1223	1.18564	0.245664	V	4858380;4859113;4859299;4860375;4862690	4858637;4859182;4859453;4860524;4862884	-	27.83	34.17	34	25.5	44	41	10.83	40.83	20.83	41.17	33.67	27	32.5	49.83	27.6609	27.7203	24.8663	21.6596	38.7046	41.1013	23.0695	34.3124	32.3749	36.034	36.3214	29.2293	33.0947	34.5491	0.0996023	0.787833
C37H5.13c	28.3778	31.0341	25.7215	1.20654	0.270881	V	4858380;4859113;4859299;4860375	4858637;4859182;4859453;4860467	-	25.33	30.67	32	23.5	40	38.5	10.33	38.33	18.83	40.67	29.67	25.5	28	48.33	25.1761	24.881	23.4036	19.9608	35.186	38.5951	22.0045	32.2115	29.2664	35.5963	32.0064	27.6054	28.5123	33.5091	0.0861414	0.727073
T19H12.5	3.35101	4.37491	2.3271	1.87998	0.910718	V	4865664;4866812;4867123;4868469;4868673;4869883	4865934;4866906;4867379;4868624;4868802;4870355	+	4	1	7	1	1	4	1	4	3	7	5	5	2	9	3.97569	0.811248	5.11953	0.849398	0.87965	4.00988	2.13015	3.36149	4.66273	6.12673	5.39373	5.41283	2.03659	6.24005	0.0627708	0.618026
T19H12.4	0.292423	0.584846	0	65535	65535	V	4872303;4872396;4873015;4873177;4873934	4872351;4872597;4873109;4873592;4874200	+	0	0	0	0	0	0	0	1	0	1	1	1	0	2	0	0	0	0	0	0	0	0.840373	0	0.875248	1.07875	1.08257	0	1.38668	0.115088	0.843357
T19H12.6	21.6254	24.4362	18.8146	1.29879	0.377165	V	4874923;4875011;4875240;4875569;4876448;4876759;4878958;4879244	4874965;4875187;4875486;4876101;4876715;4877069;4879189;4879319	-	16	33	22	25	16	11	17	27	14	31	29	14	21	48	15.9028	26.7712	16.0899	21.2349	14.0744	11.0272	36.2126	22.6901	21.7594	27.1327	31.2836	15.1559	21.3842	33.2803	0.0703105	0.652493
T19H12.13	0	0	0			V	4877039	4877188	+	0	0	0	0	0	0	0	0	0	0	0	0	0	0	0	0	0	0	0	0	0	0	0	0	0	0	0	0	1	1
T19H12.7	0.17593	0	0.35186	0	65535	V	4879945;4880070;4880506;4881116	4880021;4880439;4880707;4881477	-	0	0	0	0	2	0	0	0	0	0	0	0	0	0	0	0	0	0	1.7593	0	0	0	0	0	0	0	0	0	0.164978	0.999509
T19H12.8	0.407517	0.291749	0.523284	0.557535	-0.842865	V	4882178;4882340;4882655;4883117;4883552;4883950;4884120;4884180;4884469	4882285;4882607;4882845;4883502;4883610;4883981;4884141;4884403;4884696	-	1	2	0	0	0	0	0	0	0	3	0	0	0	0	0.993924	1.6225	0	0	0	0	0	0	0	2.62574	0	0	0	0	0.712024	1
T19H12.12	0.0731361	0	0.146272	0	65535	V	4884790;4884998;4885271;4885387	4884943;4885223;4885369;4885420	+	0	0	1	0	0	0	0	0	0	0	0	0	0	0	0	0	0.731361	0	0	0	0	0	0	0	0	0	0	0	0.404438	1
T19H12.3	0.306541	0.443202	0.16988	2.60892	1.38345	V	4885697;4885879;4886612	4885797;4886028;4886809	+	0	0	0	1	0	0	1	1	0	0	0	0	1	0	0	0	0	0.849398	0	0	2.13015	0.840373	0	0	0	0	1.0183	0	1	1
T19H12.9	12.7871	12.6386	12.9357	0.977033	-0.0335208	V	4887173;4887569;4889026;4889163;4889443	4887494;4888430;4889115;4889388;4889616	-	7	14	22	17	18	17	4	12	14	14	9	8	13	18	6.95746	11.3575	16.0899	14.4398	15.8337	17.042	8.5206	10.0845	21.7594	12.2535	9.70872	8.66053	13.2379	12.4801	0.75271	1
T19H12.2	1666.27	1605.99	1726.56	0.930165	-0.104441	V	4890429;4890631;4891158	4890580;4891104;4891422	+	1608	2243	2068	2034	2245	1870	669	2012	1170	1365	1361	1496	1702	2350	1598.23	1819.63	1512.45	1727.67	1974.81	1874.62	1425.07	1690.83	1818.47	1194.71	1468.17	1619.52	1733.14	1629.35	0.318338	1
T19H12.10	22.9263	21.6021	24.2504	0.890792	-0.166839	V	4892590;4892865;4894340;4894484;4894684;4894799	4892805;4893822;4894429;4894640;4894752;4895071	-	17	29	42	30	28	21	8	25	10	24	20	34	24	23	16.8967	23.5262	30.7172	25.4819	24.6302	21.0519	17.0412	21.0093	15.5424	21.0059	21.5749	36.8072	24.4391	15.9468	0.327812	1
T19H12.1a	4.78367	4.46007	5.10728	0.873278	-0.195487	V	4896048;4896271;4896386;4896589;4896728;4897731	4896205;4896339;4896542;4896678;4897685;4897962	+	5	9.5	4	6	5.5	2	4	2	4	4.5	3.5	5.5	4.5	5	4.96962	7.70686	2.92544	5.09639	4.83807	2.00494	8.5206	1.68075	6.21698	3.93861	3.77561	5.95411	4.58234	3.46669	0.429824	1
T19H12.1b	4.78367	4.46007	5.10728	0.873278	-0.195487	V	4896050;4896271;4896386;4896589;4896728;4897731	4896202;4896339;4896542;4896678;4897685;4897962	+	5	9.5	4	6	5.5	2	4	2	4	4.5	3.5	5.5	4.5	5	4.96962	7.70686	2.92544	5.09639	4.83807	2.00494	8.5206	1.68075	6.21698	3.93861	3.77561	5.95411	4.58234	3.46669	0.429824	1
T19H12.11	0.519576	0.231671	0.807481	0.286905	-1.80135	V	4898217;4898451;4899453;4899607;4899806;4899930	4898400;4899408;4899542;4899763;4899874;4900082	-	1	0	3	1	0	1	0	0	0	0	0	1	0	0	0.993924	0	2.19408	0.849398	0	1.00247	0	0	0	0	0	1.08257	0	0	0.15678	0.995515
T19H12.14	0.0565721	0.113144	0	65535	65535	V	4898694	4898842	+	0	0	0	0	0	0	0	0	0	0	0	0	1	0	0	0	0	0	0	0	0	0	0	0	0	0	1.0183	0	1	1
H23N18.4	0.409489	0.649099	0.16988	3.82093	1.93393	V	4901374;4901592;4901707;4901908;4902049	4901539;4901660;4901863;4901997;4903010	+	0	0	0	1	0	0	1	0	1	0	2	0	0	0	0	0	0	0.849398	0	0	2.13015	0	1.55424	0	2.15749	0	0	0	0.674958	1
H23N18.3	0.641822	0.82122	0.462424	1.7759	0.828552	V	4903974;4904201;4904324;4904530;4904677;4905679	4904149;4904269;4904480;4904619;4905634;4905917	+	0	0	2	1	0	1	1	0	0	0	2	1	1	0	0	0	1.46272	0.849398	0	1.00247	2.13015	0	0	0	2.15749	1.08257	1.0183	0	0.76403	1
H23N18.2	3.67598	3.70718	3.64478	1.01712	0.0244875	V	4906283;4906475;4906713;4906919;4907057;4908084	4906432;4906543;4906869;4907008;4908011;4908302	+	5	5	2	6	3	6	2	6	6	2	1	1	2	4	4.96962	4.05624	1.46272	5.09639	2.63895	6.01482	4.2603	5.04224	9.32546	1.7505	1.07875	1.08257	2.03659	2.77336	0.89899	1
H23N18.1	17.2103	19.8362	14.5844	1.3601	0.443708	V	4908871;4909088;4909729;4909945;4910090;4910638;4911058;4911202	4909033;4909156;4909885;4910034;4910588;4911000;4911153;4911458	+	19	17	16	16	17	23	4	21	16	23	16	21	19	36	18.8845	13.7912	11.7018	13.5904	14.954	23.0568	8.5206	17.6478	24.8679	20.1307	17.2599	22.7339	19.3477	24.9602	0.0226862	0.343233
H23N18.5	13.2913	15.8491	10.7334	1.47662	0.562295	V	4911764;4911895;4912242	4911847;4912019;4912383	-	10	23	13	9	9	7	9	17	7	21	22	11	8	42	9.93924	18.6587	9.50769	7.64458	7.91685	7.01729	19.1714	14.2863	10.8797	18.3802	23.7324	11.9082	8.14638	29.1202	0.0167684	0.28676
H23N18.6	0.476652	0.791055	0.16225	4.87554	2.28556	V	4913061;4914781	4913337;4915079	-	0	1	0	0	0	1	0	1	0	0	2	1	2	0	0	0.811248	0	0	0	1.00247	0	0.840373	0	0	2.15749	1.08257	2.03659	0	0.187437	1
C02E7.7	136.499	180.754	92.2437	1.95953	0.970507	V	4918154;4918471	4918339;4918585	-	85	222	85	91	65	94	75	233	89	229	281	168	97	367	84.4835	180.097	62.1657	77.2952	57.1772	94.2322	159.761	195.807	138.328	200.432	303.128	181.871	98.7748	254.455	7.2731e-22	8.03837e-18
C02E7.6	392.145	512.612	271.678	1.88684	0.915968	V	4919207;4919384	4919327;4919581	+	266	520	249	288	279	338	204	497	294	783	610	456	347	1118	264.384	421.849	182.109	244.627	245.422	338.835	434.551	417.665	456.948	685.319	658.035	493.65	353.349	775.153	1.89282e-20	9.95178e-17
C02E7.17	0	0	0			V	4919845	4919990	-	0	0	0	0	0	0	0	0	0	0	0	0	0	0	0	0	0	0	0	0	0	0	0	0	0	0	0	0	1	1
C02E7.8	0	0	0			V	4920342;4920688	4920499;4920790	-	0	0	0	0	0	0	0	0	0	0	0	0	0	0	0	0	0	0	0	0	0	0	0	0	0	0	0	0	1	1
C02E7.5	1.21487	1.33526	1.09449	1.21999	0.286868	V	4921102;4921314;4921881;4922465	4921256;4921585;4922387;4922616	+	3	0	1	0	2	0	0	2	0	1	1	3	3	3	2.98177	0	0.731361	0	1.7593	0	0	1.68075	0	0.875248	1.07875	3.2477	3.05489	2.08002	0.533402	1
C02E7.4a	0.218903	0.17235	0.265457	0.649257	-0.623137	V	4923292;4923378;4923978;4924419	4923326;4923649;4924361;4924594	+	0.5	0.5	0	0.5	0	0	0	0.5	0	0.5	0	0	0	1	0.496962	0.405624	0	0.424699	0	0	0	0.420186	0	0.437624	0	0	0	0.693339	0.672996	1
C02E7.4b	0.218903	0.17235	0.265457	0.649257	-0.623137	V	4923292;4923378;4923855;4924419	4923326;4923649;4924361;4924594	+	0.5	0.5	0	0.5	0	0	0	0.5	0	0.5	0	0	0	1	0.496962	0.405624	0	0.424699	0	0	0	0.420186	0	0.437624	0	0	0	0.693339	0.672996	1
C02E7.3	0.25332	0.34439	0.16225	2.1226	1.08583	V	4924918;4925286;4926034	4925224;4925789;4926224	+	0	1	0	0	0	1	0	0	0	0	1	0	1	0	0	0.811248	0	0	0	1.00247	0	0	0	0	1.07875	0	1.0183	0	1	1
C02E7.2	0.0466874	0.0933747	0	65535	65535	V	4926671;4926918;4927241;4927790	4926705;4927189;4927747;4928195	+	0	0	0	0	0	0	0	1	0	0	0	0	0	0	0	0	0	0	0	0	0	0.840373	0	0	0	0	0	0	1	1
C02E7.9	0	0	0			V	4928278;4928892;4929258;4929748	4928378;4929201;4929689;4929942	-	0	0	0	0	0	0	0	0	0	0	0	0	0	0	0	0	0	0	0	0	0	0	0	0	0	0	0	0	1	1
C02E7.10	0.247636	0.186749	0.308522	0.605304	-0.724268	V	4930817;4930908;4932548;4932826	4930850;4931608;4932633;4933027	-	0	1	1	0	0	0	0	2	0	0	0	0	0	0	0	0.811248	0.731361	0	0	0	0	1.68075	0	0	0	0	0	0	0.671619	1
C02E7.1	0.0466874	0.0933747	0	65535	65535	V	4934706;4934800;4935662;4935909;4936026;4936260;4936477;4937034;4937250;4938972	4934741;4934899;4935859;4935977;4936182;4936427;4936990;4937199;4938912;4939085	+	0	0	0	0	0	0	0	1	0	0	0	0	0	0	0	0	0	0	0	0	0	0.840373	0	0	0	0	0	0	1	1
C02E7.16	0	0	0			V	4936998	4937147	-	0	0	0	0	0	0	0	0	0	0	0	0	0	0	0	0	0	0	0	0	0	0	0	0	0	0	0	0	1	1
C02E7.11	0	0	0			V	4939260;4939909;4940317;4940450	4939673;4940270;4940404;4940641	-	0	0	0	0	0	0	0	0	0	0	0	0	0	0	0	0	0	0	0	0	0	0	0	0	0	0	0	0	1	1
C02E7.12	0	0	0			V	4941196;4941683;4941976;4942091;4942222;4942262	4941591;4941973;4942043;4942178;4942257;4942414	-	0	0	0	0	0	0	0	0	0	0	0	0	0	0	0	0	0	0	0	0	0	0	0	0	0	0	0	0	1	1
[truncated: 56,133 more rows]
