# Supplementary material for: SID-2 negatively regulates development likely independent of nutritional dsRNA uptake
Source: RNA Biol. 2020 Oct 12;18(6):888–99. doi: 10.1080/15476286.2020.1827619 (PMC8081039; doi:10.1080/15476286.2020.1827619)
Supplement: Supplemental Material [file KRNB_A_1827619_SM9129.zip › Supplementary information/Table 6 Lipid metabolomics.xlsx]

## Sheet: Lipid_for_PCA
lipid_id	wt0h_2	wt0h_3	wt0h_4	wt0h_5	sid2mj465_1	sid2mj465_2	sid2mj465_3	sid2mj465_4	sid2mj465_5	sid2qt142_1	sid2qt142_2	sid2qt142_3	sid2qt142_4	sid2qt142_5
Cer_d34_0_uM	0.020042	0.0180435	0.0108668	0.0115155	0.0241301	0.012185	0.0121739	0	0.012578	0.0289585	0.0118753	0.00910366	0.0132601	0
Cer_d38_2_uM	0.790643	0.704049	0.668999	0.571315	0.670829	0.712413	0.63024	0.56755	0.544309	0.691334	0.792236	0.747958	0.705213	0.907317
Cer_d38_1_uM	0.222252	0.212166	0.191731	0.186475	0.198588	0.226073	0.206298	0.171162	0.1868	0.209523	0.234782	0.226217	0.21974	0.224977
Cer_d40_1_uM	0.0739558	0.0504516	0.0599458	0.0533243	0.0910362	0.0769889	0.05981	0.0621864	0.0674926	0.103294	0.0654676	0.082015	0.0942124	0.0608643
Cer_d38_0_uM	0.0221404	0.028018	0.0270203	0.0201998	0.0189989	0.0184174	0.01986	0.0122697	0.013024	0.0200481	0.0306765	0.0268149	0.0360027	0.0250992
Cer_d40_2_uM	1.23017	1.1657	0.929158	1.20361	0.9676	1.20418	1.00065	0.785931	0.91896	1.08112	1.32908	1.09161	1.09442	1.24904
Cer_d42_2_uM	0.995092	0.78278	0.790233	0.811269	0.802217	1.02716	0.725129	0.630706	0.743001	0.997425	0.903159	0.864659	0.909724	0.996392
Cer_d40_0_uM	0.0471554	0.0230473	0.0283133	0.030235	0.0376211	0.0298871	0.0257923	0.0298818	0.0344539	0.0412254	0.0481331	0.0401336	0.0440601	0.0289045
Cer_d42_1_uM	0.043721	0.052617	0.03501	0.0312599	0.0375789	0.0444754	0.0299708	0.0323736	0.0405459	0.0448299	0.0450666	0.0337388	0.032283	0.0303883
Cer_d44_1_uM	0.013595	0.0121245	0.0106637	0.0161244	0.0148649	0.021763	0.0134511	0.0191569	0.0162616	0.0250167	0.019631	0.019434	0.014375	0.0160096
Cer_d44_2_uM	0.00314855	0.00275872	0.00276109	0.00293705	0.00297324	0.00399743	0.00243867	0.00356181	0.00291583	0.00458087	0.00464043	0.00307373	0.00393928	0.00465607
Cer_d42_0_uM	0.0819567	0.0619458	0.0490976	0.0505176	0.0637608	0.0709163	0.0552193	0.0549148	0.0702639	0.0772542	0.0745778	0.0571764	0.0835952	0.0579331
Cer_d44_0_uM	0.0313268	0.0355961	0.0283302	0.0261117	0.028629	0.0302205	0.0259444	0.0302537	0.0260603	0.0274115	0.0386595	0.0376749	0.0444119	0.032881
PA_32_1_uM	1.06083	0.826596	0.739492	0.866179	0.888672	0.859335	0.860764	0.90041	0.927757	0.77325	1.16207	0.983557	0.928143	1.15748
PA_35_2_uM	3.17626	2.78736	2.86777	2.65581	3.2593	3.24646	3.13996	3.64149	3.62105	2.96984	4.42558	3.41232	3.30887	3.52274
PA_32_0_uM	0.0198636	0.0802977	0.117144	0.0443099	0.0550913	0.0966005	0.0904539	0.109963	0.0699189	0.0402629	0.145714	0.0814348	0.111583	0.0996548
PA_34_1_uM	0.597156	0.799836	0.880689	0.780196	0.779135	0.685749	1.05633	0.872356	0.452566	0.96398	1.11093	0.908373	0.682531	1.04588
PA_35_0_uM	0.0828789	0.0672293	0.0591211	0.0278548	0.0260971	0.0727648	0.0380332	0.0634333	0.0675863	0.031712	0.152525	0.0482251	0.0848865	0.0440189
PA-P_36_0_uM	0.698729	0.906624	1.14115	0.398151	1.36517	0.954431	1.30942	1.17682	0.742373	1.27827	0.972737	1.37898	0.947643	0.987419
PA-O_36_1_uM	0.698729	0.909472	1.14115	0.396529	1.37173	0.954431	1.3089	1.17682	0.742373	1.27748	0.972737	1.37386	0.950552	0.987364
LPC_18_4_uM	0.343385	0.326199	0.320988	0.31363	0.404317	0.375993	0.370978	0.326164	0.414996	0.352259	0.442543	0.359453	0.358538	0.393653
LPE_20_5_uM	0.535286	0.566306	0.613772	0.456657	0.58019	0.581948	0.716727	0.620008	0.79882	0.689216	0.829011	0.710063	0.79362	0.806055
LPE_16_1_uM	0.0252028	0.0191119	0.0265102	0.0174584	0.0399677	0.0371834	0.029933	0.0245815	0.0494409	0.033919	0.0465798	0.038874	0.0256318	0.0312334
LPE_18_2_uM	0.483548	0.427568	0.38527	0.457551	0.541346	0.508275	0.581782	0.490266	0.710588	0.619977	0.672376	0.578186	0.604381	0.648661
LPE_18_4_uM	0.0202504	0.036744	0.0137711	0.0297673	0.0615106	0.00608066	0.0596944	0.00758893	0.0344439	0.00748451	0.0487476	0.0301691	0.00894446	0.0235778
LPC_15_0_uM	1.03986	0.921363	0.941848	0.93784	1.01188	1.12581	1.13484	0.960537	1.22858	1.10515	1.32109	1.13667	1.24212	1.21926
LPC_17_1_uM	4.49497	3.83222	3.78972	4.34	4.62437	4.76247	4.70503	4.30012	5.27408	5.54482	6.12653	5.28879	5.82534	5.61742
LPC_20_3_uM	1.43595	1.2931	1.24083	1.49422	1.36293	1.55611	1.42252	1.31803	1.68593	1.66752	1.81706	1.60414	1.83699	1.75409
LPE_22_4_uM	0.651559	0.567545	0.502339	0.73161	0.62717	0.827248	0.65343	0.691801	0.790961	0.851774	0.97148	0.660996	0.778914	0.900297
LPE_17_1_uM	0.284683	0.264655	0.238761	0.280098	0.315661	0.317404	0.321453	0.275084	0.392196	0.364541	0.400458	0.349441	0.383252	0.377056
LPE_18_3_uM	0.0986997	0.0928018	0.0837181	0.106588	0.089788	0.108515	0.107134	0.0966741	0.12118	0.122029	0.126293	0.0893608	0.129646	0.120286
LPC_14_0_uM	0.154917	0.143855	0.163208	0.129572	0.146527	0.146866	0.166329	0.142534	0.182834	0.161437	0.195381	0.175125	0.161121	0.181607
LPC_18_2_uM	4.92028	4.3893	4.2582	4.72763	4.62375	5.13488	5.1937	4.6733	6.05324	5.00959	5.66217	5.29476	5.36017	5.56168
LPC_22_6_uM	0	0.0121359	0.0103862	0.00784812	0.0134248	0.0118565	0	0	0	0.0153899	0	0	0.0103278	0.0113545
LPE_16_0_uM	0.590313	0.6182	0.567999	0.61217	0.550239	0.675191	0.610615	0.609432	0.764408	0.768282	0.791033	0.651495	0.868027	0.816424
LPE_20_4_uM	0.264884	0.253706	0.243505	0.250222	0.251153	0.271106	0.307251	0.268314	0.365098	0.336338	0.356789	0.335249	0.336104	0.346203
LPC_16_1_uM	0.432368	0.417415	0.397273	0.399371	0.45763	0.492793	0.450402	0.416985	0.538178	0.480249	0.565119	0.47538	0.465087	0.503594
LPE_18_1_uM	0.690061	0.774489	0.660379	0.756599	0.704223	0.887091	0.793811	0.767579	0.98831	0.938257	1.07873	0.849875	1.06305	1.07853
LPC_20_5_uM	5.63424	5.39978	5.44191	4.82002	5.23302	6.48864	5.74629	5.3254	6.90919	5.69165	6.94503	5.75137	5.76507	6.44407
LPE_17_0_uM	1.31941	1.53622	1.2371	1.25424	1.12042	1.56646	1.56049	1.54061	1.57811	1.41763	1.66469	1.53773	1.87544	1.80936
LPC_18_3_uM	1.72198	1.63889	1.6341	1.56815	1.65613	1.95113	1.87694	1.73878	2.18146	1.8655	2.32197	1.86225	1.87554	2.05857
LPC_16_0_uM	0.94762	0.797253	0.822637	0.881082	0.800339	0.946401	0.840821	0.834333	0.992067	1.10754	1.2344	1.04302	1.20233	1.07531
LPC_20_4_uM	3.11524	2.76003	2.6517	2.98065	2.72065	3.48099	2.94307	2.83162	3.64769	3.29554	3.92765	3.2029	3.33158	3.90028
LPC_18_1_uM	4.78698	4.49452	4.16244	4.78005	4.65597	5.49315	4.84829	4.42914	5.78318	5.6993	6.97692	5.49158	6.42892	6.05076
LPC_15_1_uM	0.0339682	0.0229284	0.0445563	0.0419285	0	0.0541469	0	0.0544878	0.0627523	0.0523597	0.0889808	0.0781413	0.0634484	0.0606658
LPE_20_3_uM	0.309371	0.306713	0.276556	0.299837	0.302774	0.358962	0.391074	0.360705	0.369976	0.362286	0.390105	0.298135	0.397698	0.405559
LPE_14_0_uM	0.033722	0.0264922	0.0174557	0.0265041	0.0302918	0.025258	0.0399988	0.0285908	0.0321248	0.024925	0.0244592	0.0306959	0.0367597	0.0286404
LPE_22_6_uM	0.140843	0.124871	0.0896442	0.141791	0.0958653	0.157056	0.148776	0.158801	0.189326	0.162168	0.130328	0.096928	0.143007	0.174564
LPC_14_1_uM	0.284683	0.264655	0.238761	0.280098	0.315661	0.317404	0.321453	0.275084	0.392196	0.364541	0.400458	0.349441	0.383252	0.377056
LPC_17_0_uM	1.46603	1.44043	1.36259	1.32187	1.19515	1.65867	1.46314	1.35138	1.59288	1.56558	1.96433	1.70217	1.99105	1.80634
LPE_18_0_uM	2.18592	1.97594	1.6822	2.1271	1.99972	2.47103	2.3134	2.30723	2.5367	2.70921	2.43495	2.37613	2.6304	2.80701
LPC-P_18_0_uM	0.0551855	0.0564704	0.0545513	0.0558453	0.0501396	0.0463861	0.0979531	0.0990983	0.067411	0.052334	0.108763	0.103123	0.177144	0.123849
LPE_15_0_uM	0.146183	0.127875	0.132969	0.128914	0.14665	0.144571	0.151619	0.121738	0.158556	0.163816	0.178924	0.140182	0.161843	0.140514
LPC_19_0_uM	0.211528	0.145058	0.101045	0.236212	0.189814	0.22573	0.135852	0.164945	0.248521	0.294179	0.209039	0.214829	0.258902	0.22938
LPE_19_0_uM	0.43439	0.418079	0.340712	0.468627	0.453787	0.490279	0.500262	0.511408	0.499744	0.539133	0.600164	0.473121	0.629663	0.590499
LPC-O_18_0_uM	0.0674861	0.0187382	0	0.060617	0.0617066	0.0754807	0.0254637	0	0.0910777	0.111334	0.0619307	0.0394991	0.0398865	0.0501455
LPE-P_18_0_uM	5.29557	5.44712	4.24182	5.81081	5.7783	6.36579	6.46829	6.58184	7.08386	6.56313	6.93945	6.03024	7.49279	7.13486
LPC_18_0_uM	0.854036	0.79538	0.68323	0.819006	0.683923	0.943739	0.854636	0.808303	0.891375	1.02954	1.09505	0.942912	1.13107	1.04093
LPE-O_18_0_uM	2.13282	2.06876	1.8017	2.13715	2.31307	2.43411	2.6216	2.61178	2.59613	2.38918	3.12053	2.53924	3.36111	2.75801
LPE_20_0_uM	0.43802	0.488157	0.409219	0.421276	0.426309	0.550139	0.595754	0.564402	0.480225	0.522345	0.524649	0.503887	0.557287	0.608007
LPC_20_0_uM	0.161779	0.153526	0.145494	0.134072	0.138124	0.193789	0.192368	0.177109	0.15258	0.211001	0.227711	0.199904	0.21208	0.199179
LPE-P_20_0_uM	0.00511877	0.0113463	0.00965647	0.0143211	0.00940384	0.0159688	0.0159133	0.0123702	0.0107576	0.012291	0.010087	0.0153498	0.0170944	0.0150493
LPE_22_0_uM	0.195603	0.214107	0.207162	0.217324	0.194657	0.2183	0.211186	0.205523	0.203963	0.246461	0.209973	0.247902	0.270798	0.259515
LPI_16_1_uM	0.0178085	0.0155358	0.0134272	0	0.00926709	0.0160902	0.00874197	0.00397189	0.0170062	0.0280815	0.0271588	0.0215342	0.0198789	0.0181833
LPI_20_5_uM	0.262107	0.353718	0.301921	0.278141	0.274683	0.303151	0.287904	0.335196	0.454543	0.401164	0.507568	0.387203	0.349799	0.389565
LPI_20_4_uM	0.0221381	0.0329606	0.0331906	0.0185265	0.0217324	0.0394471	0.00493317	0.0421383	0.0730231	0.035572	0.0644651	0.026414	0.0390889	0.0581872
LPI_18_2_uM	0.0117134	0.00519304	0.0100304	0	0.00323258	0.00889185	0	0.00849662	0.0254276	0.0122757	0.0131297	0.0148429	0.0225127	0.00341241
LPI_20_3_uM	0.0174797	0	0.00470778	0	0.00339879	0.00362167	0	0.00330063	0.0119761	0.00441802	0.0160165	0.00953123	0	0
LPI_16_0_uM	0.00749883	0.0204175	0.0149553	0.0145832	0.0374746	0.026922	0.00964596	0.0459121	0.0323161	0.0320284	0.0400493	0.0184874	0.0201226	0.0190285
LPI_18_0_uM	1.23226	1.17602	1.21038	1.19931	1.3781	1.10913	1.15509	1.16419	1.98825	1.42578	1.80064	1.4129	1.16623	1.23868
LPI_21_0_uM	0.0594616	0.106918	0.0881265	0.0551239	0.0795106	0.052516	0.127537	0.0628318	0.0922295	0.0860237	0.128371	0.0747308	0.0891769	0.0948248
PI_36_4_uM	4.49076	4.84376	4.63676	4.50985	4.30064	4.04943	4.00892	4.21862	5.01282	4.57036	5.12576	4.50791	4.78328	4.8611
PI_34_2_uM	6.76472	7.21906	7.27898	6.44555	6.59066	6.22981	5.992	6.27739	7.30296	6.7715	7.80489	6.64764	6.95347	7.234
PI_38_5_uM	228.189	236.867	237.17	224.826	236.874	238.633	204.612	226.06	272.156	266.797	292.045	237.191	240.195	265.304
PI_36_3_uM	16.197	15.5895	16.508	17.2666	17.7847	16.5086	15.6005	16.6054	19.4439	16.9561	20.5289	16.7336	17.2158	18.8094
PI_35_2_uM	7.61737	7.40392	6.56616	6.96011	7.54188	7.10197	6.78112	7.39335	8.76477	7.82935	9.50653	6.45662	8.40844	8.29875
PI_32_0_uM	30.2456	29.4201	29.7052	25.4229	29.2197	27.0036	25.5125	27.6515	31.2712	31.6826	35.4842	27.8736	32.1262	30.723
PI_40_6_uM	1.03207	1.02933	0.998249	0.867095	1.03216	0.937274	0.915054	0.969918	1.11387	1.1263	1.41745	0.962435	1.25577	1.18061
PI_34_1_uM	6.49737	5.99603	6.02855	6.54551	6.37782	6.02381	6.11347	5.87976	6.5826	6.75422	7.75767	6.27991	6.80205	7.10215
PI_38_4_uM	27.8517	26.8564	26.1867	28.7844	23.9437	25.5076	25.2755	27.9614	27.6675	29.1349	33.2909	28.0319	28.6237	32.6667
PI_40_5_uM	3.35851	3.37779	3.12476	3.0306	3.04959	2.91483	3.12771	3.58816	3.66684	3.65471	3.97294	3.13699	3.10934	3.22833
PI_36_2_uM	28.24	28.2762	26.7362	29.1888	28.1455	27.9353	27.3718	29.1984	29.7714	32.3457	36.9199	28.626	30.6948	32.4658
PI_35_1_uM	6.36288	6.46626	6.01621	6.66742	6.58332	6.25391	6.25057	6.61346	7.37012	7.41939	8.79978	6.66253	6.67727	7.13818
PI_38_3_uM	4.18938	4.28995	3.91094	3.88268	3.62059	3.67565	3.9644	4.39907	4.8299	4.6276	5.13723	4.1955	4.11179	4.32311
PI_34_0_uM	8.5916	8.05521	7.90305	7.56893	7.60907	8.03096	7.46017	7.92114	8.49567	8.22579	9.52046	8.07578	7.86487	8.69163
PI_40_4_uM	0.785487	0.929556	0.828068	0.756882	0.786866	0.797395	0.811882	0.841807	0.937365	0.865414	0.898398	0.802989	0.867175	0.743004
PI_36_1_uM	15.0433	14.735	14.4408	15.1585	12.6322	15.1632	13.7688	13.4531	16.0746	17.4384	19.7117	12.9914	17.5541	15.1702
PI_35_0_uM	4.41441	3.88186	3.66111	4.03767	4.75865	4.37537	3.90992	3.95224	4.36584	4.69432	5.29298	3.94204	4.40368	4.28448
PI_36_0_uM	8.14254	7.93123	7.77756	8.09148	7.698	7.48169	7.28855	7.50804	8.27284	8.53075	9.25087	8.56203	9.24418	8.3525
PC_30_1_uM	1.24622	1.37571	1.17786	0.858985	0.949697	1.02915	0.990967	0.897362	0.810408	1.13232	1.39654	1.21237	1.38046	1.42199
PC_32_2_uM	6.78755	7.71193	6.24825	4.77383	5.58634	5.69147	5.59291	5.05282	4.69756	6.032	7.45845	6.63587	6.83832	7.85178
PC_34_3_uM	15.1522	15.9389	14.1124	10.5384	12.1693	13.1469	11.5659	10.9867	10.3092	13.0624	16.3867	13.7293	14.521	15.7548
PC_33_2_uM	25.9999	29.9018	24.5389	19.0927	22.4705	23.1962	20.6281	20.0446	18.8258	23.4954	30.1187	18.4073	27.1463	27.7658
PC_30_0_uM	0.548357	0.573316	0.503772	0.389171	0.460695	0.478962	0.448543	0.405607	0.393159	0.503171	0.626892	0.538096	0.600403	0.558474
PC_38_6_uM	54.0142	57.3251	48.862	38.9525	43.4613	46.4266	40.2219	37.939	36.2855	48.3052	61.2023	52.3402	56.502	58.0476
PC_32_1_uM	13.5986	14.0731	12.4614	9.2054	11.807	10.8621	10.9164	9.29565	10.5179	12.6618	14.855	12.4575	12.619	14.0409
PC_34_4_uM	0.0728735	0.0518403	0.0377678	0.0449551	0.0553512	0.0492594	0.0638366	0.0586555	0.0509262	0.0587975	0.0360273	0.0515133	0.0479103	0.0695274
PC_36_4_uM	2.45821	2.73267	2.72969	1.62576	2.22727	2.22462	1.90545	1.94068	2.043	2.25473	2.85009	2.27739	2.48493	2.8309
PE_38_6_uM	45.7556	41.7305	30.4395	34.5222	36.3052	41.457	36.1119	39.6099	37.3312	39.8007	50.4321	44.1897	48.246	45.6812
PC_34_2_uM	43.9097	46.3209	44.4797	30.5426	39.8489	35.9077	34.5972	34.2109	36.2782	43.7568	48.646	41.6436	42.3865	45.8979
PC_36_5_uM	0.0818621	0.0449492	0.0684127	0.0535711	0.0686294	0.0669597	0.0521545	0.052526	0.0645149	0.0505335	0.0863858	0.0435061	0.075429	0.064385
PE_32_1_uM	20.3468	18.7966	16.1447	14.9767	15.6254	15.3915	15.6399	17.2784	18.0667	20.9351	20.1318	19.3993	19.0646	21.058
PC_31_0_uM	1.36412	1.38301	1.31131	0.911287	1.00361	0.986204	0.994925	0.962873	1.05499	1.28128	1.23345	1.15603	1.16113	1.28281
PC_36_3_uM	39.3816	41.512	40.6363	27.5847	33.4943	31.3129	30.6412	31.0328	33.6289	35.2244	38.0866	32.0545	32.6248	37.2541
PE_36_4_uM	28.946	25.9198	23.2513	21.2392	23.7033	25.371	22.5713	24.7183	24.3158	27.6627	30.1444	28.5317	27.3247	30.9575
PC_33_1_uM	15.2072	15.154	15.0754	10.7898	13.0885	12.4876	11.8704	11.2482	12.6304	13.9514	15.5907	12.983	13.2229	14.9267
PE_34_2_uM	51.1915	43.0683	41.0822	40.713	42.5192	45.2523	40.0764	43.3871	44.3295	48.9947	51.4261	49.3145	47.8639	54.267
PC_38_5_uM	33.9953	34.5854	31.3784	22.7847	28.7067	25.87	25.5002	23.4355	26.8683	30.749	33.3845	29.5039	30.1346	34.1847
PE_36_3_uM	40.5241	33.2443	30.8436	34.0856	35.1215	38.482	32.9627	34.4996	36.0204	36.4628	39.2792	38.9989	37.1959	41.9848
PC_35_2_uM	54.6106	50.6099	51.6731	42.0155	47.9009	49.0118	47.2884	40.1184	43.5883	48.1397	55.3991	49.1742	49.0938	53.5955
PC_37_3_uM	22.9844	22.6489	20.1222	17.9736	19.1226	18.7033	18.4195	17.3664	17.7341	20.3442	22.4861	20.7449	20.8923	22.1438
PE_38_5_uM	72.7504	55.0195	57.5465	55.4028	54.3498	64.3145	59.2969	59.675	57.1862	65.6356	66.4758	72.3782	67.3741	68.9472
PC_40_6_uM	3.67715	3.85616	3.66761	2.42036	3.09293	2.94995	2.79857	2.54968	3.02747	3.35338	3.696	3.41872	3.38196	3.81783
PC_32_0_uM	3.18974	2.99247	3.03051	2.27205	2.90594	2.98683	2.57689	2.24457	2.60748	2.62261	3.26025	3.01145	3.03175	3.30413
PC_34_1_uM	17.74	17.2721	15.2723	13.7789	15.1607	14.3556	13.9864	13.1092	13.6888	16.0353	18.0941	16.1679	16.3581	17.2454
PC_38_4_uM	11.6191	11.1744	10.8767	8.80924	10.44	10.1292	8.79848	7.94625	9.7328	9.74766	11.6989	10.2034	10.4628	11.8615
PC_40_7_uM	0.0194257	0.0230129	0.0366718	0.0244966	0.0342676	0.0212733	0.0236411	0.0233735	0.0329765	0.0203051	0.0276602	0.0205161	0.0241991	0.0359281
PC_33_0_uM	1.3665	1.43949	1.38576	1.03251	1.11019	1.01175	1.01974	1.02125	1.12038	1.25144	1.41036	1.21506	1.32645	1.3496
PC_36_2_uM	31.5592	32.2275	30.1953	25.0274	30.3133	25.8886	25.2179	23.8079	26.3971	30.7309	32.1911	28.3955	29.5786	31.6756
PE_36_2_uM	49.6736	41.2278	40.4184	39.5338	42.6957	39.272	41.7537	42.9491	43.0028	51.8379	45.7925	49.3547	46.7385	49.8909
PE_38_4_uM	14.2455	12.4781	12.9262	13.2773	12.9481	12.0593	12.0048	12.6917	12.9782	14.5929	14.4153	14.835	15.3093	14.7353
PC_35_1_uM	11.2602	10.5791	10.7442	8.39478	10.1676	8.1892	8.14327	8.35655	8.97398	10.9727	10.3778	10.127	10.2186	10.9025
PC_40_5_uM	0.809895	0.621055	0.71585	0.66506	0.599365	0.592504	0.578929	0.547001	0.592741	0.769478	0.766736	0.77389	0.785771	0.67489
PE_34_1_uM	46.0523	40.5233	37.8627	36.8308	38.6377	36.1683	37.3399	40.2802	42.3673	43.2339	47.5859	45.4639	45.9506	48.407
PC_38_3_uM	2.8404	2.7801	2.68389	2.19066	2.50229	2.009	1.98741	2.0556	2.38776	2.5643	2.63274	2.47762	2.5607	2.82715
PC_37_2_uM	18.843	17.6667	16.2311	13.4117	16.5126	13.8269	12.1995	12.7284	13.2783	18.3159	16.5734	16.1449	15.2377	17.8123
PE_38_3_uM	8.13658	9.20347	8.6571	7.92837	9.37555	8.32967	7.6539	8.91956	8.9399	10.3084	9.39231	10.6107	7.35957	10.8598
PC_40_4_uM	0.104516	0.14933	0.128933	0.0895977	0.119095	0.106937	0.0795147	0.0735324	0.101555	0.143028	0.110792	0.140529	0.124449	0.0903117
PC-O_36_2_uM	0.60682	0.493635	0.470648	0.392134	0.479429	0.404185	0.303622	0.366565	0.37842	0.458241	0.464559	0.492879	0.528483	0.465571
PC_34_0_uM	1.21795	1.07925	1.02224	0.830509	1.03038	0.910905	0.821344	0.802806	0.863398	1.07734	1.03509	1.02697	1.00544	1.04587
PC_36_1_uM	6.69024	5.67787	5.38096	4.19337	5.8229	5.36588	4.32744	4.61946	4.49256	5.71726	5.74748	5.43242	5.6692	5.92463
PC_38_2_uM	6.72629	5.82146	6.04945	4.04681	5.47888	5.46791	4.4779	4.18971	4.61022	5.61615	6.69176	5.66085	6.42086	6.87736
PE_34_0_uM	4.26158	3.26037	3.0871	3.02366	3.51177	3.57673	2.85619	3.40221	3.43355	3.68764	3.77496	3.9449	4.00061	3.78927
PE_36_1_uM	25.4332	18.0254	18.9922	16.5281	20.6048	22.1426	18.4141	19.9071	20.0719	21.1928	24.1721	22.1	23.5481	25.8989
PE_38_2_uM	5.79061	5.37231	4.38172	3.76527	4.81599	5.50124	4.65942	4.85885	5.02196	5.09941	6.12387	6.02791	6.0886	6.23342
PC_35_0_uM	0.652538	0.501717	0.151671	0.353047	0.423929	0.413728	0	0.393014	0.377096	0.476248	0.341027	0.390291	0.0887963	0.35026
PC_37_1_uM	1.75457	1.54243	0.824536	1.0305	1.34563	1.45992	0.519629	0.753998	1.29462	1.46821	1.28506	1.40135	1.17528	1.74292
PC-O_36_0_uM	0.00598937	0.00456563	0.00549299	0.00587169	0.00815585	0.0377017	0.0391667	0.00418997	0.0053237	0.00841034	0.00616811	0.00813065	0.00525511	0.00458518
PC-O_36_1_uM	0.309191	0.438524	0.25668	0.172051	0.166755	0.252563	0.183423	0.19198	0.162417	0.179811	0.234292	0.226499	0.323184	0.34434
PE-O_36_2_uM	110.949	99.4179	84.3238	80.9126	87.4206	98.6943	88.7318	97.0201	97.2792	94.8443	108.81	112.935	106.7	116.667
PE_39_2_uM	2.12885	1.4625	1.24634	1.74027	1.67881	1.68088	1.46104	1.39914	1.84306	1.90645	1.98122	2.01645	1.92788	1.76391
PC-O_33_0_uM	0.0147698	0.0220211	0.0150614	0.00274762	0.0056058	0.0196975	0	0	0.016047	0.00769244	0.0075028	0.0101091	0.00991494	0.0140688
PC_36_0_uM	0.276295	0.336735	0.243794	0.177681	0.200153	0.190856	0.240185	0.184748	0.218014	0.224686	0.319856	0.293437	0.270678	0.29631
PC_40_2_uM	0.127903	0.0963234	0.08515	0.0822479	0.0962759	0.100514	0.0783489	0.0713303	0.0888819	0.122776	0.110791	0.105721	0.113358	0.125436
PE-O_34_0_uM	1.46128	1.29007	0.987428	1.04827	1.12976	1.21077	1.13632	1.17102	1.28739	1.32826	1.42691	1.4446	1.37221	1.44133
PC_38_1_uM	0.356804	0.329503	0.242238	0.249241	0.255898	0.26122	0.218555	0.198868	0.239238	0.305929	0.350976	0.323502	0.337442	0.323645
PE_38_1_uM	5.72531	4.73071	3.29787	4.25057	4.77163	5.01704	4.21171	4.15442	4.86579	5.69118	6.17423	5.33276	5.29395	6.06036
PC-O_35_0_uM	0.0133145	0.0166811	0.00443588	0.00383608	0.00951711	0.0100929	0.0111463	0.0105146	0.0077622	0.0095537	0.0164961	0.012421	0.0122789	0.0125147
PE-O_35_0_uM	3.02053	2.67845	1.88957	2.2673	2.39875	2.83835	2.32021	2.65657	2.51342	3.01739	3.13729	3.14914	2.94493	3.12597
PE-O_36_1_uM	60.4612	51.2823	39.6172	44.3417	44.9744	49.6659	46.7396	45.6586	49.1057	52.8938	55.9759	57.8405	54.6526	56.7045
PC_38_0_uM	0.0132776	0.00814003	0.00571288	0.00910727	0.00960737	0.0128958	0.00727026	0.00682331	0.00781105	0.0121304	0.00839609	0.0101167	0.00633174	0.00937215
PE_38_0_uM	0.168991	0.0761052	0.0793891	0.101998	0.107375	0.102829	0.0733013	0.0774441	0.107938	0.184729	0.0573561	0.0712138	0.174146	0.117537
PE-O_36_0_uM	0.406544	0.320556	0.217423	0.30183	0.321081	0.371068	0.310469	0.289347	0.354414	0.40278	0.40409	0.430052	0.338434	0.35021
PG_36_4_uM	0.430631	0.268081	0.39821	0.367788	0.404054	0.503635	0.415848	0.293301	0.39981	0.620934	0.496159	0.561749	0.57264	0.307129
PG_36_3_uM	0.492259	0.36389	0.442051	0.379	0.506187	0.568463	0.387658	0.37845	0.527128	0.667127	0.577753	0.493639	0.548776	0.378215
PG_38_5_uM	0.296691	0.175973	0.224225	0.22563	0.245978	0.372352	0.226054	0.184522	0.262594	0.506877	0.354159	0.480682	0.388874	0.277979
PG_34_1_uM	0.447691	0.475021	0.273457	0.379724	0.392049	0.41455	0.484778	0.274193	0.517771	0.415981	0.538351	0.520689	0.393746	0.390735
PG_38_4_uM	0.0185295	0.00835627	0.0157453	0.0129209	0.010508	0.0238129	0.00856443	0.00457125	0.00686424	0.0389878	0.0153691	0.0273034	0.0295338	0.00652326
PG_36_2_uM	1.12517	1.11747	0.878628	1.0001	1.10193	1.17246	1.12054	0.885191	1.1402	1.26489	1.42687	1.26073	1.07377	0.994245
PG_33_0_uM	0.291545	0.244263	0.22141	0.264802	0.291634	0.310272	0.284962	0.27572	0.295121	0.293942	0.38015	0.211142	0.277384	0.223407
PG_35_1_uM	0.951267	0.928068	0.695066	0.741787	0.825963	0.937117	0.888822	0.680068	0.94859	0.769218	1.07869	0.943556	0.82402	0.821351
PG_38_3_uM	0.0327873	0.0286097	0.0349275	0.0306994	0.0249264	0.0434915	0.0260383	0.0268901	0.0334658	0.0451638	0.0438332	0.0318145	0.0340832	0.0374684
PG_34_0_uM	8.77947	8.83095	7.93247	7.89998	8.27033	8.95648	7.78789	7.79005	8.77688	8.71679	9.22991	7.78448	8.7975	8.3082
PG_36_1_uM	23.3799	22.2785	19.4745	22.1959	23.4473	22.849	21.3006	19.3411	23.1657	22.7831	25.8147	21.1904	23.1761	20.4811
PG_38_2_uM	0.106356	0.115807	0.0661779	0.0838533	0.101542	0.111663	0.0964082	0.0798206	0.148265	0.106658	0.118998	0.133373	0.122513	0.0954933
PG_40_2_uM	0.0155786	0.00666484	0.0116353	0.0157371	0.0305881	0.0254299	0.0153772	0.00819925	0.0175005	0.0243199	0.0146373	0.024291	0.0349922	0.0321342
PG_38_0_uM	0.0563666	0.0427846	0.0344859	0.0381448	0.0415161	0.0158197	0.0169325	0.0384821	0.0471826	0.0641759	0.0625743	0.0384498	0.0326341	0.0564001
PG_40_1_uM	0.0619603	0.0434521	0.05023	0.0461529	0.0597269	0.0405147	0.0692495	0.046218	0.089686	0.0737069	0.0841424	0.0564316	0.0686318	0.0650206
PS_32_1_uM	0.682205	0.694449	0.828298	0.819001	0.561233	0.581307	0.600654	0.608977	0.729561	0.695249	0.843138	0.733038	0.822722	0.660389
PS_34_2_uM	1.59519	1.40673	1.64721	1.57608	1.48589	1.43207	1.43533	1.27816	1.5605	1.59883	1.91737	1.70242	1.38359	1.5953
PS_38_4_uM	15.6668	17.8656	14.7631	18.6225	15.5426	21.222	9.56456	15.4391	22.0556	14.7402	12.5517	20.1373	8.84717	7.10752
PS_40_7_uM	0.346498	0.238586	0.378614	0.297681	0.315058	0.29886	0.285351	0.337588	0.447944	0.365657	0.362159	0.224117	0.307585	0.329809
PS_32_0_uM	0.340667	0.314468	0.171864	0.423739	0.297846	0.352855	0.0505116	0.408299	0.322432	0.316233	0.0470243	0	0.0922481	0.172326
PS_34_1_uM	4.60422	4.1733	4.37071	4.48988	4.73481	4.61645	4.45097	4.42859	4.43284	4.81593	5.78391	5.03421	4.18476	5.1208
PS_36_2_uM	28.2383	26.3927	27.5035	27.2343	26.1807	27.6329	27.5225	25.9755	25.7288	29.6323	32.0579	33.3514	25.8217	27.4232
PS_40_6_uM	0.162471	0.135043	0.153647	0.156446	0.186617	0.19886	0.178508	0.210005	0.246719	0.158845	0.136754	0.121429	0.0846409	0.150569
PS_35_1_uM	23.7622	22.0345	23.1762	22.8075	22.3921	25.107	23.6078	21.5737	24.486	24.9753	28.9293	26.2493	22.1421	23.1866
PS_36_1_uM	30.6472	27.7403	28.0364	28.1678	30.6505	33.2091	29.2785	27.8106	29.9131	30.5798	34.174	31.7802	29.0684	27.4377
SM_33_1_uM	5.62434	5.05318	4.80673	4.84096	4.35727	4.71266	4.38063	4.36028	4.69867	5.26705	6.21469	4.87748	5.42192	5.87608
SM_33_0_uM	0.0969189	0.0559952	0.0763431	0.0663563	0.0466321	0.0494533	0.0572102	0.0525267	0.0400763	0.051314	0.0871403	0.0675653	0.0782346	0.0902434
SM_34_1_uM	3.52715	3.18103	3.02086	3.01353	2.8974	3.05631	3.0602	2.97088	3.19694	3.06989	4.03193	3.28613	3.56456	3.89937
SM_35_1_uM	2.40836	2.09669	2.06604	1.88352	2.07933	2.07933	2.11354	2.04758	2.52343	2.21856	2.5903	2.06283	2.18931	2.46775
SM_35_0_uM	0.029067	0.0266188	0.0278535	0.0721851	0.0135286	0.0246558	0.0372118	0	0.0274974	0.0125678	0.00784476	0.00774847	0.0501005	0
SM_36_1_uM	0.486847	0.375813	0.417247	0.444691	0.512863	0.505972	0.483141	0.510201	0.575668	0.481198	0.455988	0.427054	0.43	0.510845
SM_38_1_uM	4.82685	4.06179	3.96361	4.44049	4.66046	3.93804	3.99625	4.13376	4.96959	4.744	4.42707	3.84219	3.91694	4.5277
SM_38_0_uM	0.050545	0.04792	0.0341549	0.0734588	0.127351	0.0568987	0.0675349	0.0857221	0.141531	0.184204	0.0186674	0.0880618	0.0956036	0.104005
SM_39_1_uM	38.5198	27.6362	31.0641	27.3015	33.1633	32.6021	30.5963	29.8429	34.6478	30.1231	33.4877	28.126	31.7447	36.5667
SM_39_0_uM	0.763868	1.35211	0.612521	0.467927	1.12211	0.721855	0.737467	0.759651	1.13545	1.14396	1.2681	1.17975	1.22289	0.655185
SM_40_1_uM	4.67937	4.76726	3.85252	3.96317	4.26082	4.58211	4.89285	4.42611	5.45071	4.34995	5.83329	4.61263	4.77159	5.22098
SM_40_0_uM	0.297462	0.281941	0.150363	0.258442	0.278175	0.277373	0.283933	0.319054	0.366315	0.246128	0.289906	0.278259	0.257473	0.24737
SM_41_0_uM	1.08327	0.732788	0.651834	0.753808	0.863178	0.828738	0.706798	0.684163	0.934051	0.983479	0.847476	0.817778	0.798322	0.831176
SM_42_1_uM	0.446287	0.300301	0.264573	0.316243	0.390858	0.416653	0.383444	0.276471	0.421734	0.411658	0.408679	0.369108	0.323055	0.353491
SM_42_0_uM	0.0254132	0.0816227	0.00553714	0.112835	0.100626	0.0704911	0.0342109	0.00868525	0.136369	0.105997	0.0718837	0.0664667	0.101906	0.0394965
SM_44_1_uM	0.0331853	0.022313	0.0209438	0.0229627	0.0303885	0.0294053	0.0225125	0.0230118	0.035647	0.030508	0.0292999	0.0211222	0.0186829	0.0289616
SM_44_0_uM	0.0119994	0.0108135	0.00321335	0.0140005	0.0151738	0.0178842	0.0158892	0.00265621	0.00936835	0.0148723	0.0101084	0.0179856	0.0112088	0.00895862
TG_58_12_uM	7.2687	7.06384	5.36503	6.74061	4.36987	8.08621	8.47067	5.3372	6.41636	8.4852	6.67441	7.60502	5.68014	5.00981
TG_60_12_uM	1.89646	2.02339	1.38572	1.71294	1.08435	1.74957	1.87953	1.52684	1.66331	2.04823	1.83561	2.1168	1.74582	1.34982
TG_62_13_uM	0.576858	0.286376	0.30767	0.45084	0.391831	0.676615	0.201874	0.194283	0.613177	0.695951	0.194321	0.382212	0.30496	0.345964
TG_58_10_uM	5.45749	4.95749	4.6422	5.03353	3.21249	5.17605	5.68859	4.29861	4.53928	5.88156	5.97133	5.9573	5.07506	4.5347
TG_61_12_uM	0.844419	0.760066	0.590096	0.735762	0.582948	1.0404	0.89438	0.548063	0.861762	1.14487	0.481161	0.924123	0.726009	0.537432
TG_56_8_uM	4.49186	3.96274	3.5396	4.52192	2.51186	3.95509	3.94109	3.71074	3.77408	4.79117	5.06686	4.69738	3.35877	3.37028
TG_58_9_uM	2.71075	2.55848	2.3956	3.03064	1.8081	2.63013	2.51844	1.89463	2.7779	3.53386	3.327	3.30973	2.40717	2.41715
TG_60_10_uM	2.03277	1.957	1.47723	1.94491	1.19241	1.70007	1.82742	1.21335	1.90923	1.83471	2.00816	1.90527	1.57287	1.41882
TG_62_12_uM	0.709179	0.624323	0.485264	0.685453	0.488087	0.813758	0.433381	0.511031	0.761789	0.957312	0.506104	0.563403	0.500883	0.476597
TG_45_2_uM	13.5166	12.3053	10.1723	9.5737	9.08738	10.6749	13.3734	11.2384	9.18265	10.9451	12.5276	12.1955	11.2978	13.0029
TG_44_1_uM	7.37121	6.27657	5.20569	5.15836	4.82462	4.49907	6.51095	5.68736	4.9023	5.39092	6.3954	5.77883	5.97724	6.24154
TG_56_7_uM	6.53785	6.93061	5.02537	7.06485	4.36614	5.99273	4.41805	4.57661	6.77747	7.1736	6.99014	6.10155	5.35742	4.00007
TG_59_9_uM	1.17415	1.23037	0.718725	1.47611	0.871187	1.25152	0.995435	0.786323	1.33152	1.73165	1.03949	1.42824	0.119557	0.959447
TG_46_2_uM	20.5223	19.3524	15.6264	18.03	11.95	18.3365	15.5907	14.6263	16.2137	19.5701	22.2911	19.9029	15.9867	14.173
TG_54_5_uM	11.7602	12.3386	9.84616	10.7963	7.78091	9.61564	11.0643	7.36296	11.5383	12.626	12.2064	9.65071	8.62142	8.70284
TG_48_3_uM	31.998	29.6316	25.7388	31.6852	20.2553	30.9788	31.4994	23.4621	29.1487	34.0096	38.5821	34.1187	24.3397	23.8945
TG_55_6_uM	9.04334	8.05656	5.97851	8.12083	5.03465	7.35634	7.45049	5.40876	7.94729	8.18705	7.70846	6.89113	5.32046	5.8173
TG_58_8_uM	1.84171	1.37677	0.944869	1.81113	1.17199	1.60518	0.51413	1.24267	1.3366	1.89817	1.85509	1.55289	0.775968	1.13712
TG_45_1_uM	10.5605	8.01371	8.07232	6.61794	5.98017	7.16349	8.22871	7.06817	7.64458	7.33846	8.7239	8.77626	6.32784	8.32164
TG_51_3_uM	176.33	203.413	139.266	151.445	120.505	175.759	180.823	124.765	191.514	189.285	187.093	175.415	147.51	134.834
TG_53_4_uM	13.9571	14.9543	10.9087	12.6229	9.926	12.8812	13.3569	9.9884	14.6218	14.9696	15.0449	12.0207	10.9458	10.6945
TG_47_2_uM	27.6987	25.6002	22.7603	27.0775	15.3264	27.7487	26.2116	18.6739	26.3769	28.2819	32.6346	28.2096	20.5992	21.2317
TG_54_4_uM	16.0048	13.1374	10.4663	12.2643	10.3574	11.2258	14.6946	10.6078	14.8123	13.5149	11.0345	11.966	11.7498	12.5782
TG_56_6_uM	6.53394	6.33847	4.21701	5.94982	4.04184	5.53195	4.62408	4.09571	6.35764	6.59922	5.79003	5.08804	4.24448	4.63433
TG_59_8_uM	2.21722	1.25032	0.817339	1.9869	1.0571	1.64166	0.994919	1.16693	1.42479	1.91403	1.95404	1.54873	0.893238	1.28111
TG_49_3_uM	44.3472	39.9002	35.1328	40.6199	26.8173	37.4771	36.3263	31.1881	43.5462	38.9569	46.399	38.3694	30.8285	33.3969
TG_55_5_uM	6.76103	6.37096	5.24329	6.40114	4.56747	6.05151	5.72239	4.715	7.02375	7.01225	6.56997	5.42882	4.64624	4.86808
TG_46_1_uM	15.68	13.7492	12.5446	14.2636	10.0515	15.3931	12.8959	10.7897	15.398	15.3714	16.4042	12.3282	10.5786	11.4347
TG_48_2_uM	50.4645	47.9944	35.8593	45.0128	32.2887	43.6944	46.2039	33.2927	48.8145	45.8969	48.038	42.9218	37.6254	36.3354
TG_51_4_uM	10.0741	9.81454	7.97482	9.50371	6.70044	9.86547	9.58685	7.2742	10.1846	9.77749	10.6464	8.85816	7.35918	7.22407
TG_51_2_uM	95.093	101.881	67.7306	87.0126	68.2732	77.6155	93.0819	90.6268	103.777	91.8938	100.328	93.8551	84.1166	87.5621
TG_57_6_uM	3.01379	1.22008	1.86731	2.80783	1.83423	2.19651	1.72676	0.771398	2.62744	3.05858	1.03959	1.04253	1.51484	1.1463
TG_58_7_uM	2.81654	2.58489	1.97684	3.08567	1.77861	2.7826	2.62202	2.10004	2.945	2.96251	2.97867	2.7403	1.71031	1.9153
TG_54_3_uM	57.7919	63.7381	42.9434	49.1699	37.8484	48.8153	57.1032	45.555	64.4926	49.1753	60.4674	52.3434	45.4988	49.5891
TG_50_3_uM	57.3656	54.3642	37.9953	51.4361	38.2631	49.535	53.8545	36.0566	58.0651	50.2313	53.5923	46.0504	41.916	41.224
TG_53_3_uM	93.5606	103.701	68.5486	72.2501	59.9147	75.7915	101.79	89.5236	97.6827	76.1165	107.01	88.6176	80.4382	86.487
TG_54_6_uM	11.9644	11.2103	9.63082	10.7226	6.85267	9.6044	10.5089	8.42708	11.2673	11.6007	11.6758	10.3526	8.51577	8.80293
TG_45_0_uM	4.86066	3.69565	3.20551	3.86892	3.68553	4.17794	4.32911	4.12681	4.22248	3.77515	3.62368	3.6093	3.60765	3.56153
TG_55_4_uM	8.45696	7.9968	5.54842	7.6946	5.62335	7.01094	7.48955	6.47551	8.90372	7.82603	7.02383	6.29964	6.1833	6.77235
TG_59_7_uM	1.78331	1.35096	1.3463	1.82333	1.03083	1.59569	1.22793	1.08059	1.74667	1.68443	1.60241	1.48916	0.805115	1.18104
TG_47_1_uM	32.5965	28.6408	22.0635	24.9655	19.7482	27.1484	29.297	20.9168	29.3805	28.4692	29.7648	26.523	21.8779	21.0057
TG_52_4_uM	20.5049	22.0844	16.5577	20.1573	14.7154	19.146	21.8177	13.828	23.9837	20.0763	20.4909	17.6902	15.145	15.712
TG_49_2_uM	95.4405	95.5768	72.1791	83.7918	69.7215	86.4879	97.8156	64.1239	99.6534	100.298	103.938	85.9619	80.4609	73.8656
TG_48_1_uM	21.89	23.2907	17.0769	19.4973	15.1549	19.5303	24.7088	14.7369	25.8714	24.6307	22.2301	17.1047	16.8734	16.2735
TG_50_2_uM	60.3252	68.9494	56.8741	61.4766	49.1706	66.1867	69.6549	51.7678	72.6765	73.2235	70.2854	59.281	54.8408	55.3125
TG_51_1_uM	11.6281	13.1002	9.80386	8.55269	6.94675	8.56246	12.4974	10.6134	12.4108	7.14567	13.167	11.1883	10.1309	11.7116
TG_52_1_uM	13.0864	11.8741	9.8869	11.7564	8.3613	9.18575	12.0045	9.65809	13.3547	10.5663	10.6426	8.58832	8.5772	9.64887
TG_53_2_uM	49.4593	50.2357	37.0709	44.5392	32.3631	39.3278	47.1868	40.8611	56.1774	43.9366	50.688	40.0375	38.0157	42.3129
TG_54_2_uM	33.4309	32.4234	25.2638	28.9694	21.9627	27.2828	30.2426	26.3678	37.1364	30.9138	29.4602	25.2983	23.6627	25.8141
TG_52_3_uM	81.7627	75.3818	63.8615	70.2966	57.3061	65.6013	83.0008	64.4211	84.7177	80.365	76.0026	70.0525	62.1312	69.9426
TG_55_3_uM	34.0369	30.6898	23.7821	30.0775	24.0482	30.98	28.1538	21.0665	38.5972	36.699	27.9629	27.3292	23.3298	22.4865
TG_47_0_uM	5.11601	5.59885	3.95416	4.22876	3.34121	4.92783	5.06799	3.68974	4.51987	5.30875	4.91976	4.22846	3.86765	3.97265
TG_57_4_uM	3.5308	2.00007	2.33555	3.10804	1.92421	2.4977	2.82598	1.8388	3.19743	3.22599	2.57869	1.66416	2.22283	1.85657
TG_48_0_uM	0.758894	0	1.59242	1.28551	0	0.045586	0	0	0.636948	0.250994	1.33152	0.554995	1.0692	0.522174
TG_49_1_uM	34.0556	36.8618	25.8148	29.0964	24.7706	32.3859	34.3855	25.9527	37.1478	32.7266	32.1092	30.9997	25.4448	27.7707
TG_56_3_uM	24.526	21.9637	17.1724	20.9622	16.7167	20.2161	21.9852	19.4731	27.4912	20.3144	21.8083	19.2364	17.1732	21.0661
TG_59_5_uM	0.702015	0.2425	0.285973	0.646245	0.371748	0.365454	0.169717	0.263966	0.807514	0.697675	0.283123	0.253659	0.184738	0.338
TG_49_0_uM	1.4397	2.03617	1.36566	1.17819	0.520761	0.430621	0.629963	1.8317	1.77377	0	2.18232	0.687491	1.33759	1.32342
TG_50_1_uM	15.6791	18.287	10.0918	13.3907	9.26589	12.5571	16.6523	15.4632	17.3424	12.9858	16.1539	14.6897	12.5735	14.4393
TG_52_2_uM	37.3495	43.9644	25.1264	30.3522	22.7237	28.0828	38.4422	36.63	38.7367	27.4491	41.3934	32.5015	29.137	34.1557
TG_53_1_uM	12.0065	10.8059	8.47653	9.45734	7.27411	9.71171	10.9496	9.08855	12.7256	9.59854	9.57404	8.78488	7.11408	9.20046
TG_54_1_uM	9.48126	5.78938	3.15161	6.84756	3.47152	3.37515	4.04259	3.4294	9.24213	3.86813	7.00187	3.52991	3.13088	4.37249
TG_53_0_uM	0.945081	0.82035	0.533597	0.73604	0.478088	0.466831	0.591815	0.761299	1.08687	0.725762	0.619222	0.51599	0.545162	0.609776
TG_55_2_uM	26.5075	23.9717	15.5833	23.4668	17.011	18.9292	20.8229	18.7133	31.8378	21.7306	21.5879	18.9473	18.5438	22.55
TG_57_3_uM	22.7245	18.1572	12.7245	17.5078	13.0617	15.8128	16.6863	16.3877	23.7387	14.7269	17.5149	15.5466	13.3332	16.7606
TG_59_4_uM	0.791511	0.256781	0.390365	0.854731	0.239277	0.294268	0.166453	0.46452	0.874756	0.334113	0.306815	0.429066	0.26469	0.580598
TG_51_0_uM	0.921813	0.839723	0.372313	0.111934	0.205078	0.442186	0.350249	0.581289	0.722094	0.40362	0.76481	0.111954	0.197739	0.624152
TG_55_1_uM	5.15555	4.06699	3.25198	4.45875	2.77164	3.27387	4.05923	3.73343	6.09346	3.4083	4.00419	3.25352	2.91712	3.69791
TG_56_2_uM	16.3638	14.3461	9.29436	13.539	8.3186	9.86715	12.2605	11.7248	18.1364	10.4566	12.6387	10.2882	9.28428	12.0484
TG_57_2_uM	10.0912	9.38536	6.64446	11.2313	6.36465	7.10947	7.34202	8.08173	12.707	7.83861	7.51784	6.52376	5.33203	8.04746
TG_59_3_uM	3.54907	3.42877	2.69689	3.84554	1.92355	2.08251	2.81411	2.96037	5.15408	2.63733	2.68444	2.50029	1.81711	3.54343
Lipid metabolite data of wild type and sid-2 animals at 50 hours after L1 starvation
wt, sid2mj465, sidqt142 correspond to the strain N2, SX3237 and SX3072.
0h, 3h and 6h correspond to the sampling at 50, 53 and 56 hours after L1

## Sheet: Lipid_normalised_TTest
SampleID	wt0h_1	wt0h_2	wt0h_3	wt0h_4	wt3h_1	wt3h_2	wt3h_3	wt3h_4	wt3h_5	wt6h_1	wt6h_2	wt6h_3	wt6h_4	wt6h_5	sid2mj465_1	sid2mj465_2	sid2mj465_3	sid2mj465_4	sid2mj465_5	sid2qt142_1	sid2qt142_2	sid2qt142_3	sid2qt142_4	sid2qt142_5
Cer_d34_0_norm	6.15347e-06	5.70389e-06	4.07422e-06	4.1567e-06	3.62235e-06	4.01067e-06	4.38219e-06	3.76832e-06	4.29249e-06	1.13563e-06	2.90317e-06	0	0	3.01428e-06	9.46749e-06	4.21141e-06	4.18504e-06	0	3.92584e-06	9.24768e-06	3.4934e-06	3.01472e-06	4.64402e-06	0
Cer_d38_2_norm	0.00024275	0.000222564	0.000250824	0.000206226	0.000320258	0.000340873	0.000340597	0.000367865	0.000345011	0.000287367	0.000299092	0.000310047	0.000295659	0.000328302	0.0002632	0.000246226	0.00021666	0.00021516	0.00016989	0.000220772	0.000233054	0.000247689	0.000246983	0.000301304
Cer_d38_1_norm	6.82377e-05	6.70699e-05	7.18845e-05	6.7311e-05	7.78673e-05	8.25655e-05	7.39876e-05	7.43138e-05	9.17578e-05	8.06389e-05	6.65435e-05	7.86509e-05	7.55859e-05	8.7816e-05	7.79164e-05	7.81362e-05	7.09197e-05	6.48883e-05	5.8304e-05	6.69095e-05	6.90666e-05	7.49126e-05	7.69584e-05	7.47108e-05
Cer_d40_1_norm	2.27066e-05	1.59487e-05	2.24751e-05	1.92483e-05	1.68615e-05	2.21136e-05	2.79875e-05	1.20501e-05	2.00827e-05	1.54621e-05	1.55436e-05	2.10218e-05	2.89714e-05	2.55934e-05	3.57182e-05	2.66092e-05	2.05611e-05	2.35751e-05	2.10658e-05	3.29862e-05	1.92588e-05	2.71596e-05	3.29955e-05	2.0212e-05
Cer_d38_0_norm	6.79773e-06	8.85704e-06	1.01306e-05	7.29146e-06	8.22937e-06	5.68214e-06	4.52754e-06	8.88858e-06	7.19351e-06	9.89922e-06	6.5554e-06	1.02526e-05	1.12097e-05	1.76841e-05	7.45423e-06	6.36548e-06	6.82732e-06	4.6515e-06	4.06504e-06	6.4022e-06	9.0242e-06	8.87987e-06	1.2609e-05	8.33502e-06
Cer_d40_2_norm	0.000377696	0.000368502	0.000348363	0.000434464	0.000514938	0.000490659	0.000648529	0.000603776	0.000637925	0.000511452	0.000460947	0.00049164	0.000511223	0.000600595	0.000379639	0.000416192	0.000343995	0.000297949	0.000286825	0.000345247	0.000390979	0.000361493	0.000383291	0.000414785
Cer_d42_2_norm	0.000305522	0.000247452	0.000296277	0.000292841	0.000393569	0.000394576	0.000469263	0.000443894	0.000464118	0.000454017	0.000386238	0.000408781	0.000391863	0.000574723	0.000314751	0.000355011	0.00024928	0.000239103	0.000231905	0.00031852	0.000265685	0.000286336	0.000318608	0.000330884
Cer_d40_0_norm	1.44781e-05	7.28571e-06	1.06154e-05	1.09138e-05	1.31984e-05	1.42575e-05	1.84485e-05	1.49276e-05	1.50316e-05	1.2414e-05	1.44733e-05	1.66948e-05	1.80197e-05	2.19519e-05	1.47607e-05	1.03297e-05	8.86669e-06	1.13283e-05	1.07538e-05	1.3165e-05	1.41595e-05	1.32904e-05	1.54309e-05	9.59869e-06
Cer_d42_1_norm	1.34236e-05	1.66333e-05	1.31261e-05	1.12838e-05	1.19535e-05	9.86616e-06	1.41164e-05	6.9097e-06	1.79676e-05	8.34113e-06	9.04929e-06	1.06524e-05	8.81614e-06	1.8436e-05	1.47441e-05	1.53717e-05	1.03032e-05	1.2273e-05	1.26552e-05	1.43161e-05	1.32574e-05	1.11727e-05	1.13063e-05	1.00914e-05
Cer_d44_1_norm	4.17406e-06	3.83279e-06	3.99809e-06	5.82037e-06	4.53521e-06	5.11804e-06	9.01042e-06	2.97277e-06	2.97392e-06	4.20397e-07	1.22322e-06	5.67103e-06	6.48861e-06	7.84357e-06	5.83227e-06	7.52182e-06	4.62411e-06	7.26246e-06	5.07558e-06	7.98887e-06	5.77491e-06	6.43564e-06	5.03447e-06	5.3165e-06
Cer_d44_2_norm	9.66696e-07	8.72085e-07	1.0352e-06	1.06018e-06	1.49507e-06	1.01407e-06	1.34515e-06	1.61386e-06	1.5567e-06	1.2762e-06	1.59025e-06	1.11165e-06	1.48121e-06	1.74137e-06	1.16656e-06	1.38161e-06	8.38349e-07	1.3503e-06	9.10089e-07	1.46286e-06	1.36509e-06	1.01788e-06	1.37963e-06	1.5462e-06
Cer_d42_0_norm	2.51631e-05	1.95823e-05	1.84079e-05	1.82352e-05	2.26543e-05	2.28567e-05	2.80108e-05	2.04258e-05	2.50723e-05	1.36374e-05	1.51866e-05	1.65009e-05	1.88931e-05	2.52001e-05	2.50166e-05	2.45103e-05	1.89829e-05	2.08184e-05	2.19307e-05	2.46705e-05	2.19388e-05	1.89342e-05	2.92771e-05	1.92386e-05
Cer_d44_0_norm	9.61821e-06	1.12526e-05	1.06217e-05	9.42543e-06	1.61927e-05	1.51115e-05	1.52483e-05	1.45336e-05	1.70412e-05	7.89264e-06	8.36334e-06	1.04338e-05	1.29468e-05	1.47966e-05	1.12326e-05	1.04449e-05	8.919e-06	1.14693e-05	8.13395e-06	8.75365e-06	1.13726e-05	1.24762e-05	1.55541e-05	1.09192e-05
PA_32_1_norm	0.000325706	0.000261303	0.000277253	0.000312661	0.000292089	0.000315811	0.000317481	0.000266708	0.000309422	0.000280913	0.000273278	0.000353709	0.000375524	0.000354863	0.000348672	0.000297006	0.000295908	0.000341349	0.000289571	0.000246931	0.00034185	0.000325709	0.000325058	0.000384379
PA_35_2_norm	0.000975204	0.000881139	0.0010752	0.000958659	0.00102654	0.00120978	0.00115849	0.00112151	0.00116033	0.00083042	0.00073688	0.00110927	0.00102497	0.00117222	0.00127879	0.00112205	0.00107943	0.0013805	0.0011302	0.000948395	0.00130189	0.00113	0.00115885	0.00116984
PA_32_0_norm	6.0987e-06	2.53836e-05	4.39202e-05	1.59944e-05	5.80489e-05	5.59094e-05	3.32947e-05	0	6.53389e-05	0	0	2.09583e-05	3.56515e-05	5.28441e-05	2.16151e-05	3.33874e-05	3.10956e-05	4.16873e-05	2.18231e-05	1.28576e-05	4.2865e-05	2.69675e-05	3.90791e-05	3.30936e-05
PA_34_1_norm	0.000183344	0.000252844	0.000330192	0.000281625	0.000360992	0.000347644	0.000391009	1.37397e-05	0.000369699	4.61655e-05	8.14323e-05	0.000371423	0.000281642	0.000424645	0.000305695	0.000237011	0.000363139	0.000330713	0.000141255	0.000307839	0.000326807	0.000300812	0.000239039	0.00034732
PA_35_0_norm	2.54462e-05	2.12525e-05	2.21659e-05	1.00547e-05	2.97839e-05	1.55387e-05	3.79853e-05	5.02537e-05	7.74661e-06	0	0	1.63116e-05	2.85928e-05	2.94365e-05	1.02392e-05	2.51492e-05	1.30748e-05	2.40478e-05	2.1095e-05	1.0127e-05	4.48686e-05	1.597e-05	2.97293e-05	1.46179e-05
PA-P_36_0_norm	0.00021453	0.000286601	0.000427845	0.000143719	0.000449816	0.000661691	0.000539669	0	0.000637982	0.000223311	0.000221828	0.000472041	0.000360672	0.000595912	0.000535626	0.000329873	0.000450143	0.000446137	0.000231709	0.000408205	0.000286153	0.000456656	0.000331888	0.000327905
PA-O_36_1_norm	0.00021453	0.000287502	0.000427845	0.000143133	0.000449802	0.000661691	0.000539669	3.38029e-05	0.000637982	0.000222163	0.000221422	0.00047204	0.000360667	0.000595912	0.0005382	0.000329873	0.000449965	0.000446137	0.000231709	0.000407954	0.000286153	0.000454959	0.000332906	0.000327886
LPC_18_4_norm	0.000105429	0.000103118	0.000120346	0.00011321	0.000105679	0.00012003	0.000120069	0.000105968	0.000121968	8.76603e-05	9.63875e-05	0.000118503	0.000106427	9.84138e-05	0.000158634	0.000129952	0.000127532	0.00012365	0.000129529	0.000112491	0.000130184	0.000119034	0.000125569	0.000130725
LPE_20_5_norm	0.000164348	0.00017902	0.000230118	0.000164838	0.000181596	0.000174672	0.000149474	0.000179496	0.000203042	0.000151312	0.000151489	0.000149026	0.000214183	0.000184139	0.000227638	0.000201135	0.000246392	0.000235048	0.000249327	0.000220096	0.000243873	0.00023514	0.000277945	0.000267677
LPE_16_1_norm	7.73798e-06	6.04163e-06	9.93933e-06	6.3019e-06	6.53724e-06	8.28159e-06	5.5631e-06	3.81042e-06	6.02599e-06	9.02859e-06	7.20563e-06	1.04298e-05	1.17218e-05	1.34801e-05	1.56814e-05	1.28515e-05	1.02901e-05	9.31895e-06	1.54315e-05	1.08318e-05	1.37025e-05	1.28733e-05	8.97686e-06	1.03721e-05
LPE_18_2_norm	0.000148463	0.000135163	0.000144447	0.000165161	0.000129896	0.00012623	0.000131942	0.000129668	0.000123273	0.000149735	0.000140983	0.000127259	0.000182027	0.000151246	0.000212398	0.000175672	0.000200001	0.000185862	0.000221788	0.000197985	0.000197795	0.000191469	0.000211669	0.000215409
LPE_18_4_norm	6.21745e-06	1.16155e-05	5.16311e-06	1.0745e-05	1.7459e-05	7.28024e-06	7.68093e-06	7.94545e-06	7.17045e-06	1.85254e-06	1.03566e-05	9.32213e-06	2.33572e-05	5.28724e-06	2.41337e-05	2.10162e-06	2.05213e-05	2.87699e-06	1.07506e-05	2.39012e-06	1.43402e-05	9.99062e-06	3.13257e-06	7.82977e-06
LPC_15_0_norm	0.000319266	0.000291261	0.000353122	0.000338528	0.000360157	0.000385243	0.00039265	0.000373479	0.000379447	0.000422659	0.000451033	0.000450268	0.000485516	0.000435055	0.000397012	0.000389105	0.000390126	0.000364143	0.000383463	0.000352921	0.000388629	0.000376413	0.000435021	0.000404896
LPC_17_1_norm	0.00138008	0.00121144	0.00142086	0.00156659	0.00150322	0.00163808	0.00169067	0.00151661	0.00153148	0.00207448	0.00208062	0.00210648	0.00221965	0.00224045	0.00181438	0.00164602	0.00161746	0.00163019	0.00164615	0.00177069	0.00180226	0.00175141	0.00204018	0.00186545
LPC_20_3_norm	0.000440876	0.000408775	0.000465216	0.000539363	0.000485946	0.000557505	0.000546819	0.00055125	0.000511966	0.000545478	0.000514554	0.000549005	0.000567753	0.000580923	0.000534746	0.000537827	0.000489025	0.000499672	0.000526212	0.000532508	0.00053453	0.000531218	0.00064336	0.000582503
LPE_22_4_norm	0.000200047	0.000179412	0.000188339	0.000264087	0.000205274	0.000200026	0.000265226	0.000236744	0.000227827	0.000317679	0.000304074	0.000341895	0.000327913	0.000343261	0.000246071	0.000285916	0.000224632	0.000262264	0.000246875	0.000272007	0.000285783	0.000218892	0.000272795	0.000298973
LPE_17_1_norm	8.74057e-05	8.36625e-05	8.95173e-05	0.000101106	9.24615e-05	9.7042e-05	0.000102394	9.15175e-05	9.44891e-05	0.000136463	0.000141447	0.000119372	0.000142014	0.000148885	0.00012385	0.000109702	0.000110507	0.000104285	0.000122412	0.000116413	0.000117804	0.000115719	0.000134224	0.000125214
LPE_18_3_norm	3.03036e-05	2.93364e-05	3.13879e-05	3.84745e-05	3.06645e-05	3.18228e-05	3.56926e-05	3.32995e-05	2.74229e-05	3.33794e-05	3.47181e-05	3.16129e-05	3.26305e-05	3.8148e-05	3.52284e-05	3.75052e-05	3.68297e-05	3.66495e-05	3.78227e-05	3.8969e-05	3.71519e-05	2.95922e-05	4.54053e-05	3.99448e-05
LPC_14_0_norm	4.75639e-05	4.54754e-05	6.11908e-05	4.67711e-05	4.70221e-05	5.00774e-05	4.92596e-05	4.09314e-05	5.26439e-05	5.05183e-05	5.85662e-05	6.81163e-05	7.54309e-05	7.36427e-05	5.74902e-05	5.07604e-05	5.71795e-05	5.40353e-05	5.7066e-05	5.15537e-05	5.74759e-05	5.79935e-05	5.64285e-05	6.03084e-05
LPC_18_2_norm	0.00151067	0.00138754	0.0015965	0.00170652	0.00142948	0.00154963	0.00157966	0.00165143	0.00151595	0.00165305	0.00168096	0.00167051	0.0018643	0.00171573	0.00181413	0.00177473	0.00178545	0.00177167	0.00188933	0.00159977	0.00166566	0.00175338	0.00187726	0.00184694
LPE_16_0_norm	0.000181243	0.000195425	0.000212957	0.000220973	0.000185651	0.000203915	0.000214282	0.000180564	0.000199557	0.000226732	0.000219499	0.000205918	0.000206863	0.000237344	0.000215887	0.000233362	0.000209913	0.000231038	0.000238587	0.000245345	0.000232701	0.000215745	0.000304004	0.00027112
LPE_20_4_norm	8.1327e-05	8.02014e-05	9.12958e-05	9.03217e-05	7.53944e-05	7.13815e-05	8.0431e-05	8.37927e-05	8.16307e-05	7.6676e-05	7.17567e-05	7.7491e-05	9.20521e-05	7.61701e-05	9.85404e-05	9.37006e-05	0.000105625	0.000101719	0.000113954	0.000107407	0.000104958	0.000111019	0.000117712	0.000114968
LPC_16_1_norm	0.000132749	0.000131953	0.000148947	0.000144159	0.000129298	0.000128849	0.000138614	0.000146778	0.00014469	0.000147713	0.000159818	0.000165199	0.000177113	0.000161449	0.000179552	0.000170321	0.000154836	0.000158081	0.000167976	0.000153364	0.000166243	0.000157424	0.000162885	0.000167235
LPE_18_1_norm	0.000211868	0.000244831	0.000247592	0.000273107	0.000218402	0.000256074	0.000270008	0.000235871	0.000256353	0.000272753	0.00025592	0.00024371	0.000264995	0.000301912	0.000276303	0.000306599	0.000272891	0.000290992	0.000308471	0.000299625	0.000317332	0.00028144	0.000372306	0.000358161
LPC_20_5_norm	0.00172987	0.00170697	0.0020403	0.00173987	0.00173409	0.00182602	0.00186712	0.00200043	0.0020061	0.00165249	0.0017002	0.00181381	0.00181194	0.00186972	0.00205318	0.00224262	0.00197542	0.00201888	0.00215649	0.00181758	0.00204304	0.00190459	0.00201907	0.00213996
LPE_17_0_norm	0.000405098	0.00048563	0.000463817	0.00045274	0.000553272	0.000584141	0.000580304	0.000519383	0.000609907	0.000606896	0.000551752	0.00049228	0.000641914	0.00072217	0.000439598	0.000541403	0.000536454	0.000584053	0.000492559	0.00045271	0.000489708	0.000509227	0.000656823	0.000600858
LPC_18_3_norm	0.000528698	0.000518084	0.000612663	0.00056605	0.000532561	0.000515066	0.000607295	0.000587939	0.000590161	0.000505846	0.000543205	0.000554948	0.000556217	0.000557166	0.000649786	0.000674355	0.000645241	0.000659178	0.000680876	0.000595732	0.000683061	0.000616691	0.000656858	0.000683615
LPC_16_0_norm	0.000290947	0.000252027	0.000308426	0.000318041	0.000329707	0.00034131	0.000382723	0.000316518	0.000315375	0.000394459	0.000372337	0.000400564	0.000379999	0.000412041	0.000314014	0.000327098	0.000289052	0.000316299	0.000309644	0.000353683	0.000363128	0.000345402	0.000421087	0.000357092
LPC_20_4_norm	0.000956467	0.000872499	0.000994185	0.00107592	0.000976938	0.00101285	0.0011572	0.0011571	0.00116236	0.00109301	0.00109821	0.0011255	0.00119951	0.00117006	0.00106745	0.00120311	0.00101175	0.00107348	0.00113852	0.00105241	0.00115541	0.00106065	0.0011668	0.00129521
LPC_18_1_norm	0.00146974	0.0014208	0.0015606	0.00172543	0.00169439	0.00168116	0.0019269	0.00164745	0.0017276	0.00197777	0.00181974	0.00196345	0.00202111	0.00219497	0.00182677	0.00189856	0.00166671	0.0016791	0.00180504	0.00182003	0.00205242	0.00181856	0.00225157	0.00200935
LPC_15_1_norm	1.04292e-05	7.2481e-06	1.67052e-05	1.51348e-05	3.14301e-05	2.8729e-05	2.18363e-05	2.44336e-05	3.40275e-05	1.90794e-05	3.77452e-05	3.40416e-05	3.54841e-05	2.761e-05	0	1.87144e-05	0	2.06565e-05	1.95862e-05	1.67206e-05	2.61758e-05	2.58768e-05	2.22212e-05	2.0146e-05
LPE_20_3_norm	9.49857e-05	9.6958e-05	0.000103687	0.000108231	8.68408e-05	0.000120701	0.000115568	0.000102066	0.000116465	0.000119655	0.00010944	0.000109283	0.000108285	0.000133985	0.000118794	0.000124066	0.000134441	0.000136745	0.000115477	0.000115693	0.000114758	9.87287e-05	0.000139283	0.000134679
LPE_14_0_norm	1.03536e-05	8.37469e-06	6.54456e-06	9.56708e-06	6.7639e-06	8.5638e-06	8.72944e-06	4.22461e-06	7.70741e-06	5.06853e-06	1.35599e-05	9.60285e-06	1.36425e-05	9.13393e-06	1.1885e-05	8.72976e-06	1.37505e-05	1.08389e-05	1.00268e-05	7.95962e-06	7.19523e-06	1.01651e-05	1.28741e-05	9.51097e-06
LPE_22_6_norm	4.3243e-05	3.94742e-05	3.36098e-05	5.11818e-05	2.98507e-05	5.52724e-05	4.73869e-05	3.43493e-05	3.90032e-05	3.73645e-05	4.16012e-05	4.18969e-05	3.30472e-05	5.03632e-05	3.76129e-05	5.42822e-05	5.11452e-05	6.02019e-05	5.90923e-05	5.17871e-05	3.8339e-05	3.20981e-05	5.00846e-05	5.79697e-05
LPC_14_1_norm	8.74057e-05	8.36625e-05	8.95173e-05	0.000101106	9.24615e-05	9.7042e-05	0.000102394	9.15175e-05	9.44891e-05	0.000136463	0.000141447	0.000119372	0.000142014	0.000148885	0.00012385	0.000109702	0.000110507	0.000104285	0.000122412	0.000116413	0.000117804	0.000115719	0.000134224	0.000125214
LPC_17_0_norm	0.000450115	0.000455347	0.000510867	0.000477151	0.000677752	0.000662045	0.000697539	0.000628055	0.00070906	0.000585976	0.000528983	0.000546916	0.000633204	0.000679352	0.00046892	0.000573273	0.000502989	0.000512312	0.000497168	0.000499954	0.000577852	0.000563681	0.000697315	0.000599852
LPE_18_0_norm	0.00067114	0.000624633	0.000630697	0.000767812	0.000647259	0.000706288	0.000823303	0.000613128	0.000799275	0.000823908	0.000689174	0.000730734	0.000846359	0.00101609	0.000784593	0.000854047	0.000795286	0.000874681	0.000791754	0.000865164	0.000716297	0.000786866	0.000921231	0.000932158
LPC-P_18_0_norm	1.69435e-05	1.78514e-05	2.04526e-05	2.01583e-05	2.48571e-05	4.47756e-05	2.33157e-05	3.29301e-05	2.89289e-05	2.89997e-05	3.03506e-05	2.35828e-05	3.65979e-05	3.13829e-05	1.96723e-05	1.60321e-05	3.36737e-05	3.75685e-05	2.10403e-05	1.67124e-05	3.19952e-05	3.41496e-05	6.20401e-05	4.1128e-05
LPE_15_0_norm	4.48823e-05	4.04237e-05	4.98531e-05	4.65337e-05	3.77407e-05	4.73285e-05	4.24987e-05	3.83654e-05	4.02067e-05	4.86374e-05	4.7491e-05	4.71378e-05	5.47277e-05	4.73819e-05	5.75383e-05	4.99671e-05	5.21224e-05	4.61515e-05	4.94884e-05	5.23134e-05	5.26348e-05	4.64219e-05	5.66815e-05	4.66623e-05
LPC_19_0_norm	6.49451e-05	4.58555e-05	3.78842e-05	8.52645e-05	7.2318e-05	5.96544e-05	0.000107744	7.71274e-05	9.70077e-05	8.5326e-05	6.15818e-05	8.95631e-05	9.29918e-05	0.000114822	7.44737e-05	7.80174e-05	4.67023e-05	6.25312e-05	7.75684e-05	9.39436e-05	6.14938e-05	7.11417e-05	9.06739e-05	7.61729e-05
LPE_19_0_norm	0.00013337	0.000132163	0.000127741	0.000169158	0.000162487	0.000149719	0.000195952	0.000176969	0.000192533	0.000196924	0.000166755	0.000155329	0.000186852	0.000208066	0.000178044	0.000169452	0.000171977	0.000193877	0.00015598	0.000172168	0.000176552	0.000156676	0.000220523	0.000196094
LPC-O_18_0_norm	2.07202e-05	5.92349e-06	0	2.18807e-05	1.99428e-05	0	3.38176e-05	1.05085e-05	1.338e-05	4.09753e-05	2.07706e-05	4.89397e-05	3.21534e-05	5.60646e-05	2.42106e-05	2.60879e-05	8.75373e-06	0	2.84272e-05	3.55537e-05	1.82183e-05	1.30803e-05	1.39692e-05	1.66524e-05
LPE-P_18_0_norm	0.00162589	0.00172194	0.00159036	0.00209751	0.00199652	0.00192198	0.00243437	0.00222259	0.00244124	0.00256715	0.00210895	0.00190722	0.00244966	0.00266413	0.00226712	0.00220017	0.00222362	0.0024952	0.00221101	0.00209588	0.0020414	0.00199694	0.00262416	0.00236936
LPC_18_0_norm	0.000262214	0.000251435	0.000256159	0.000295633	0.000347471	0.000363755	0.000408301	0.000275028	0.000389829	0.000458707	0.000331047	0.000481916	0.000505324	0.000600761	0.000268338	0.000326178	0.000293801	0.000306431	0.000278216	0.000328774	0.000322134	0.000312249	0.000396127	0.000345675
LPE-O_18_0_norm	0.000654836	0.000653976	0.0006755	0.00077144	0.000884398	0.0007104	0.00103768	0.000927516	0.000957094	0.00110245	0.000979404	0.000801118	0.00106846	0.00112912	0.000907535	0.000841284	0.000901234	0.000990134	0.000810303	0.000762965	0.000917974	0.000840881	0.00117714	0.000915885
LPE_20_0_norm	0.000134485	0.000154316	0.000153426	0.000152066	0.0001927	0.000148307	0.000206021	0.000273006	0.000223542	0.000349681	0.000318784	0.000195284	0.000248562	0.000280194	0.000167263	0.000190141	0.000204804	0.000213967	0.000149888	0.000166807	0.000154338	0.000166864	0.000195175	0.000201909
LPC_20_0_norm	4.96708e-05	4.85327e-05	5.45493e-05	4.83953e-05	7.77577e-05	6.12965e-05	7.77398e-05	7.29869e-05	8.8315e-05	8.2164e-05	7.28469e-05	8.74824e-05	9.70495e-05	0.0001093	5.41933e-05	6.6978e-05	6.61309e-05	6.71427e-05	4.76233e-05	6.73815e-05	6.69865e-05	6.6199e-05	7.42757e-05	6.61437e-05
LPE-P_20_0_norm	1.57161e-06	3.58679e-06	3.62044e-06	5.16943e-06	5.68112e-06	5.00005e-06	6.03964e-06	1.62971e-05	1.06408e-05	2.51891e-05	2.89508e-05	5.96826e-06	5.89597e-06	8.94619e-06	3.68961e-06	5.5192e-06	5.47057e-06	4.68958e-06	3.35767e-06	3.92503e-06	2.96731e-06	5.08315e-06	5.98689e-06	4.9976e-06
LPE_22_0_norm	6.00558e-05	6.76835e-05	7.76699e-05	7.84467e-05	9.6876e-05	0.000120478	0.000110249	0.000118921	0.000120701	0.00014659	0.000146701	0.000107852	0.000130539	0.000157723	7.63737e-05	7.54494e-05	7.25999e-05	7.79145e-05	6.36609e-05	7.87053e-05	6.17684e-05	8.20938e-05	9.484e-05	8.61804e-05
LPI_16_1_norm	5.46771e-06	4.91117e-06	5.03418e-06	0	6.0537e-06	4.49095e-06	6.62536e-06	7.32398e-06	6.74884e-06	1.59156e-06	5.6919e-06	5.71588e-06	8.63991e-06	3.88124e-06	3.63595e-06	5.56116e-06	3.00525e-06	1.50576e-06	5.30796e-06	8.9676e-06	7.9894e-06	7.13115e-06	6.96209e-06	6.03836e-06
LPI_20_5_norm	8.04745e-05	0.000111817	0.000113198	0.000100399	0.000121085	9.4436e-05	0.000123099	0.000106455	0.000118307	0.000127489	9.63911e-05	0.000134217	0.000151722	0.000126915	0.000107772	0.000104776	9.89737e-05	0.000127074	0.000141872	0.000128109	0.000149313	0.000128224	0.000122508	0.000129368
LPI_20_4_norm	6.79705e-06	1.04195e-05	1.2444e-05	6.68743e-06	1.63557e-05	9.49893e-06	1.1312e-05	1.0176e-05	1.30173e-05	1.44382e-05	9.68219e-06	1.69655e-05	1.99555e-05	1.91261e-05	8.52674e-06	1.36338e-05	1.69589e-06	1.59748e-05	2.27919e-05	1.13597e-05	1.89639e-05	8.7471e-06	1.36899e-05	1.93229e-05
LPI_18_2_norm	3.59635e-06	1.64162e-06	3.76062e-06	0	7.58492e-06	2.47874e-06	6.57011e-06	1.86905e-06	3.44891e-06	8.25041e-06	3.08715e-06	8.34508e-06	8.01714e-06	7.02165e-06	1.26831e-06	3.07323e-06	0	3.2211e-06	7.93644e-06	3.92014e-06	3.86242e-06	4.91528e-06	7.8845e-06	1.1332e-06
LPI_20_3_norm	5.36677e-06	0	1.76506e-06	0	1.08999e-06	2.44297e-06	0	1.11454e-06	1.16353e-06	1.12629e-06	0	4.16872e-06	2.7277e-06	1.06831e-06	1.33352e-06	1.25173e-06	0	1.25128e-06	3.73797e-06	1.41086e-06	4.71163e-06	3.15631e-06	0	0
LPI_16_0_norm	2.30236e-06	6.45437e-06	5.60709e-06	5.26404e-06	4.35215e-06	6.03861e-06	9.53761e-06	2.9969e-06	7.62748e-06	6.73778e-06	4.9757e-06	1.84697e-05	1.25145e-05	8.04882e-06	1.47032e-05	9.30487e-06	3.31602e-06	1.74055e-05	1.00865e-05	1.0228e-05	1.17814e-05	6.12218e-06	7.04744e-06	6.31903e-06
LPI_18_1_norm	0	2.18539e-06	0	0	1.90081e-05	1.41358e-05	3.19108e-06	1.34293e-05	6.73753e-06	1.28191e-05	3.74285e-06	2.38386e-05	1.60792e-05	1.54177e-05	0	0	0	0	2.00905e-05	0	1.07838e-05	0	9.95969e-06	3.11936e-06
LPI_18_0_norm	0.000378338	0.000371764	0.000453802	0.00043291	0.00049162	0.000426439	0.000543697	0.000407944	0.0004862	0.000482306	0.000454246	0.000616808	0.000588053	0.000517532	0.0005407	0.00038334	0.000397088	0.000441349	0.000620571	0.00045531	0.000529701	0.000467888	0.000408441	0.000411344
LPI_21_0_norm	1.82564e-05	3.37988e-05	3.30407e-05	1.98979e-05	2.26705e-05	1.05673e-05	1.38616e-05	1.34482e-05	1.1963e-05	6.22993e-06	2.09521e-06	6.61519e-06	8.47613e-06	3.57958e-06	3.11961e-05	1.81508e-05	4.38439e-05	2.38198e-05	2.87866e-05	2.7471e-05	3.77632e-05	2.47474e-05	3.12319e-05	3.14897e-05
PI_36_4_norm	0.00137879	0.00153121	0.00173843	0.0016279	0.00155575	0.00155007	0.00171585	0.00158366	0.00175915	0.00146179	0.00152517	0.00147098	0.00143665	0.00160529	0.00168736	0.00139958	0.00137816	0.0015993	0.0015646	0.00145951	0.00150786	0.00149282	0.00167522	0.00161429
PI_34_2_norm	0.00207696	0.00228209	0.00272906	0.00232663	0.00241631	0.00220901	0.00265569	0.0022762	0.00262565	0.00239442	0.00229021	0.00246384	0.00214151	0.00249388	0.00258585	0.00215317	0.00205989	0.00237978	0.0022794	0.00216243	0.00229599	0.00220139	0.00243528	0.00240228
PI_38_5_norm	0.0700606	0.0748782	0.0889208	0.0811545	0.0800605	0.0935417	0.0962316	0.0823801	0.0851904	0.0812031	0.0799283	0.0827091	0.0786565	0.0908497	0.0929378	0.082477	0.0703402	0.0857001	0.0849452	0.0851995	0.0859117	0.0785468	0.084122	0.0881027
PI_36_3_norm	0.00497295	0.00492815	0.00618926	0.00623266	0.00574391	0.00620592	0.00701686	0.00643165	0.0072721	0.00566402	0.00555607	0.00576607	0.00498842	0.00559444	0.00697785	0.00570576	0.00536304	0.00629517	0.00606883	0.0054148	0.00603904	0.00554142	0.00602938	0.00624626
PI_35_2_norm	0.00233875	0.00234052	0.00246181	0.00251237	0.00276079	0.00306147	0.00337958	0.002844	0.00317104	0.00265333	0.00247943	0.00266814	0.00247022	0.0029197	0.00295907	0.00245461	0.00233117	0.00280285	0.00273566	0.00250024	0.00279656	0.00213814	0.00294484	0.00275587
PI_32_0_norm	0.00928626	0.00930027	0.0111372	0.0091768	0.00978167	0.010644	0.0112543	0.00844673	0.0103192	0.00923962	0.00861006	0.00955344	0.00857945	0.00988288	0.0114644	0.00933306	0.00877052	0.0104828	0.00976035	0.0101176	0.0104385	0.00923047	0.0112514	0.0102026
PI_40_6_norm	0.000316877	0.00032539	0.000374267	0.000312992	0.000300096	0.00036782	0.000361783	0.000354067	0.000349741	0.000293945	0.000258076	0.000288384	0.000237375	0.000288725	0.000404971	0.000323944	0.000314571	0.0003677	0.000347661	0.000359676	0.000416975	0.000318715	0.000439801	0.000392059
PI_34_1_norm	0.00199488	0.00189546	0.00226025	0.00236271	0.002062	0.00207384	0.00218383	0.00206162	0.0022947	0.00224135	0.00228702	0.00239875	0.00213616	0.00253343	0.00250235	0.00208197	0.00210165	0.00222904	0.00205456	0.00215691	0.0022821	0.00207962	0.00238224	0.0023585
PI_38_4_norm	0.00855128	0.00848984	0.00981801	0.0103902	0.00958368	0.0105606	0.0103547	0.010705	0.0108586	0.0100088	0.010438	0.0100285	0.00907419	0.0110686	0.00939434	0.00881603	0.00868903	0.0106003	0.00863556	0.009304	0.0097933	0.00928288	0.0100247	0.010848
PI_40_5_norm	0.00103116	0.00106778	0.00117155	0.00109395	0.000843217	0.000889857	0.00101118	0.000910579	0.000872298	0.000759481	0.000956408	0.000667236	0.000609499	0.000750226	0.00119651	0.00100743	0.00107522	0.00136029	0.00114449	0.0011671	0.00116873	0.00103883	0.00108897	0.00107207
PI_36_2_norm	0.00867048	0.00893864	0.010024	0.0105362	0.0104429	0.0109927	0.0109055	0.0101266	0.0117709	0.00975648	0.0103485	0.0104518	0.00960332	0.0111808	0.0110429	0.00965509	0.00940968	0.0110692	0.00929225	0.0103293	0.0108608	0.00947963	0.0107501	0.0107813
PI_35_1_norm	0.00195359	0.00204411	0.00225562	0.00240671	0.00261936	0.00254964	0.00259682	0.00255106	0.00280617	0.00284093	0.00345398	0.00247401	0.0023604	0.00268411	0.00258298	0.0021615	0.00214878	0.00250719	0.00230036	0.00236932	0.00258866	0.00220633	0.00233854	0.00237047
PI_38_3_norm	0.00128626	0.00135614	0.0014663	0.00140152	0.00143294	0.00153004	0.00160351	0.00150539	0.00157794	0.00175095	0.00210125	0.00141929	0.00137108	0.00157794	0.00142054	0.00127039	0.00136285	0.0016677	0.00150751	0.00147779	0.00151123	0.00138936	0.00144005	0.00143563
PI_34_0_norm	0.00263787	0.00254641	0.00296304	0.00273213	0.00265414	0.00268507	0.00275841	0.00285283	0.00295806	0.00347439	0.00408768	0.00267675	0.00251038	0.00285576	0.00298543	0.00277569	0.0025646	0.00300294	0.00265167	0.00262684	0.00280066	0.00267433	0.00275447	0.00288634
PI_40_4_norm	0.000241167	0.000293851	0.000310462	0.000273209	0.000228386	0.000239819	0.000240259	0.000216157	0.000231564	0.000190928	0.00023206	0.00016185	0.000138759	0.000188792	0.000308728	0.000275598	0.000279103	0.000319132	0.00029257	0.000276363	0.000264284	0.000265913	0.000303706	0.000246739
PI_36_1_norm	0.00461872	0.00465803	0.0054142	0.00547172	0.0057165	0.00533094	0.00621011	0.00532408	0.00620601	0.00640126	0.00590863	0.00539887	0.00541206	0.00616292	0.00495626	0.00524076	0.00473336	0.00510011	0.00501721	0.0055688	0.00579866	0.00430217	0.00614787	0.00503775
PI_35_0_norm	0.00135535	0.00122713	0.00137264	0.00145746	0.00168295	0.00158778	0.00159027	0.00153468	0.00201867	0.00142047	0.00126362	0.00133356	0.0014592	0.00158841	0.00186706	0.00151223	0.00134412	0.00149831	0.00136267	0.00149909	0.00155705	0.00130542	0.00154227	0.0014228
PI_36_0_norm	0.00249999	0.00250722	0.00291599	0.00292075	0.0032583	0.00328403	0.00372187	0.0029135	0.00371441	0.00291917	0.00270267	0.00308709	0.00285637	0.00317241	0.00302032	0.00258585	0.00250561	0.00284633	0.00258212	0.00272423	0.00272136	0.00283535	0.00323754	0.00277372
PC_30_1_norm	0.000382626	0.000434889	0.000441607	0.000310064	0.000320127	0.000251302	0.000289136	0.000324824	0.000359159	0.000395817	0.000376101	0.00035586	0.000431125	0.000387353	0.000372615	0.000355697	0.000340668	0.000340193	0.000252944	0.000361597	0.000410825	0.000401483	0.000483472	0.000472216
PC_32_2_norm	0.00208397	0.00243789	0.00234262	0.00172319	0.00202468	0.0016987	0.00194267	0.00210959	0.00214403	0.00238932	0.00217161	0.00226413	0.00229466	0.00242608	0.00219181	0.00196711	0.00192269	0.00191554	0.0014662	0.00192627	0.00219408	0.0021975	0.00239494	0.00260744
PC_34_3_norm	0.00465215	0.00503858	0.00529108	0.003804	0.00384861	0.00302117	0.00390453	0.00388867	0.00385791	0.00406736	0.00362668	0.00403885	0.00386315	0.00416658	0.00477463	0.00454388	0.00397604	0.00416512	0.00321769	0.00417136	0.00482052	0.00454651	0.0050856	0.0052319
PC_33_2_norm	0.00798273	0.00945253	0.00920021	0.00689182	0.00736708	0.00624267	0.00715737	0.00748263	0.00764877	0.00857316	0.00759002	0.00800919	0.00799479	0.00865407	0.00881635	0.00801715	0.00709138	0.00759899	0.0058759	0.00750308	0.0088601	0.00609565	0.0095073	0.00922054
PC_30_0_norm	0.000168361	0.000181236	0.000188876	0.000140478	0.000185552	0.000153205	0.000174272	0.000175238	0.000192068	0.000214476	0.000190598	0.000215355	0.000205749	0.000231129	0.000180754	0.00016554	0.000154197	0.000153767	0.000122713	0.000160684	0.000184415	0.000178193	0.000210276	0.000185459
PC_38_6_norm	0.0165839	0.0181216	0.0183195	0.0140605	0.0160882	0.0141563	0.0165596	0.0167717	0.0176629	0.0172992	0.0143996	0.0164838	0.0160261	0.0182815	0.0170521	0.0160461	0.0138272	0.0143828	0.0113254	0.0154259	0.0180041	0.0173327	0.0197884	0.0192766
PC_32_1_norm	0.00417517	0.00444879	0.00467206	0.00332284	0.004098	0.00358264	0.00389768	0.00412612	0.00400959	0.00448511	0.00404163	0.00473257	0.00423886	0.00443934	0.00463251	0.00375418	0.00375275	0.00352402	0.00328283	0.00404344	0.00436995	0.00412535	0.00441946	0.00466274
PC_34_4_norm	2.23743e-05	1.63877e-05	1.41601e-05	1.62273e-05	1.73148e-05	2.03983e-05	1.87945e-05	2.21364e-05	1.59696e-05	2.06369e-05	1.35798e-05	2.26304e-05	9.66919e-06	1.47459e-05	2.17171e-05	1.70252e-05	2.19453e-05	2.22365e-05	1.58951e-05	1.87765e-05	1.05983e-05	1.70589e-05	1.67794e-05	2.30888e-05
PC_36_4_norm	0.000754741	0.000863849	0.00102342	0.000586846	0.000753804	0.000706577	0.000905486	0.000858518	0.000719791	0.000698502	0.000817518	0.000857278	0.000841826	0.000788964	0.000873871	0.000768879	0.000655043	0.00073572	0.000637659	0.000720029	0.000838419	0.000754166	0.000870285	0.000940091
PE_38_6_norm	0.0140483	0.0131918	0.0114125	0.0124614	0.0128721	0.0123192	0.013397	0.0148137	0.0160389	0.0149277	0.012822	0.0145568	0.0128433	0.0143181	0.0142444	0.0143285	0.0124143	0.0150163	0.0116518	0.01271	0.0148358	0.0146336	0.0168969	0.0151699
PC_34_2_norm	0.0134815	0.0146429	0.0166765	0.0110249	0.0125218	0.0126444	0.0128594	0.0121746	0.0129078	0.013059	0.0136928	0.0151987	0.0132586	0.0159959	0.0156348	0.0124105	0.0118936	0.0129695	0.0113231	0.0139734	0.0143103	0.0137905	0.0148448	0.0152419
PC_36_5_norm	2.5134e-05	1.42093e-05	2.56496e-05	1.93374e-05	1.80549e-05	1.85728e-05	1.43936e-05	1.51616e-05	1.50068e-05	1.15362e-05	1.25174e-05	2.04548e-05	1.21029e-05	7.61492e-06	2.69268e-05	2.31428e-05	1.79293e-05	1.99128e-05	2.01364e-05	1.61375e-05	2.54124e-05	1.44073e-05	2.64171e-05	2.13811e-05
PE_32_1_norm	0.00624705	0.00594197	0.00605305	0.00540609	0.00420625	0.00431247	0.00464298	0.00418325	0.0055072	0.0052598	0.00512125	0.00573507	0.0055607	0.00636356	0.00613063	0.00531965	0.00537658	0.00655029	0.00563897	0.00668546	0.00592224	0.00642416	0.00667687	0.006993
PC_31_0_norm	0.000418825	0.000437197	0.000491642	0.000328944	0.000387077	0.000390509	0.000408379	0.000379796	0.00037381	0.000396143	0.000399909	0.000449179	0.000419016	0.000478283	0.000393768	0.000340855	0.000342029	0.000365029	0.000329284	0.000409167	0.000362846	0.000382824	0.000406656	0.000425999
PC_36_3_norm	0.0120913	0.0131227	0.0152355	0.00995715	0.00946228	0.0106828	0.0108701	0.0104828	0.0114857	0.00978664	0.0097792	0.0121083	0.010235	0.0114453	0.0131415	0.0108225	0.0105336	0.0117647	0.0104963	0.0112486	0.011204	0.010615	0.011426	0.0123714
PE_36_4_norm	0.00888725	0.00819375	0.00871745	0.00766663	0.00734337	0.00708892	0.00834176	0.00782374	0.0090902	0.00762634	0.00705354	0.00832497	0.00706756	0.00787994	0.00930003	0.0087688	0.00775942	0.00937079	0.00758944	0.00883385	0.00886767	0.00944841	0.00956976	0.0102804
PC_33_1_norm	0.00466905	0.00479049	0.00565212	0.00389474	0.00378013	0.00398854	0.00404138	0.00371809	0.00409222	0.00390908	0.00392039	0.00469507	0.00402988	0.00449585	0.00513531	0.00431601	0.00408073	0.00426424	0.0039422	0.00445527	0.00458637	0.00429939	0.00463098	0.00495688
PE_34_2_norm	0.0157172	0.0136147	0.0154027	0.014696	0.0134119	0.0133078	0.013738	0.0126132	0.0147824	0.0160692	0.01502	0.0162652	0.0145155	0.0177058	0.0166825	0.0156402	0.0137772	0.0164482	0.0138361	0.0156461	0.0151282	0.0163307	0.0167631	0.0180211
PC_38_5_norm	0.0104375	0.0109331	0.0117645	0.00822449	0.00983018	0.00920489	0.00968587	0.0102459	0.0100256	0.00990605	0.00938747	0.0112047	0.00928164	0.0110026	0.0112631	0.00894126	0.00876629	0.00888447	0.00838612	0.00981946	0.00982081	0.00977036	0.0105539	0.0113522
PE_36_3_norm	0.0124421	0.0105092	0.011564	0.0123037	0.0106302	0.0125169	0.0124674	0.0110287	0.0127698	0.0110746	0.0108223	0.0123529	0.0105039	0.0120771	0.01378	0.0133003	0.0113317	0.0130789	0.0112427	0.0116441	0.0115549	0.0129147	0.0130269	0.0139424
PC_35_2_norm	0.016767	0.0159988	0.0193735	0.0151662	0.0144151	0.0170675	0.0164442	0.0150048	0.016098	0.0145092	0.0146747	0.0163642	0.0154594	0.0167846	0.018794	0.0169396	0.0162565	0.0152091	0.0136048	0.015373	0.0162969	0.0162842	0.0171938	0.0177981
PC_37_3_norm	0.00705688	0.00715977	0.00754428	0.00648787	0.0068676	0.00865456	0.00798507	0.00755979	0.00764301	0.00703106	0.00746788	0.00830292	0.00685546	0.0083482	0.00750279	0.00646431	0.00633211	0.00658366	0.00553518	0.00649675	0.00661481	0.00686977	0.00731698	0.00735358
PE_38_5_norm	0.0223365	0.0173927	0.0215756	0.0199985	0.0191964	0.0233611	0.0237175	0.0207058	0.0255341	0.0214837	0.0190446	0.0214742	0.0202696	0.0235368	0.0213242	0.0222286	0.0203847	0.022623	0.017849	0.0209602	0.0195554	0.0239684	0.023596	0.0228961
PC_40_6_norm	0.00112899	0.00121901	0.00137508	0.000873667	0.0011078	0.00123087	0.00122492	0.00119068	0.00117519	0.000946727	0.000999861	0.00106979	0.00100876	0.00111998	0.00121351	0.00101957	0.000962074	0.000966595	0.000944933	0.00107088	0.00108726	0.00113213	0.00118444	0.00126783
PC_32_0_norm	0.000979342	0.000945977	0.00113621	0.000820133	0.00113141	0.0012334	0.00114817	0.000977545	0.00108421	0.000896915	0.000968947	0.00105042	0.00098461	0.00102134	0.00114015	0.00103232	0.000885864	0.000850925	0.000813845	0.000837509	0.000959076	0.000997254	0.00106179	0.00109724
PC_34_1_norm	0.00544668	0.00546003	0.00572595	0.00497371	0.00494259	0.00598227	0.0057176	0.00534978	0.00542806	0.00483296	0.00524598	0.00580677	0.00480749	0.00566647	0.00594834	0.00496163	0.00480816	0.00496976	0.00427254	0.00512076	0.00532279	0.00535406	0.00572902	0.0057269
PC_38_4_norm	0.0035674	0.00353246	0.00407793	0.00317984	0.00334008	0.00379022	0.0035524	0.00318253	0.00326857	0.00305974	0.00329482	0.00360851	0.00319876	0.00361247	0.00409617	0.00350089	0.00302468	0.00301245	0.0030378	0.00311284	0.00344149	0.00337891	0.00366432	0.003939
PC_40_7_norm	5.96424e-06	7.27482e-06	1.37491e-05	8.84243e-06	7.85816e-06	1.43641e-05	9.13013e-06	1.02219e-05	7.08677e-06	6.5737e-06	6.95039e-06	5.17143e-06	5.53415e-06	7.67844e-06	1.34449e-05	7.35254e-06	8.12716e-06	8.86098e-06	1.02926e-05	6.48426e-06	8.13689e-06	6.794e-06	8.47511e-06	1.19311e-05
PC_33_0_norm	0.000419555	0.00045505	0.000519555	0.0003727	0.000400202	0.000455718	0.000462434	0.000412044	0.000424543	0.000468463	0.000469129	0.000627681	0.000534516	0.000543834	0.000435583	0.000349684	0.000350559	0.000387158	0.000349693	0.000399637	0.00041489	0.000402374	0.000464553	0.000448177
PC_36_2_norm	0.00968959	0.0101877	0.0113209	0.00903404	0.00783412	0.00999049	0.00943869	0.00907249	0.00880256	0.0090983	0.00944965	0.0124613	0.00990214	0.0106904	0.0118935	0.00894769	0.00866922	0.00902568	0.00823905	0.00981369	0.00946975	0.00940328	0.0103592	0.0105189
PE_36_2_norm	0.0152512	0.0130329	0.0151538	0.0142704	0.0119933	0.0151842	0.0135346	0.0122631	0.0164635	0.0140815	0.0139911	0.0179215	0.0141651	0.0160089	0.0167517	0.0135733	0.0143538	0.0162822	0.013422	0.016554	0.0134709	0.016344	0.0163689	0.0165679
PE_38_4_norm	0.00437379	0.00394457	0.00484636	0.00479265	0.0041169	0.00538461	0.00502455	0.00473027	0.00493146	0.0047067	0.00452986	0.0058895	0.0048736	0.00520333	0.0050802	0.00416798	0.00412694	0.00481147	0.00405074	0.00466011	0.00424061	0.00491268	0.0053617	0.00489334
PC_35_1_norm	0.00345719	0.00334426	0.00402828	0.00303023	0.00283005	0.00360586	0.00333249	0.00320267	0.00333093	0.00277246	0.00288059	0.00386608	0.00316081	0.00334177	0.00398927	0.00283038	0.00279944	0.003168	0.00280095	0.00350406	0.00305288	0.00335359	0.00357881	0.00362052
PC_40_5_norm	0.000248661	0.000196328	0.000268389	0.000240064	0.000212216	0.000293029	0.000298125	0.0002789	0.000309333	0.000244824	0.000232703	0.000285018	0.000290413	0.000296246	0.000235162	0.000204783	0.00019902	0.00020737	0.000185006	0.000245727	0.000225553	0.000256277	0.000275196	0.000224119
PE_34_1_norm	0.0141394	0.0128102	0.0141956	0.0132947	0.0106535	0.0129623	0.0120454	0.0117585	0.0134568	0.0134252	0.0126504	0.0157069	0.0138484	0.0148731	0.0151595	0.0125006	0.0128365	0.0152704	0.0132237	0.0138064	0.0139985	0.0150556	0.016093	0.0160751
PC_38_3_norm	0.000872084	0.000878844	0.00100625	0.000790755	0.000736911	0.000924121	0.000849411	0.000856246	0.000847671	0.000711838	0.000739707	0.0010039	0.000833044	0.000853875	0.000981777	0.000694359	0.000683218	0.000779285	0.000745266	0.00081889	0.00077448	0.000820475	0.00089682	0.000938846
PC_37_2_norm	0.00578534	0.00558479	0.00608543	0.00484117	0.00477312	0.00541784	0.00550624	0.00447335	0.00584055	0.00493269	0.00526317	0.00657452	0.0048286	0.006195	0.00647872	0.00477889	0.00419386	0.00482538	0.00414443	0.00584904	0.00487543	0.00534647	0.00533663	0.00591516
PE_38_3_norm	0.00249816	0.00290939	0.00324575	0.00286187	0.00311486	0.00362949	0.00351373	0.00305107	0.00371705	0.00375361	0.00352753	0.00383218	0.00288425	0.00390659	0.00367851	0.00287893	0.0026312	0.00338144	0.00279032	0.0032919	0.00276296	0.00351379	0.0025775	0.00360637
PC_40_4_norm	3.20893e-05	4.72061e-05	4.83399e-05	3.23417e-05	3.06917e-05	4.53282e-05	3.48415e-05	4.69594e-05	4.48756e-05	2.9514e-05	3.12837e-05	4.81077e-05	3.26269e-05	3.59874e-05	4.67273e-05	3.69599e-05	2.7335e-05	2.78764e-05	3.16974e-05	4.56748e-05	3.25921e-05	4.65366e-05	4.35851e-05	2.99909e-05
PC-O_36_2_norm	0.000186311	0.000156048	0.000176457	0.000141547	0.000191145	0.000209239	0.000176656	0.000174375	0.000186067	0.000248136	0.000241707	0.000279279	0.000236327	0.000340174	0.000188104	0.000139696	0.000104377	0.000138966	0.000118112	0.000146336	0.000136661	0.000163219	0.000185088	0.000154608
PC_34_0_norm	0.000373945	0.000341173	0.000383262	0.000299786	0.000412047	0.00049213	0.000455971	0.000406478	0.000500936	0.000358038	0.000395077	0.000482025	0.000397011	0.000466644	0.00040427	0.00031483	0.000282356	0.000304347	0.000269483	0.000344039	0.000304495	0.000340086	0.000352128	0.000347316
PC_36_1_norm	0.0020541	0.00179488	0.00201745	0.00151366	0.0019342	0.00230608	0.00200049	0.00179484	0.00198438	0.00184151	0.00194634	0.00223236	0.00191499	0.00256938	0.00228462	0.00185457	0.00148766	0.00175125	0.00140222	0.00182576	0.00169075	0.00179897	0.00198549	0.00196746
PC_38_2_norm	0.00206516	0.00184028	0.00226809	0.00146076	0.00219445	0.00236009	0.00221128	0.00221895	0.00234548	0.00220503	0.00222145	0.0024527	0.00235911	0.00290021	0.00214965	0.00188984	0.00153938	0.00158833	0.00143894	0.00179347	0.00196853	0.00187462	0.00224874	0.00228385
PE_34_0_norm	0.00130843	0.00103067	0.00115743	0.00109144	0.00126833	0.00141761	0.00124751	0.00122273	0.00152067	0.00106751	0.00109031	0.00113017	0.0010216	0.00136917	0.00137785	0.0012362	0.000981882	0.00128979	0.00107168	0.00117762	0.00111049	0.00130637	0.00140111	0.00125835
PE_36_1_norm	0.00780874	0.00569817	0.00712062	0.00596609	0.00660101	0.00741106	0.00648925	0.00661701	0.00795872	0.00689047	0.00645233	0.00657605	0.00651273	0.00795347	0.0080843	0.007653	0.00633028	0.00754687	0.00626482	0.00676777	0.00711077	0.00731851	0.00824711	0.00860057
PE_38_2_norm	0.00177788	0.00169829	0.00164281	0.00135913	0.00184733	0.00197523	0.00183838	0.00188767	0.00201695	0.00191471	0.00195958	0.00219042	0.00191928	0.00232781	0.00188956	0.00190136	0.00160178	0.00184201	0.00156745	0.00162846	0.00180148	0.00199617	0.00213237	0.00207001
PC_35_0_norm	0.000200348	0.000158602	5.68651e-05	0.000127438	0.000260733	0.000231353	0.000220313	0.000206614	0.000234557	0.000266683	0.000276555	0.000275026	0.000303057	0.000368193	0.000166329	0.000142994	0	0.000148993	0.000117699	0.000152086	0.000100321	0.000129247	3.10986e-05	0.000116315
PC_37_1_norm	0.000538704	0.000487592	0.000309138	0.000371975	0.00041498	0.00033459	0.000563288	0.0002868	0.000361855	0.000498052	0.000585486	0.000653118	0.000608131	0.000807008	0.000527962	0.000504583	0.000178635	0.000285843	0.000404078	0.00046886	0.000378029	0.000464062	0.000411613	0.000578793
PC-O_36_0_norm	1.83891e-06	1.44328e-06	2.05945e-06	2.11948e-06	1.70756e-06	2.77702e-06	2.36085e-06	1.8922e-06	0	1.5895e-06	3.21948e-06	4.07682e-06	2.13013e-06	1.68691e-06	3.19996e-06	1.30306e-05	1.34645e-05	1.58844e-06	1.66163e-06	2.68577e-06	1.81449e-06	2.6925e-06	1.84047e-06	1.52266e-06
PC-O_36_1_norm	9.49304e-05	0.000138626	9.62356e-05	6.21047e-05	0.000156007	9.5881e-05	0.000114806	0.000135295	0.000146602	0.000157912	0.000177719	0.000184262	0.000178124	0.000202797	6.54265e-05	8.72918e-05	6.3056e-05	7.27804e-05	5.06936e-05	5.74213e-05	6.89223e-05	7.50061e-05	0.000113187	0.000114349
PE-O_36_2_norm	0.0340645	0.0314279	0.031615	0.0292067	0.0342817	0.0385925	0.0345324	0.0314105	0.0427804	0.0332108	0.0313739	0.0339979	0.0323362	0.0384159	0.0342996	0.0341111	0.0305036	0.0367807	0.0303628	0.0302878	0.032009	0.037399	0.0373688	0.038743
PE_39_2_norm	0.000653619	0.000462324	0.000467284	0.00062818	0.000470516	0.000658128	0.000636203	0.00049977	0.000739087	0.000588065	0.000438162	0.000714552	0.000529154	0.000786594	0.000658682	0.000580952	0.000502268	0.000530421	0.000575254	0.000608809	0.000582821	0.000667758	0.000675189	0.000585763
PC-O_33_0_norm	4.53476e-06	6.9613e-06	5.64687e-06	9.91797e-07	9.06462e-06	2.94478e-06	2.0259e-06	1.90384e-06	1.80515e-05	9.32904e-06	2.50835e-06	0	7.10393e-06	7.55887e-06	2.19944e-06	6.80791e-06	0	0	5.00857e-06	2.45652e-06	2.20712e-06	3.34767e-06	3.47245e-06	4.67199e-06
PC_36_0_norm	8.48304e-05	0.000106448	9.14042e-05	6.41367e-05	0.000123787	0.000117565	0.000102632	9.93165e-05	0.000126759	0.000123778	0.000116335	0.000141007	0.000144551	0.000150006	7.85305e-05	6.59644e-05	8.25691e-05	7.00387e-05	6.80463e-05	7.17516e-05	9.4093e-05	9.71731e-05	9.47979e-05	9.83993e-05
PC_40_2_norm	3.927e-05	3.04497e-05	3.19248e-05	2.96887e-05	4.08359e-05	3.55159e-05	4.57834e-05	3.01715e-05	4.45647e-05	3.74657e-05	3.07418e-05	4.83129e-05	4.09107e-05	5.25605e-05	3.7774e-05	3.47401e-05	2.69342e-05	2.70416e-05	2.77418e-05	3.92074e-05	3.25918e-05	3.50099e-05	3.97008e-05	4.1655e-05
PE-O_34_0_norm	0.000448654	0.000407816	0.00037021	0.000378388	0.000341409	0.000367346	0.000338143	0.000300709	0.000380055	0.000301091	0.000274768	0.000359898	0.000306387	0.000392281	0.000443264	0.000418469	0.000390637	0.000443937	0.000401819	0.000424168	0.000419759	0.000478385	0.00048058	0.00047864
PC_38_1_norm	0.000109549	0.000104162	9.08209e-05	8.99677e-05	9.54878e-05	9.88862e-05	0.000113323	9.10756e-05	0.000122337	0.000117317	0.000100864	0.000131716	0.000133093	0.000161686	0.000100402	9.02838e-05	7.51332e-05	7.53915e-05	7.46708e-05	9.76961e-05	0.000103248	0.000107129	0.00011818	0.000107477
PE_38_1_norm	0.00175784	0.00149547	0.00123645	0.00153431	0.00148979	0.00149253	0.00173745	0.00116908	0.00201473	0.00152961	0.00145861	0.00175866	0.00166714	0.00203386	0.00187216	0.001734	0.00144787	0.00157496	0.00151871	0.00181743	0.00181629	0.00176597	0.00185407	0.00201254
PC-O_35_0_norm	4.08793e-06	5.2732e-06	1.66312e-06	1.3847e-06	2.82549e-06	1.62019e-06	4.45948e-06	1.34169e-06	4.37289e-06	3.85432e-06	3.90364e-06	2.93653e-06	4.16849e-06	2.98771e-06	3.73405e-06	3.48833e-06	3.8318e-06	3.98613e-06	2.42274e-06	3.0509e-06	4.85272e-06	4.11328e-06	4.30036e-06	4.1559e-06
PE-O_35_0_norm	0.00092739	0.000846708	0.000708445	0.000818419	0.000761051	0.000854941	0.000883824	0.000627608	0.000998722	0.000630068	0.000642085	0.000754592	0.00078153	0.00086777	0.000941154	0.000981	0.000797625	0.00100712	0.000784489	0.00096358	0.000922906	0.00104285	0.00103139	0.00103808
PE-O_36_1_norm	0.0185633	0.0162113	0.0148534	0.0160059	0.0143479	0.0175545	0.0170385	0.0146155	0.0219223	0.0172641	0.0141008	0.0179147	0.016224	0.0196284	0.0176458	0.0171657	0.0160678	0.0173094	0.0153269	0.0168912	0.0164666	0.0191541	0.0191407	0.0188306
PC_38_0_norm	4.07659e-06	2.57322e-06	2.14189e-06	3.28742e-06	5.89924e-06	3.97482e-06	4.03059e-06	5.31355e-06	4.15061e-06	5.88935e-06	7.7477e-06	7.80512e-06	6.66425e-06	9.17014e-06	3.76947e-06	4.45708e-06	2.49932e-06	2.58674e-06	2.43798e-06	3.87376e-06	2.4699e-06	3.35019e-06	2.21753e-06	3.11233e-06
PE_38_0_norm	5.18852e-05	2.40583e-05	2.97649e-05	3.68178e-05	3.3012e-05	3.0758e-05	4.31352e-05	2.80982e-05	3.71441e-05	3.20456e-05	4.54408e-05	4.54579e-05	4.05836e-05	8.55666e-05	4.21289e-05	3.554e-05	2.5199e-05	2.93593e-05	3.36894e-05	5.89917e-05	1.68726e-05	2.35828e-05	6.09903e-05	3.90321e-05
PE-O_36_0_norm	0.000124821	0.000101334	8.15171e-05	0.000108951	0.000100748	8.74985e-05	0.000109273	8.36285e-05	0.000119139	5.92691e-05	6.52805e-05	0.000106453	9.75236e-05	0.000125286	0.000125977	0.00012825	0.000106731	0.000109693	0.00011062	0.000128625	0.000118872	0.000142414	0.000118528	0.000116299
PG_36_4_norm	0.000132216	8.47455e-05	0.000149299	0.000132759	0.000120391	7.49447e-05	0.000204359	0.000104068	9.71427e-05	4.35331e-05	4.75963e-05	4.48205e-05	4.58206e-05	3.94193e-05	0.000158531	0.000174068	0.000142958	0.000111192	0.000124789	0.00019829	0.000145957	0.000186026	0.000200552	0.000101992
PG_36_3_norm	0.000151138	0.000115033	0.000165735	0.000136806	0.000150605	0.000141023	0.000228693	0.000134598	0.000119519	7.08959e-05	7.77236e-05	8.37226e-05	8.58245e-05	7.48316e-05	0.000198603	0.000196474	0.000133266	0.000143472	0.000164527	0.000213042	0.000169959	0.000163471	0.000192195	0.000125598
PG_38_5_norm	9.10925e-05	5.56284e-05	8.40673e-05	8.14448e-05	7.67796e-05	5.78106e-05	0.000152299	6.45125e-05	6.00956e-05	2.81801e-05	3.1864e-05	3.66536e-05	3.75796e-05	3.06251e-05	9.65099e-05	0.000128694	7.77114e-05	6.99528e-05	8.19608e-05	0.000161867	0.000104184	0.00015918	0.000136193	9.23118e-05
PG_34_1_norm	0.000137454	0.000150163	0.000102526	0.000137068	9.79647e-05	7.70621e-05	0.000129569	0.000104073	7.91764e-05	9.97459e-05	7.48707e-05	9.79935e-05	9.73059e-05	8.8683e-05	0.000153821	0.000143278	0.000166653	0.000103948	0.000161606	0.00013284	0.000158368	0.000172428	0.000137899	0.000129756
PG_38_4_norm	5.68908e-06	2.64158e-06	5.90328e-06	4.66399e-06	7.32394e-06	0	1.11938e-05	3.312e-06	4.83641e-06	1.7722e-06	1.30643e-06	0	4.92777e-06	0	4.12283e-06	8.23028e-06	2.94422e-06	1.73298e-06	2.14246e-06	1.24504e-05	4.52117e-06	9.04165e-06	1.03434e-05	2.16626e-06
PG_36_2_norm	0.000345459	0.000353254	0.000329419	0.000361002	0.000339293	0.000316988	0.000420638	0.000355837	0.000328771	0.000329216	0.000367049	0.000303932	0.000315241	0.000297445	0.000432343	0.000405228	0.000385212	0.000335579	0.00035588	0.000403931	0.000419745	0.000417495	0.00037606	0.000330171
PG_33_0_norm	8.95128e-05	7.72163e-05	8.3012e-05	9.55847e-05	9.18444e-05	9.49774e-05	0.000109767	0.000121991	0.000115745	0.000100331	0.000105097	8.56967e-05	0.000105915	0.000105678	0.000114423	0.000107237	9.79623e-05	0.000104526	9.21131e-05	9.38679e-05	0.00011183	6.99205e-05	9.71467e-05	7.41896e-05
PG_35_1_norm	0.000292066	0.00029338	0.000260597	0.00026776	0.000241909	0.000217184	0.000321654	0.000344401	0.000255392	0.000329282	0.000411423	0.000197919	0.000220617	0.000224868	0.000324068	0.00032389	0.000305553	0.000257816	0.000296074	0.000245644	0.000317321	0.000312463	0.000288592	0.000272756
PG_38_3_norm	1.00666e-05	9.04408e-06	1.30952e-05	1.10815e-05	9.65178e-06	9.88869e-06	1.63946e-05	1.13842e-05	1.20001e-05	1.05187e-05	1.31824e-05	8.74982e-06	6.13971e-06	9.45283e-06	9.7799e-06	1.50317e-05	8.95128e-06	1.01941e-05	1.04453e-05	1.44227e-05	1.28945e-05	1.05355e-05	1.19368e-05	1.24426e-05
PG_34_0_norm	0.00269555	0.00279163	0.00297407	0.00285163	0.00317491	0.00323008	0.00350644	0.00296371	0.00355894	0.00274689	0.00271066	0.00290992	0.00318114	0.00313461	0.00324487	0.00309557	0.00267727	0.00295324	0.00273944	0.00278364	0.00271519	0.00257786	0.0030811	0.00275901
PG_36_1_norm	0.00717831	0.00704266	0.00730144	0.00801195	0.00694506	0.00648583	0.00657387	0.00653917	0.00740571	0.00677473	0.00595444	0.00695368	0.0074155	0.00715977	0.00919956	0.00789713	0.00732256	0.00733229	0.00723046	0.00727559	0.00759399	0.00701731	0.00811683	0.00680141
PG_38_2_norm	3.26542e-05	3.66087e-05	2.48117e-05	3.02682e-05	2.7945e-05	1.61127e-05	4.1391e-05	2.76207e-05	2.40118e-05	1.99622e-05	1.33758e-05	1.71939e-05	2.75628e-05	1.92461e-05	3.98402e-05	3.85935e-05	3.31425e-05	3.02603e-05	4.62765e-05	3.40603e-05	3.50061e-05	4.41671e-05	4.29069e-05	3.17116e-05
PG_40_2_norm	4.78306e-06	2.10689e-06	4.36234e-06	5.68055e-06	4.21416e-06	1.02971e-05	6.68866e-06	8.02927e-06	2.98394e-06	4.88612e-06	5.31716e-06	6.02589e-06	8.65813e-06	5.32002e-06	1.20013e-05	8.78916e-06	5.28628e-06	3.10837e-06	5.46226e-06	7.76636e-06	4.3059e-06	8.04407e-06	1.22551e-05	1.06712e-05
PG_38_0_norm	1.73062e-05	1.3525e-05	1.29296e-05	1.3769e-05	1.20398e-05	1.26489e-05	1.23158e-05	7.50977e-06	7.03951e-06	1.09678e-05	5.87194e-06	4.93732e-06	1.11709e-05	8.00537e-06	1.62889e-05	5.46767e-06	5.82092e-06	1.45887e-05	1.47266e-05	2.04941e-05	1.84077e-05	1.27328e-05	1.14293e-05	1.87295e-05
PG_40_1_norm	1.90236e-05	1.3736e-05	1.88324e-05	1.66596e-05	1.30475e-05	2.06264e-05	1.48723e-05	1.4551e-05	1.90606e-05	1.14997e-05	1.8177e-05	1.52775e-05	2.14866e-05	2.02859e-05	2.34339e-05	1.40028e-05	2.38061e-05	1.75214e-05	2.79928e-05	2.35377e-05	2.47524e-05	1.86876e-05	2.40365e-05	2.15922e-05
PS_32_1_norm	0.000209457	0.000219529	0.000310549	0.000295632	0.000164798	9.50613e-05	0.000231842	0.0001805	0.000194566	0.000129808	0.000180094	0.000158553	0.000128338	7.03869e-05	0.000220201	0.000200913	0.000206489	0.000230865	0.00022771	0.000222022	0.000248028	0.000242749	0.000288137	0.000219303
PS_34_2_norm	0.000489771	0.000444695	0.000617578	0.000568911	0.000366486	0.000352331	0.000369583	0.000368955	0.000378693	0.000448079	0.000564076	0.000532341	0.000370608	0.000437666	0.000582989	0.000494958	0.000493426	0.000484554	0.000487063	0.000510572	0.000564039	0.000563763	0.000484567	0.000529772
PS_38_4_norm	0.00481015	0.00564766	0.00553505	0.00672208	0.00544046	0.00396193	0.007531	0.00644909	0.00596889	0.00388152	0.00686083	0.00610747	0.004643	0.00630367	0.00609818	0.00733482	0.00328804	0.00585303	0.006884	0.00470718	0.00369236	0.00666857	0.00309849	0.00236028
PS_40_7_norm	0.000106385	7.54218e-05	0.000141952	0.000107453	9.26557e-05	0.000179241	0.000127835	8.29334e-05	9.40111e-05	6.16217e-05	0.000110615	0.000108455	7.84107e-05	9.44428e-05	0.000123614	0.000103293	9.80962e-05	0.000127981	0.000139812	0.00011677	0.000106537	7.42175e-05	0.000107724	0.000109524
PS_32_0_norm	0.000104595	9.94095e-05	6.44357e-05	0.000152955	1.83278e-05	1.90605e-05	0	0.000113714	1.56226e-05	0.000133957	0.000131575	1.40469e-05	1.26344e-05	2.19012e-05	0.00011686	0.000121955	1.73645e-05	0.000154788	0.000100637	0.000100986	1.38333e-05	0	3.23075e-05	5.72264e-05
PS_34_1_norm	0.00141363	0.00131926	0.00163868	0.0016207	0.00128635	0.00136402	0.00149237	0.00141784	0.00146118	0.00150415	0.00186381	0.00181182	0.00156014	0.00190482	0.00185771	0.00159555	0.00153013	0.0016789	0.00138358	0.00153793	0.00170147	0.0016671	0.0014656	0.00170053
PS_36_2_norm	0.00866997	0.00834324	0.0103117	0.00983065	0.00801374	0.00841925	0.00820113	0.00837186	0.00804277	0.00702098	0.00903479	0.00840491	0.00764675	0.00867342	0.010272	0.00955057	0.00946151	0.0098474	0.00803046	0.00946285	0.00943057	0.0110444	0.00904337	0.00910677
PS_40_6_norm	4.98834e-05	4.26897e-05	5.76061e-05	5.64717e-05	3.23547e-05	9.22825e-05	2.96859e-05	4.46344e-05	1.73831e-05	1.83578e-05	3.74345e-05	4.64943e-05	3.88697e-05	3.53039e-05	7.32194e-05	6.87307e-05	6.13664e-05	7.96135e-05	7.70057e-05	5.0726e-05	4.02293e-05	4.02119e-05	2.96433e-05	5.00013e-05
PS_35_1_norm	0.00729569	0.00696552	0.00868933	0.00823274	0.00696703	0.00726136	0.00762005	0.00807493	0.00732345	0.00794518	0.0102684	0.0076583	0.00702148	0.00828558	0.00878557	0.00867757	0.00811572	0.00817866	0.00764257	0.00797568	0.00851021	0.00869256	0.00775471	0.00769985
PS_36_1_norm	0.00940958	0.00876924	0.0105115	0.0101676	0.00868809	0.00870787	0.0089309	0.00923886	0.00989061	0.00877119	0.0092874	0.00875168	0.00862161	0.00935688	0.0120258	0.0114778	0.0100652	0.0105431	0.00933648	0.00976543	0.0100531	0.0105241	0.0101805	0.00911159
SM_33_1_norm	0.00172683	0.00159741	0.00180216	0.00174742	0.00130766	0.00137176	0.00147499	0.00168316	0.00158117	0.00139816	0.00152501	0.00151208	0.00151345	0.00146387	0.00170958	0.00162881	0.00150594	0.001653	0.00146655	0.00168199	0.00182819	0.0016152	0.00189889	0.00195134
SM_33_0_norm	2.97569e-05	1.77012e-05	2.86229e-05	2.39524e-05	1.13183e-05	1.77077e-05	1.82303e-05	1.48279e-05	1.97185e-05	1.12726e-05	1.15784e-05	1.93486e-05	1.33432e-05	1.02722e-05	1.82962e-05	1.70922e-05	1.96673e-05	1.99131e-05	1.25086e-05	1.63867e-05	2.56343e-05	2.23745e-05	2.73996e-05	2.99683e-05
SM_34_1_norm	0.00108294	0.00100559	0.00113259	0.00108778	0.00117861	0.00134232	0.00139628	0.00142274	0.00144232	0.00116971	0.0012568	0.00137711	0.00123003	0.00141185	0.0011368	0.00105633	0.00105201	0.00112627	0.000997828	0.000980346	0.00118609	0.00108822	0.00124839	0.00129491
SM_35_1_norm	0.000739435	0.000662805	0.000774609	0.000679885	0.000546295	0.000744721	0.000740852	0.000655183	0.000625348	0.00051285	0.000643883	0.000688606	0.000548155	0.000594034	0.000815828	0.000718667	0.000726577	0.000776245	0.000787613	0.000708479	0.000761996	0.000683117	0.000766749	0.000819497
SM_35_0_norm	8.92439e-06	8.41473e-06	1.04429e-05	2.60564e-05	1.3147e-05	5.04958e-06	0	4.16973e-06	2.24892e-06	5.32956e-06	5.5277e-06	3.12149e-06	0	2.73192e-06	5.30795e-06	8.52161e-06	1.27924e-05	0	8.58248e-06	4.01342e-06	2.30772e-06	2.56594e-06	1.75464e-05	0
SM_36_1_norm	0.000149476	0.000118802	0.000156436	0.000160519	0.000140799	0.000207696	0.000152713	0.000165438	0.000144841	0.000114347	0.000131313	0.000164134	0.000121214	0.000168632	0.000201222	0.000174876	0.000166091	0.000193419	0.000179677	0.000153667	0.000134139	0.000141421	0.000150597	0.000169643
SM_38_1_norm	0.00148198	0.00128401	0.00148605	0.00160287	0.0012247	0.00190886	0.00162367	0.00132477	0.00166624	0.00114296	0.00144465	0.00174403	0.00118662	0.00163478	0.00182854	0.00136108	0.0013738	0.00156712	0.00155111	0.00151496	0.00130232	0.00127236	0.00137181	0.00150357
SM_38_0_norm	1.55188e-05	1.51484e-05	1.28055e-05	2.65161e-05	6.0911e-06	3.83854e-05	3.79654e-05	1.32577e-05	2.1396e-05	8.02315e-06	1.29628e-05	2.89785e-05	5.85157e-06	4.44521e-05	4.99663e-05	1.96655e-05	2.32167e-05	3.24976e-05	4.41746e-05	5.88241e-05	5.49144e-06	2.9162e-05	3.34827e-05	3.45382e-05
SM_39_1_norm	0.0118267	0.00873634	0.0116467	0.0098549	0.0095138	0.0129121	0.0103351	0.00978352	0.0103324	0.00767122	0.00899194	0.00920302	0.00880096	0.0105844	0.0130116	0.011268	0.0105182	0.0113136	0.0108143	0.00961957	0.00985119	0.00931404	0.0111178	0.0121432
SM_39_0_norm	0.00023453	0.00042743	0.000229649	0.000168906	5.35932e-05	0.000137007	0.000222882	9.92684e-05	0.000138346	7.47684e-05	6.43096e-05	7.86572e-05	7.83143e-05	9.57929e-05	0.000440262	0.00024949	0.000253521	0.000287987	0.000354398	0.000365315	0.000373041	0.000390679	0.000428285	0.000217575
SM_40_1_norm	0.0014367	0.00150702	0.0014444	0.00143057	0.0014828	0.00186404	0.00169321	0.00137231	0.00178839	0.00131984	0.00145665	0.0015428	0.00143361	0.00163453	0.00167174	0.00158368	0.00168203	0.00167795	0.00170128	0.00138912	0.001716	0.00152749	0.00167113	0.0017338
SM_40_0_norm	9.13293e-05	8.91269e-05	5.63747e-05	9.32887e-05	7.22578e-05	4.66124e-05	7.80883e-05	7.17968e-05	7.87571e-05	8.93094e-05	5.78577e-05	9.3086e-05	4.78138e-05	9.67927e-05	0.000109143	9.58666e-05	9.76084e-05	0.000120955	0.000114334	7.8599e-05	8.52824e-05	9.21466e-05	9.01732e-05	8.21473e-05
SM_41_0_norm	0.000332595	0.000231648	0.000244388	0.000272099	0.000183355	0.000195158	0.000253057	0.000174185	0.000210167	0.000193998	0.00021364	0.000242266	0.000203397	0.000245153	0.000338669	0.000286431	0.000242978	0.000259369	0.000291536	0.000314066	0.000249304	0.000270811	0.000279592	0.000276019
SM_42_1_norm	0.000137023	9.4931e-05	9.91947e-05	0.000114153	9.8416e-05	0.000109196	0.000123103	9.24366e-05	0.000107993	0.000108584	0.000111331	0.000102229	0.00010468	0.000102858	0.000153354	0.000144005	0.000131818	0.000104811	0.000131631	0.00013146	0.000120222	0.000122232	0.000113142	0.000117388
SM_42_0_norm	7.80259e-06	2.58025e-05	2.07601e-06	4.07295e-05	1.85225e-05	1.13409e-05	1.93228e-05	2.0208e-05	2.92234e-05	9.66967e-06	4.83648e-06	2.72763e-05	2.0867e-05	2.58637e-05	3.94806e-05	2.43634e-05	1.17608e-05	3.29261e-06	4.25635e-05	3.38494e-05	2.11462e-05	2.20107e-05	3.569e-05	1.31161e-05
SM_44_1_norm	1.01888e-05	7.05357e-06	7.85233e-06	8.28876e-06	7.64763e-06	9.50338e-06	9.84472e-06	9.73013e-06	8.29074e-06	1.48432e-05	1.37129e-05	1.67407e-05	1.20809e-05	2.19788e-05	1.1923e-05	1.01632e-05	7.73918e-06	8.72387e-06	1.11261e-05	9.74248e-06	8.61923e-06	6.99472e-06	6.54322e-06	9.61764e-06
SM_44_0_norm	3.68416e-06	3.41836e-06	1.20476e-06	5.05372e-06	5.28455e-06	7.03802e-06	5.02647e-06	5.51785e-06	4.39485e-06	5.27298e-07	2.81033e-06	3.5002e-06	3.38844e-06	5.30131e-06	5.95347e-06	6.18119e-06	5.46227e-06	1.00698e-06	2.92405e-06	4.74934e-06	2.97363e-06	5.95602e-06	3.92561e-06	2.975e-06
TG_58_12_norm	0.0022317	0.00223302	0.00201148	0.00243313	0.00276833	0.00189701	0.00207095	0.00218904	0.00181949	0.00153234	0.00187321	0.0014751	0.00208937	0.00104854	0.00171453	0.00279478	0.00291199	0.00202335	0.00200267	0.00270968	0.00196343	0.00251844	0.00198932	0.00166367
TG_60_12_norm	0.000582267	0.000639632	0.00051954	0.000618314	0.00079757	0.000465082	0.000571293	0.000703934	0.000550865	0.000411108	0.000436305	0.000351665	0.000522269	0.000290579	0.000425445	0.000604692	0.000646131	0.00057883	0.000519151	0.000654086	0.000539988	0.000700988	0.000611429	0.000448252
TG_62_13_norm	0.000177112	9.05291e-05	0.000115353	0.000162738	8.56519e-05	0.000108081	0.000191354	4.93574e-05	6.27524e-05	5.13575e-05	0	7.61404e-05	7.76835e-05	5.94461e-05	0.000153735	0.000233854	6.93989e-05	7.36535e-05	0.000191385	0.000222246	5.7164e-05	0.000126571	0.000106804	0.000114888
TG_58_10_norm	0.00167561	0.00156716	0.00174047	0.00181693	0.00235338	0.00153875	0.00161631	0.00218902	0.00158511	0.0016522	0.00201806	0.00150429	0.00204528	0.00104042	0.00126042	0.00178896	0.00195558	0.00162962	0.0014168	0.00187823	0.0017566	0.00197279	0.00177741	0.00150589
TG_61_12_norm	0.000259261	0.000240272	0.000221241	0.000265585	0.000343371	0.000236815	0.000285573	0.000231291	0.000196544	0.000159513	0.000199456	0.000180881	0.000223914	0.000135102	0.000228721	0.000359587	0.000307464	0.000207773	0.000268973	0.000365607	0.000141544	0.000306028	0.000254266	0.000178472
TG_56_8_norm	0.00137913	0.0012527	0.00132708	0.00163226	0.00173958	0.00123247	0.00122221	0.00176382	0.0012191	0.00176634	0.00191927	0.00153394	0.00193665	0.00107675	0.000985531	0.00136697	0.00135484	0.00140675	0.00117796	0.00153002	0.00149053	0.00155556	0.00117632	0.00111921
TG_58_9_norm	0.000832278	0.000808784	0.000898168	0.00109396	0.000979217	0.000839053	0.000907908	0.000953226	0.000814315	0.000912388	0.000993958	0.000715567	0.000974135	0.000579549	0.000709411	0.000909034	0.000865771	0.000718263	0.000867038	0.00112851	0.000978713	0.00109603	0.000843049	0.000802692
TG_60_10_norm	0.000624119	0.000618645	0.000553849	0.000702046	0.000717444	0.000455786	0.000498673	0.000589049	0.000478066	0.00043796	0.000469675	0.000475216	0.000618536	0.000351065	0.000467843	0.000587582	0.000628219	0.000459985	0.000595909	0.0005859	0.000590746	0.000630937	0.000550856	0.000471164
TG_62_12_norm	0.000217738	0.00019736	0.000181937	0.000247425	0.000198988	0.000183311	0.000272747	0.000137782	0.000121663	9.69194e-05	0.000113177	0.000122577	0.00017673	0.00010399	0.000191502	0.000281254	0.000148985	0.000193734	0.000237769	0.00030571	0.000148882	0.000186574	0.000175421	0.000158269
TG_45_2_norm	0.00414999	0.00388993	0.00381383	0.00345578	0.00340451	0.00344514	0.00370668	0.00604438	0.00441052	0.00355631	0.00388535	0.00367093	0.00368491	0.00302738	0.00356545	0.0036895	0.00459743	0.00426052	0.00286609	0.00349522	0.00368528	0.00403859	0.00395675	0.00431803
TG_44_1_norm	0.00226317	0.00198414	0.00195174	0.00186199	0.00142525	0.00152728	0.00178236	0.0032668	0.00184651	0.00206421	0.00233194	0.00175552	0.00176264	0.00144361	0.00189295	0.00155498	0.00223829	0.0021561	0.0015301	0.00172155	0.00188135	0.00191368	0.00209338	0.00207271
TG_56_7_norm	0.00200731	0.0021909	0.00188413	0.00255017	0.00226529	0.00181671	0.00202505	0.00213024	0.0016129	0.00203043	0.00245296	0.00236573	0.00245081	0.00178623	0.00171306	0.00207123	0.00151881	0.00173501	0.00211538	0.00229083	0.00205631	0.00202055	0.0018763	0.00132835
TG_59_9_norm	0.000360499	0.000388944	0.000269467	0.000532827	0.00034362	0.000384132	0.000419402	0.000282233	0.000208929	0.000194769	0.000317125	0.00037117	0.00040566	0.000280817	0.000341811	0.000432556	0.000342204	0.000298098	0.000415593	0.00055299	0.000305791	0.000472969	4.18718e-05	0.000318615
TG_46_2_norm	0.00630095	0.00611766	0.00585872	0.00650823	0.0066016	0.00409455	0.00463919	0.00654137	0.00451597	0.00612016	0.00725918	0.0051611	0.00656965	0.0034173	0.00468859	0.00633753	0.00535967	0.0055449	0.0050606	0.00624957	0.00655745	0.00659094	0.00559895	0.00470659
TG_54_5_norm	0.00361073	0.00390047	0.00369156	0.00389711	0.00406258	0.00342997	0.00342465	0.00391968	0.00300763	0.00431194	0.0047277	0.00447024	0.00438153	0.00338843	0.00305285	0.00332339	0.0038036	0.00279133	0.00360134	0.00403202	0.00359079	0.00319588	0.00301943	0.00289006
TG_48_3_norm	0.00982431	0.00936711	0.0096501	0.0114373	0.0104893	0.00788648	0.00836641	0.011041	0.00779955	0.0103755	0.0106194	0.00815702	0.0108941	0.00657014	0.0079472	0.010707	0.0108287	0.00889458	0.00909789	0.0108607	0.0113498	0.0112986	0.00852435	0.00793494
TG_55_6_norm	0.00277657	0.00254684	0.00224149	0.00293134	0.0025989	0.00227491	0.00243889	0.00249257	0.00206542	0.00325531	0.00302023	0.00321671	0.00310321	0.00233856	0.00197535	0.00254252	0.00256128	0.00205048	0.00248051	0.00261447	0.00226762	0.00228203	0.00186336	0.00193182
TG_58_8_norm	0.000565457	0.000435224	0.000354254	0.000653757	0.000279679	0.000245969	0.000511206	0.000183485	0.000201634	0.000282088	0.000679512	0.000632147	0.000676011	0.000410509	0.00045983	0.000554786	0.000176744	0.0004711	0.000417178	0.000606164	0.000545717	0.000514247	0.000271763	0.000377616
TG_45_1_norm	0.00324237	0.00253329	0.00302651	0.00238885	0.00209565	0.0025001	0.00268023	0.00397321	0.00289718	0.00277272	0.00298696	0.00246188	0.00256595	0.00245005	0.00234633	0.00247587	0.00282881	0.00267957	0.00238602	0.00234348	0.00256634	0.0029063	0.00221616	0.00276347
TG_51_3_norm	0.0541383	0.0643026	0.0522141	0.0546667	0.0561506	0.0575995	0.0544108	0.0503355	0.0541281	0.059565	0.0557884	0.0487786	0.057125	0.0480428	0.0472803	0.0607463	0.062162	0.0472988	0.0597753	0.0604467	0.0550378	0.0580893	0.0516615	0.044776
TG_53_4_norm	0.00428522	0.00472736	0.00408993	0.00455643	0.00486626	0.00430443	0.00452207	0.00512939	0.0038887	0.00639466	0.00654739	0.00598187	0.00593747	0.00486059	0.00389448	0.00445206	0.00459175	0.00378664	0.00456375	0.00478041	0.00442581	0.00398072	0.00383347	0.00355144
TG_47_2_norm	0.00850431	0.00809272	0.00853338	0.00977408	0.00928987	0.00656044	0.00706824	0.00897156	0.00636691	0.00871413	0.0103156	0.00744842	0.00925814	0.00580625	0.00601335	0.0095906	0.00901086	0.00707934	0.00823274	0.00903161	0.00960022	0.00934173	0.00721433	0.00705069
TG_54_4_norm	0.00491393	0.00415299	0.00392406	0.00442701	0.00549744	0.00492594	0.00526928	0.00556065	0.0049674	0.00635915	0.00516284	0.00468044	0.00569463	0.0045681	0.00406372	0.00387989	0.00505161	0.00402146	0.0046232	0.00431586	0.00324605	0.0039626	0.00411507	0.00417698
TG_56_6_norm	0.00200611	0.00200371	0.00158106	0.00214768	0.00191157	0.00182831	0.00193739	0.00162684	0.00158513	0.00228192	0.00249349	0.00249249	0.00244162	0.00191974	0.00158582	0.00191197	0.00158963	0.0015527	0.00198434	0.00210741	0.00170327	0.00168493	0.00148652	0.00153898
TG_59_8_norm	0.00068075	0.000395251	0.00030644	0.000717204	0.000360592	0.000374471	0.000566884	0.000225156	0.000270938	0.000249181	0.000584921	0.000670261	0.000688996	0.000430062	0.000414755	0.000567395	0.000342026	0.000442388	0.000444706	0.000611231	0.000574826	0.000512867	0.000312834	0.000425434
TG_49_3_norm	0.0136159	0.0126132	0.0131721	0.0146624	0.0149888	0.0128773	0.011138	0.0137106	0.0117676	0.013192	0.0144137	0.0122325	0.0144101	0.00973863	0.0105218	0.012953	0.012488	0.0118235	0.0135916	0.0124406	0.0136493	0.0127062	0.0107969	0.0110905
TG_55_5_norm	0.00207583	0.00201398	0.00196583	0.00231059	0.00197137	0.00187657	0.00206509	0.00194031	0.00178592	0.00271076	0.00264908	0.00257399	0.00266577	0.00223011	0.00179205	0.00209154	0.0019672	0.00178747	0.00219225	0.00223931	0.00193271	0.00179778	0.00162723	0.00161661
TG_46_1_norm	0.00481422	0.00434639	0.00470327	0.00514868	0.00502597	0.00326206	0.00355355	0.00467624	0.00327632	0.00436011	0.00508694	0.00368382	0.00435757	0.00287456	0.00394372	0.00532023	0.00443326	0.00409042	0.00480601	0.00490874	0.00482567	0.00408254	0.00370488	0.00379725
TG_48_2_norm	0.015494	0.015172	0.0134445	0.0162481	0.016261	0.013069	0.0131692	0.0136736	0.0117181	0.0136303	0.0143461	0.0131641	0.013952	0.00973434	0.0126685	0.0151018	0.0158837	0.0126214	0.015236	0.0146568	0.0141315	0.0142137	0.0131773	0.0120663
TG_51_4_norm	0.00309304	0.00310257	0.00298995	0.00343052	0.00346666	0.00253822	0.00272258	0.00306273	0.00256208	0.00364145	0.00422109	0.00362349	0.0041191	0.00277788	0.00262893	0.00340974	0.0032957	0.00275768	0.00317881	0.00312237	0.00313189	0.00293342	0.00257736	0.00239899
TG_51_2_norm	0.0291963	0.0322067	0.0253938	0.0314086	0.0324181	0.0273568	0.0274769	0.0321564	0.0288375	0.0301708	0.0326288	0.0267108	0.037027	0.0278281	0.0267871	0.0268257	0.031999	0.034357	0.0323909	0.0293456	0.0295137	0.0310805	0.0294597	0.0290778
TG_57_6_norm	0.000925319	0.00038569	0.000700098	0.00101353	0.000630377	0.000687485	0.000821413	0.000548825	0.000653853	0.000920937	0.000567136	0.0011561	0.000622859	0.000871048	0.000719664	0.000759167	0.000593614	0.00029244	0.000820076	0.000976734	0.00030582	0.000345238	0.000530534	0.000380667
TG_58_7_norm	0.000864758	0.000817135	0.000741165	0.00111382	0.000877533	0.000666689	0.000741991	0.000788238	0.000564883	0.000894695	0.00109581	0.000978276	0.00108244	0.000720168	0.00069784	0.000961731	0.000901381	0.000796133	0.000919194	0.000946054	0.000876246	0.000907461	0.000598993	0.000636038
TG_54_3_norm	0.0177438	0.0201489	0.0161005	0.0177487	0.0205358	0.0172584	0.0156015	0.0174047	0.0164361	0.0163391	0.0151735	0.0148129	0.0170446	0.015144	0.0148499	0.0168717	0.0196306	0.0172701	0.0201294	0.0157038	0.0177879	0.0173338	0.0159348	0.0164677
TG_50_3_norm	0.0176129	0.0171856	0.0142454	0.0185667	0.0183179	0.0158489	0.0161167	0.0160436	0.0139255	0.0159676	0.0171771	0.016198	0.0156479	0.0119429	0.0150126	0.0171204	0.0185137	0.0136692	0.0181233	0.016041	0.0157654	0.0152498	0.01468	0.0136898
TG_53_3_norm	0.0287258	0.0327819	0.0257005	0.0260799	0.0325774	0.0284695	0.0276023	0.0320684	0.0288649	0.0282554	0.0277909	0.026148	0.0312268	0.0253108	0.0235076	0.0261953	0.0349927	0.0339387	0.0304887	0.0243072	0.0314796	0.0293461	0.0281714	0.0287208
TG_54_6_norm	0.00367342	0.0035438	0.00361082	0.0038705	0.00423398	0.00322451	0.00320395	0.00357807	0.00307952	0.0041757	0.0044039	0.00387498	0.00448515	0.00306474	0.00268865	0.00331951	0.00361268	0.00319474	0.00351676	0.00370458	0.00343472	0.0034283	0.00298243	0.0029233
TG_45_0_norm	0.00149236	0.00116827	0.00120182	0.00139655	0.00104238	0.00110371	0.00136638	0.0019375	0.00126842	0.00129779	0.00136905	0.00127064	0.00102313	0.00119906	0.00144602	0.00144399	0.00148823	0.00156449	0.00131792	0.00120556	0.00106599	0.00119524	0.00126349	0.00118272
TG_55_4_norm	0.00259653	0.00252794	0.00208024	0.00277749	0.00278933	0.0023156	0.00260248	0.00295969	0.00231057	0.00277557	0.00298639	0.00311841	0.00328906	0.00277504	0.00220633	0.00242314	0.00257471	0.00245489	0.00277903	0.00249918	0.00206622	0.00208615	0.00216554	0.00224898
TG_59_7_norm	0.000547528	0.000427065	0.000504762	0.000658161	0.000494963	0.000438447	0.000532835	0.000364916	0.000345341	0.00044269	0.000614587	0.000652374	0.0007028	0.000488214	0.000404446	0.000551509	0.000422129	0.000409655	0.000545169	0.000537908	0.000471386	0.000493142	0.000281971	0.000392202
TG_47_1_norm	0.0100081	0.00905392	0.00827214	0.00901172	0.00969948	0.00831408	0.00814114	0.00832472	0.00743395	0.00839518	0.0089938	0.00741988	0.0079733	0.00588321	0.00774821	0.0093831	0.0100715	0.00792963	0.00917025	0.0090914	0.008756	0.00878321	0.00766218	0.00697564
TG_52_4_norm	0.00629559	0.00698131	0.00620787	0.00727609	0.00741506	0.00623813	0.00677384	0.00689557	0.00559853	0.00727967	0.00735671	0.00752401	0.0072097	0.00591022	0.0057736	0.00661731	0.00750032	0.00524225	0.0074858	0.00641121	0.00602787	0.00585818	0.00530416	0.00521767
TG_49_2_norm	0.029303	0.0302137	0.0270617	0.030246	0.0346631	0.028574	0.029395	0.0309542	0.0243876	0.0316259	0.0330548	0.0272379	0.0285612	0.0239298	0.0273553	0.0298922	0.0336264	0.0243096	0.0311038	0.0320292	0.0305757	0.0284667	0.0281794	0.0245295
TG_48_1_norm	0.00672086	0.00736263	0.00640252	0.00703787	0.00620609	0.00675118	0.00596362	0.00618206	0.00560314	0.0080664	0.00733714	0.0065881	0.00660576	0.00577433	0.00594604	0.00675012	0.00849424	0.00558683	0.00807496	0.00786562	0.0065395	0.0056643	0.00590949	0.00540415
TG_50_2_norm	0.0185216	0.0217963	0.0213235	0.022191	0.020064	0.0182598	0.0201153	0.0205557	0.0169875	0.0219157	0.0217769	0.0196229	0.0206142	0.0171028	0.0192922	0.0228757	0.0239455	0.0196254	0.0226838	0.0233833	0.0206761	0.0196312	0.0192066	0.0183683
TG_51_1_norm	0.00357015	0.00414124	0.0036757	0.00308723	0.00585929	0.00484156	0.00359333	0.0050926	0.00460921	0.00451005	0.00415614	0.00359865	0.0045384	0.00431393	0.00272557	0.00295939	0.00429628	0.00402359	0.00387364	0.00228191	0.00387336	0.00370506	0.00354809	0.00388921
TG_52_1_norm	0.0040179	0.00375362	0.00370684	0.00424368	0.00372112	0.00417589	0.00335073	0.00421187	0.00344742	0.00381245	0.00394926	0.00350359	0.00414178	0.0042223	0.00328057	0.00317481	0.00412681	0.00366142	0.00416826	0.00337427	0.00313075	0.00284406	0.00300394	0.00320422
TG_53_2_norm	0.0151854	0.0158805	0.0138988	0.0160772	0.0171381	0.0162081	0.0129462	0.0172561	0.0137267	0.0146133	0.0142318	0.0134867	0.0153775	0.0161722	0.0126977	0.0135926	0.0162216	0.0154906	0.0175341	0.0140308	0.014911	0.0132586	0.013314	0.0140514
TG_54_2_norm	0.0102642	0.0102497	0.00947201	0.010457	0.00904687	0.00972018	0.00843987	0.00978152	0.00829606	0.00898127	0.00943309	0.00930295	0.00972569	0.00949365	0.00861708	0.00942958	0.0103966	0.00999612	0.011591	0.00987209	0.00866639	0.00837764	0.00828725	0.0085724
TG_52_3_norm	0.0251035	0.0238296	0.0239432	0.0253747	0.023172	0.0221859	0.0236225	0.0250672	0.0224329	0.0248765	0.0242732	0.0218633	0.0237515	0.0210178	0.0224841	0.0226733	0.0285334	0.0244223	0.0264421	0.0256639	0.0223579	0.0231982	0.0217599	0.0232267
TG_55_3_norm	0.0104503	0.00970164	0.00891647	0.010857	0.00886857	0.00979239	0.00964648	0.00837714	0.00873427	0.00934349	0.00945848	0.010761	0.00909356	0.00945883	0.00943533	0.0107074	0.00967854	0.0079864	0.0120469	0.0117195	0.00822594	0.0090502	0.00817067	0.00746736
TG_47_0_norm	0.00157076	0.0017699	0.00148251	0.00152644	0.00165854	0.00147417	0.00155329	0.00181991	0.00123935	0.00186182	0.00209943	0.00148977	0.00151968	0.00134444	0.00131093	0.00170317	0.00174224	0.00139879	0.00141074	0.00169531	0.00144726	0.00140027	0.00135454	0.00131925
TG_57_4_norm	0.00108406	0.000632262	0.000875653	0.0011219	0.000911877	0.000997486	0.00100059	0.000981699	0.00101807	0.00120665	0.000964374	0.00135527	0.001105	0.00137776	0.000754966	0.000863264	0.000971497	0.000697095	0.000997982	0.00103019	0.000758582	0.000551095	0.00077849	0.000616533
TG_48_0_norm	0.000233002	0	0.000597036	0.000464024	0.000286647	9.97447e-05	0.000225535	0.000425152	0.000140023	0.000704633	0.000547883	0.000566214	0.000478432	0.000431271	0	1.57556e-05	0	0	0.000198804	8.0153e-05	0.000391699	0.000183789	0.000374461	0.000173405
TG_49_1_norm	0.0104561	0.0116527	0.0096786	0.0105028	0.0103595	0.0105139	0.0102798	0.0105151	0.0103308	0.0109677	0.0109126	0.0098234	0.0108487	0.00931448	0.00971879	0.0111933	0.0118208	0.00983875	0.0115946	0.010451	0.00944567	0.0102657	0.00891138	0.00922217
TG_56_3_norm	0.00753019	0.00694314	0.00643833	0.00756663	0.00711424	0.00712213	0.0068867	0.00722836	0.00657386	0.0061796	0.00594499	0.00659412	0.00638052	0.00690269	0.00655883	0.00698715	0.00755792	0.00738232	0.00858055	0.00648724	0.00641542	0.00637022	0.00601447	0.00699568
TG_59_5_norm	0.000215539	7.66589e-05	0.000107218	0.000233273	3.11238e-05	5.14768e-05	0.000221819	6.7476e-05	0.000147996	0.000181867	0.000239183	0.000308961	0.000196291	0.00029459	0.000145856	0.000126309	5.83441e-05	0.00010007	0.000252041	0.000222797	8.32872e-05	8.40004e-05	6.46996e-05	0.000112244
TG_49_0_norm	0.000442029	0.000643673	0.000512018	0.000425285	0.000846636	0.00078398	0.000703837	0.00101056	0.000766436	0.000828405	0.000876675	0.000668694	0.000831869	0.000744426	0.000204321	0.000148833	0.000216564	0.000694403	0.000553628	0	0.000641978	0.000227666	0.000468458	0.000439486
TG_50_1_norm	0.00481393	0.00578086	0.00378364	0.00483358	0.00550517	0.00444229	0.00470736	0.0053255	0.00440613	0.00572034	0.00535744	0.00496644	0.00634296	0.00551351	0.00363549	0.00434004	0.00572462	0.00586215	0.00541289	0.00414692	0.00475204	0.00486457	0.00440355	0.00479504
TG_52_2_norm	0.0114674	0.013898	0.00942049	0.0109561	0.0128046	0.0103685	0.00963554	0.0129694	0.010521	0.0106916	0.0103223	0.00963213	0.0122305	0.0103384	0.00891568	0.00970608	0.0132154	0.0138866	0.0120905	0.00876566	0.0121768	0.010763	0.0102045	0.0113425
TG_53_1_norm	0.00368635	0.00341595	0.00317805	0.00341378	0.00349481	0.00359253	0.00320272	0.00402456	0.00339115	0.00356528	0.00385839	0.00366972	0.00347233	0.00380255	0.00285401	0.00335659	0.00376419	0.0034455	0.0039719	0.00306522	0.00281642	0.00290915	0.00249152	0.00305531
TG_54_1_norm	0.00291102	0.00183013	0.00118161	0.00247174	0.00224938	0.00199436	0.002462	0.0026572	0.00224163	0.00120313	0.00254088	0.00256132	0.00206511	0.00255258	0.00136205	0.00116653	0.00138973	0.0013001	0.00288465	0.00123526	0.00205976	0.00116895	0.00109651	0.00145203
TG_53_0_norm	0.000290167	0.000259329	0.000200058	0.000265686	0.00028552	0.00044519	0.000296221	0.000390627	0.00026058	0.000338549	0.00039311	0.000327696	0.0003509	0.000350914	0.000187578	0.000161348	0.00020345	0.000288611	0.000339233	0.000231767	0.000182158	0.000170873	0.000190929	0.000202496
TG_55_2_norm	0.00813857	0.00757791	0.00584257	0.00847072	0.00756077	0.00781097	0.00686476	0.00784699	0.00724948	0.00637732	0.00649638	0.00719538	0.00712292	0.00869911	0.00667429	0.00654237	0.00715835	0.00709427	0.0099372	0.00693948	0.00635058	0.00627449	0.00649451	0.00748845
TG_57_3_norm	0.00697708	0.00573984	0.00477072	0.00631974	0.0059988	0.00621388	0.00616699	0.00591046	0.00536656	0.00490968	0.00453917	0.00606894	0.00504561	0.00624987	0.00512478	0.00546527	0.0057363	0.00621263	0.00740931	0.00470292	0.00515242	0.00514834	0.00466962	0.0055659
TG_59_4_norm	0.000243017	8.11734e-05	0.000146357	0.000308529	0.000146663	0.000252747	0.00021893	0.000249834	0.000159613	0.000260778	0.000194329	0.000312665	0.000280573	0.000428163	9.38808e-05	0.000101706	5.72221e-05	0.000176101	0.000273028	0.000106696	9.02568e-05	0.000142087	9.27009e-05	0.000192807
TG_51_0_norm	0.000283023	0.000265453	0.000139589	4.04043e-05	0.000319142	0.000300982	0.000244734	0.00057471	0.00018542	0.000281887	0.000503874	7.57178e-05	0.000183429	0.000270289	8.04628e-05	0.00015283	0.000120406	0.000220369	0.00022538	0.000128893	0.000224987	3.7074e-05	6.92531e-05	0.00020727
TG_55_1_norm	0.0015829	0.00128565	0.00121924	0.00160946	0.00169879	0.00193719	0.00159496	0.0016321	0.00156	0.00137163	0.001359	0.00145954	0.00131598	0.00190031	0.00108746	0.00113153	0.00139546	0.00141536	0.00190189	0.00108841	0.00117792	0.00107742	0.00102165	0.00122801
TG_56_2_norm	0.00502417	0.00453508	0.00348468	0.00488714	0.0046019	0.00471743	0.0039389	0.00455669	0.00387686	0.00362265	0.00333292	0.00388957	0.00388862	0.00489676	0.00326382	0.00341032	0.00421483	0.00444491	0.00566074	0.00333922	0.00371797	0.00340697	0.00325158	0.00400107
TG_57_2_norm	0.00309829	0.00296689	0.00249117	0.00405411	0.00303663	0.00343008	0.00227741	0.00315904	0.00219637	0.00254221	0.00201702	0.00260115	0.00259789	0.00378621	0.00249718	0.0024572	0.00252399	0.00306381	0.00396611	0.0025032	0.00221155	0.00216037	0.00186741	0.00267242
TG_59_3_norm	0.00108967	0.0010839	0.00101113	0.00138811	0.00105071	0.00139589	0.000887777	0.000986741	0.000949833	0.000785025	0.000724046	0.000747812	0.000778493	0.00135996	0.000754707	0.000719765	0.000967414	0.00112229	0.00160869	0.000842212	0.000789691	0.000827982	0.000636397	0.00117671
Lipid metabolite data of wild type and sid-2 animals at indicated stages of development
wt, sid2mj465, sidqt142 correspond to the strain N2, SX3237 and SX3072.
0h, 3h and 6h correspond to the sampling at 50, 53 and 56 hours after L1 for N2, sid-2 mutants were all from 50 h after L1
