# Supplementary material for: SID-2 negatively regulates development likely independent of nutritional dsRNA uptake
Source: RNA Biol. 2020 Oct 12;18(6):888–99. doi: 10.1080/15476286.2020.1827619 (PMC8081039; doi:10.1080/15476286.2020.1827619)
Supplement: Supplemental Material [file KRNB_A_1827619_SM9129.zip › Supplementary information/Table 7 RNAi clones.xlsx]

## Sheet: Sheet1
RNAi clones
Name	Comment
L4440	Negative control and short dsRNA
GFP	long dsRNA
rpb-2
pos-1
