# Supplementary material for: SID-2 negatively regulates development likely independent of nutritional dsRNA uptake
Source: RNA Biol. 2020 Oct 12;18(6):888–99. doi: 10.1080/15476286.2020.1827619 (PMC8081039; doi:10.1080/15476286.2020.1827619)
Supplement: Supplemental Material [file KRNB_A_1827619_SM9129.zip › Supplementary information/Table 8 Strains.xlsx]

## Sheet: Sheet1
Strains
Name	Genotype	Comment
N2	+	CGC
SX3072	sid-2(qt142) III	Gift from Craig Hunter
SX3237	sid-2(mj465) III	this study, SID-2-c-GFPfragment non functional
OK286	pyr-1(cu8) II	CGC
SX3363	pyr-1(cu8) II ; sid-2(qt142) III	this study
SX3364	pyr-1(cu8) II ; sid-2(qt142) III	this study
SX3431	sid-2(mj465) III ; mjEx596[myo2::mCherry]	this study
SX3432	sid-2(mj465) III ; mjEx597[myo2::mCherry;sid-2genomic]	this study
SX3046	sid-1(qt129) V	Gift from Craig Hunter
SX3112	sid-1(mj444) V	this study, SID-1-c-FLAG non functional
WM49	rde-4(ne301) III	CGC
