# Supplementary material for: SID-2 negatively regulates development likely independent of nutritional dsRNA uptake
Source: RNA Biol. 2020 Oct 12;18(6):888–99. doi: 10.1080/15476286.2020.1827619 (PMC8081039; doi:10.1080/15476286.2020.1827619)
Supplement: Supplemental Material [file KRNB_A_1827619_SM9129.zip › Supplementary information/Table 9 Oligos.xlsx]

## Sheet: Sheet1
ID	Sequence	Note
M9415	CAAGCAATTTTTTGATATATGGTCGACTCTAGAGGATC	for gibson cloning of pUC19 sid-2 genomic pEM2118
M9416	TCAATAAAGATCTTGTGAGTTGCAGGCATGCAAGCTTGG	for gibson cloning of pUC19 sid-2 genomic pEM2118
M7827	GCCAGCGATAAGCCAGGTTGCTTCC	for gibson cloning pR70 (no T7 sites) from L4440
M7828	TATCGCTGGCGTTACCCAACTTAATC	for gibson cloning pR70 (no T7 sites) from L4440
M7442	CGCGTGGGAAAGTCGTGTAA	genotype qt142
M7443	GGCAGGAAACCAAAAAAAAG	genotype qt142
M7444	TGGCTGCTAGAAAAATTTCGA	genotype qt142
M8375	CGCACAACCTTCAACAACCT	genotype mj465
M8376	GGACTCTCATAAGACGGAAT	genotype mj465
M528	TGGAAGCGTTCAACTAGCAG	genotype mj465
M9119	TCGAAGTTTGCAGCGGAGTT	genotype cu8
M8404	CAAAATCATATTATTGGAATAAAAATAAAGAAGTTATGGGTGTATTATTTGTATAGTTCATCCATGCC	Generate Cel SID-2GFP HR template for crispr by amplify GFP1intron from plasmid pEM2017 with Cel SID-2
M8405	TCAAATGGGCAATTCAATGACCCCTTCGCTACATTAGAAAGCTGGAGTAAAGGAGAAGAACTTTTCA	Generate Cel SID-2GFP HR template for crispr by amplify GFP1intron from plasmid pEM2017 with Cel SID-2
M7985	gcttcttcggttcccacgat	Genotype sid-1 mj444
M7986	catgaagaaatgagagatcgg	Genotype sid-1 mj444
M7955	aaguacagagcuguuacuug	sid-1 mj444 cripsr
M7952	cattaatacacgcaaaacttcgattaacattttcGACTACAAGGATGACGATGACAAGtagagtaattttgttttcGctatccggtttttcatatttcaactttttctcc	sid-1 mj444 cripsr HR
M7047	AGATTTCGGGGCGCACAGA	genotype sid-1 qt129 digest Hpy188I WT: 80 bp, 111 bp, 42 bp, 28 bp qt129: 190 bp, 42 bp, 28 bp
M7048	TCCAATCGGCTTGACAAACG	genotype sid-1 qt129 digest Hpy188I WT: 80 bp, 111 bp, 42 bp, 28 bp qt129: 190 bp, 42 bp, 28 bp
